# Supplementary material for: The Applicability of ADA, AFU, and LAC in the Early Diagnosis and Disease Risk Assessment of Hepatitis B-Associated Liver Cirrhosis and Hepatocellular Carcinoma
Source: Front Med (Lausanne). 2021 Sep 7;8:740029. doi: 10.3389/fmed.2021.740029 (PMC8453082; doi:10.3389/fmed.2021.740029)
Supplement: Supplementary file 2 [file Data_Sheet_2.xlsx]

## Sheet: Ca肝癌
序号	性别	年龄	诊断（肝癌）	HBSAg	CRP	PCT	AFP	CEA	WBC	RBC	Hb	MCV	MCHC	MCH	PLT	PCT	AST	ALT	TBIL	DBIL	TP	ALB	ALP	GGT	ADA	AFU	LAG
1	男	64	Ca	+			4.39	2.95	8.45	4.36	124	84.6	336	28.4	187	0.187	79	54	13.9	5.7	79.5	39.2	214	204	29	40	4.74
2	男	61	Ca	+	2.7	0.25	3.14	14.81	4.04	4.39	140	94.8	337	31.9	59	0.054	21	17	37.1	9.5	66.9	37.4	95	57	23	51	4.86
3	女	49	Ca	+	42.14		7.77	3.23	6.06	3.78	107	85.2	332	28.3	168	0.157	115	52	203	154.9	76.7	44.9	119	76	21	43	4.8
4	男	71	Ca	+		0.13	84.35	2.01	6.75	2.28	75	96.5	342	33	184	0.154	260	120	105.1	48.6	56.4	24.2	260	162	24	35	5.01
5	男	62	Ca	+	6.78	0.08	4.86	1.58	4.4	3.82	122	94.1	340	32	138	0.225	42	34	10.3	4.7	59.5	28.6	132	79	18	47	5.38
6	男	75	Ca	+			8.02	1.52	8.57	3.63	127	102.4	342	35	114	0.141	132	52	15.9	4.8	57.3	37.7	111	294	14	35	4.18
7	男	70	Ca	+	2.28	0.57	3.61	2.08	3.68	2.69	95	102.5	344	35.3	46	0.047	180	217	46.9	26.8	51.8	27.5	779	384	34	28	4.62
8	女	47	Ca	+	29.79	0.3	3.12	1.63	6.07	3.42	106	91.5	339	31	156	0.151	130	105	14.2	4.9	77.8	29	144	50	29	57	4.03
9	男	69	Ca	+	0.69		53.09		9.74	3.92	134	104.8	326	34.2	55	0.071	136	72	30.4	13.4	73.7	35	307	178	24	28	3.85
10	女	71	Ca	+	0.81		1.89	5.95	6.35	4.76	151	90.4	351	31.7	133	0.137	17	17	18.2	3.7	72.2	46.7	87	28	26	46	4.16
11	男	56	Ca	+	2.37		9.62	39.04	4.05	4.13	141	97.1	353	34.3	116	0.116	26	14	33.1	18.2	76	42.6	84	18	34	45	4.2
12	男	61	Ca	+	1.53	0.29	4.54	45.96	3.27	3.4	107	97	323	31.4	57	0.063	59	39	23.1	10.1	76.3	3.56	215	46	18	39	4.66
13	男	43	Ca	+	46.1	0.11	618.87	448.47	4.69	4.41	133	92	328	30.2	182	0.147	83	93	11.9	4.6	65.3	34.6	134	140	22	42	3.99
14	男	74	Ca	+			>4000	6.03	8.88	1.99	75	112.7	335	37.7	105	0.125	105	68	77.4	50.3	56.2	23.2	495	264	20	26	5.52
15	女	59	Ca	+	21.52		2.64	14.81	9.65	6.07	186	94.3	325	30.6	109	0.152	26	26	30.2	2	79.6	52.1	100	38	27	51	3.9
16	男	71	Ca	+			2.61	24.24	4.95	4.02	134	102.3	325	33.3	68	0.093	59	72	18.4	0.9	76.7	41.1	118	66	18	29
17	男	71	Ca	+			3.76	3.01	7.23	4.1	135	102.1	322	32.8	148	0.136	11	8	13	3.1	62.7	40.4	44	19	22	48	3.87
18	男	64	Ca	+	165.5	13.46		4.49	10.69	4.4	127	91.2	317	28.9	143	0.144	714	236	114.3	73.4	58.3	28.6	470	467	24	37	4.42
19	男	68	Ca	+	0.1	0.01	>4000	4.48	6.03	3.05	99	98.6	328	32.3	206	0.187	33	22	15.3	4.1	62.6	33.2	81	18	22	47	4.57
20	男	59	Ca	+	26.6	0.72	10.44	4.67	4.98	2.06	77	113.4	328	37.2	45	0.042	161	71	139	74.8	71	23.1	177	70	22	43	4.58
21	女	64	Ca	+	76	0.34	2.27	2.72	2.58	3.55	109	96.6	319	30.8	70	0.063	452	348	18.5	8.5	54.7	28	60	56	15	30	5
22	男	53	Ca	+	14.6		1.86	2.55	7.06	5.3	164	91.1	340	30.9	93	0.119	205	256	33.6	3	57.1	39.1	67	74	24	46	3.94
23	男	87	Ca	+	84.8		3.33	3.04	2.39	3.62	108	90.7	329	29.8	125	0.12	877	515	14.9	6.4	56.1	33.7	79	38	42	48	4.53
24	男	44	Ca	+	68.82	0.27		4.39	9.12	4.92	126	80.6	318	25.6	331	0.288	56	34	11.3	3.4	73.5	35.7	150	254	31	43	4.81
25	女	63	Ca	+			2.92	1.04	8.89	2.48	76	89.6	342	30.7	59	0.055	702	439	330.4	288.7	64	25.6	401	101	24	38	5.02
26	男	75	Ca	+	2.2		61.7	3.26	2.93	3.87	135	98.2	354	34.7	70	0.081	29	16	25.9	6.2	63.7	35.8	87	15	21	34	4.61
27	男	46	Ca	+	73.36	0.64	2.41	4.23	4.72	2.78	101	109.6	330	36.2	53	0.051	68	37	73.9	26.7	57.4	18.4	128	107	20	33	3.44
28	男	67	Ca	+			3.34	58.77	4.48	3.97	85	70.7	302	21.3	104	0.094	65	29	18.6	9.2	68.5	34.9	97	71	20	83	3.7
29	男	65	Ca	+	20.07		3.55	4.53	6.55	2.66	100	111.8	335	37.5	71	0.063	65	30	63.6	24.2	67.5	27.7	76	34	17	42	4.04
30	男	52	Ca	+			1.48	44.37	4.89	1.54	43	90.9	307	27.9	59	0.061	24	28	7.6	3.1	38.2	23	37	10	18	29	3.57
31	男	51	Ca	+	21.59		1.67	1.16	6.8	4.9	150	89.1	343	30.6	199	0.194	33	16	24.2	8.5	64.9	33.9	173	178	17	26	3.77
32	男	70	Ca	+	66.1	0.12	1.25	0.24	8.43	4.75	146	93.9	327	30.7	214	0.204	22	16	18.9	6.3	75.1	41.3	95	62	14	36	5.19
33	女	66	Ca	+	16.1		25.68	4.44	2.44	3.52	110	96.1	326	31.4	48	0.049	63	32	68.3	26.6	56.8	29.2	251	21	20	39	4.11
34	男	64	Ca	+	27.3	0.18	1.23	1.77	1.78	3.54	88	77.8	321	25	43	0.039	24	23	29.3	9.4	53.7	30.9	74	34	28	35	3.5
35	男	36	Ca	+	82.05	0.57	1.33	1.46	8.47	2.27	71	96.8	324	31.3	182	0.179	47	40	37.4	12.6	48.8	25	102	124	37	54	3.86
36	男	83	Ca	+			5.51	2.61	2.68	3	92	97	317	30.8	83	0.069	46	30	27.8	9.9	71.5	37.4	241	202	19	34	6.05
37	男	61	Ca	+	5.5	0.01	12.46	3.59	5.72	4.42	140	100.5	315	31.7	171	0.16	22	16	7.9	3	64.9	35.7	110	89	35	39	4.27
38	男	71	Ca	+	88.3	0.6	2.08	20.38	8.49	2.47	80	98.4	39	32.4	192	0.193	56	69	88.8	47.9	54.5	25.9	228	287	24	32	3.9
39	男	58	Ca	+	27.1	0.75	5.94	1200.63	18.07	4.71	160	95.4	357	34.1	18	0.015	2100	1300	134.1	84.5	67.2	35.2	145	97	16	41	5.31
40	女	36	Ca	+	45.07	0.0257	3.02	3.02	12.6	4.59	141	31.7	312	101.4	233	0.25	32	33	34.2	15.4	65.1	36.6	144	12	20	39	4.38
41	男	57	Ca	+	1.23	0.0112	4	1.35	9.6	4.13	118	34.3	329	104.2	122	0.14	24	25	20.7	7.7	65.1	40.9	48	9	23	41	5.8
42	男	15	Ca	+	1.49	0.0203	3.43	24.62	4.05	5.3	170	31.7	308	102.7	195	0.19	42	29	53.8	26.1	65.1	30.7	88	24	14	25	3.96
43	女	58	Ca	+	11.27	0.0501	3.45	1.5	11.79	4.73	150	31.8	303	105	310	0.29	22	29	15.4	6.8	65.1	35.4	127	43	17	26	5.32
44	男	24	Ca	+	39.68	0.4326	1.82	8.19	13.81	3.88	113	33.2	339	98	121	0.14	51	23	13.7	3.9	65.1	39.9	110	62	18	38	4.81
45	男	27	Ca	+	2.11	0.0239	2.98	0.79	15.62	4.18	117	32.2	311	103.7	321	0.33	22	43	11.8	3.3	65.2	44.5	94	33	18	47	5.39
46	女	14	Ca	+	19.1	0.012	5.66	396.98	7.54	3.33	86	29.7	309	96.1	155	0.2	67	57	10.2	3.2	65.2	39.8	63	80	22	47	4.74
47	男	24	Ca	+	0.46	0.4934	1.2	1.6	9.98	3.98	121	29.8	337	88.5	202	0.21	25	38	12	3.7	65.2	42	64	21	30	43	4.13
48	女	26	Ca	+	3.52	0.0193	2.63	50.42	11.86	3.83	113	29.9	331	90.3	294	0.28	27	12	6.4	2	65.2	31.7	105	51	40	62	4.81
49	男	41	Ca	+	36.95	0.0441	1.81	2.25	7.74	3.89	117	33	332	99.5	87	0.12	46	39	11.8	2.2	65.2	41.6	145	86	15	38
50	男	29	Ca	+	69.63	0.0105	2.18	5.25	11.72	4.56	135	29.2	334	87.6	131	0.15	117	147	27.9	5.9	65.2	38.8	49	46	20	33	4.37
51	男	38	Ca	+	0.8	0.0134	2.57	4.2	7.13	4.3	129	28.8	333	86.4	128	0.13	20	72	11.6	4.7	65.3	39.2	104	467	26	25	3.98
52	女	75	Ca	+	0.56	0.6035	4.67	13.03	9.04	5.09	159	25.5	304	83.9	162	0.17	39	51	11.8	2.3	65.3	41.5	105	180	19	60	4.19
53	女	30	Ca	+	0.23	4.5824	1.65	12.6	4.95	2.36	64	30.5	334	91.2	181	0.16	31	45	21.6	6.3	65.3	41.6	87	50	22	40	4.34
54	男	68	Ca	+	< 0.20	0.0546	6.05	4.88	4.97	2.77	74	31.6	309	102	180	0.23	58	181	14.7	4.9	65.3	38.9	45	81	33	40	4.86
55	男	22	Ca	+	52.35	0.0391	2.68	52.63	18.95	3.35	101	31.4	339	92.7	250	0.23	23	16	32.7	9.2	65.3	44.4	63	15	31	27	5.12
56	男	60	Ca	+	51.44	<0.01	79	5.01	14.25	4.42	130	30.2	341	88.7	24	0.02	23	5	34.1	10.5	65.4	42.2	57	49	18	49
57	女	61	Ca	+	63.24	0.0722		0.87	13.01	5.25	144	29.1	326	89.1	131	0.14	18	29	16.9	6.1	65.4	43.5	53	24	38	35	4.46
58	女	20	Ca	+	0.8	<0.01	14.51	3.15	9.92	4.34	137	30.5	300	101.6	235	0.26	103	354	236.1	145.7	65.4	39.5	164	761	19	37	4.3
59	女	32	Ca	+	94.65	0.023	2.68	2.53	6.38	3.86	120	29.6	306	96.7	278	0.26	14	12	8.4	2.9	65.4	38.5	56	12	19	32	5.2
60	女	84	Ca	+	1.64	0.0236	2.52	3.85	13.55	5.29	154	30.6	318	96.3	220	0.2	51	50	21.9	9.6	65.5	34.8	514	213	17	32	4.63
61	男	24	Ca	+	12.56	0.0561	2.51	1.79	9.18	4.1	122	26.2	308	85	225	0.22	24	21	13	4.1	65.5	40.8	119	42	17	25	5.02
62	男	37	Ca	+	5.75	0.0493	2.68	3.19	20.27	4.46	132	29.7	317	93.7	290	0.26	29	36	17.8	7.5	65.6	40.1	53	25	20	27	3.36
63	男	32	Ca	+	0.95	0.1871	2.87	2.44	15.73	3.55	113	29.8	326	91.4	181	0.21	15	7	17.3	6.9	65.6	39.7	68	22	21	36	4.89
64	男	14	Ca	+	0.38	0.0114	1.4	4.9	10.62	4.31	132	28.4	288	98.5	535	0.45	44	35	121.7	71.9	65.6	39.2	175	75	38	60	4.53
65	男	42	Ca	+	13.06	0.0163	3.08	1.54	9.76	4.53	137	30.2	321	94.1	181	0.22	34	26	44.7	17.3	65.6	40.8	90	17	32	21	3.03
66	男	16	Ca	+	21.82	0.5999	1.89	3.34	10.29	5.23	153	30.4	309	98.4	176	0.14	20	27	11.7	5.5	65.7	38.6	117	118	17	46	4.33
67	女	53	Ca	+	1.15	0.2168	1159.51	12.48	15.14	4.47	126	30	325	92.2	217	0.23	35	43	14.9	4.7	65.7	33.3	87	89	23	34	4.58
68	男	65	Ca	+	1.64	0.0257	35.51	18.28	6.36	4.26	127	33.2	314	105.8	288	0.29	24	40	15.2	3.9	65.7	45.8	60	236	20	35	3.51
69	男	74	Ca	+	17.22	0.0175	4.04	0.85	8.61	4.19	126	18.7	271	69.1	309	0.3	314	96	10	3.2	65.7	42.8	24	42	20	35	5.76
70	男	84	Ca	+	< 0.20	<0.01	2.18	4.52	23.83	5.01	150	33.5	331	101.2	107	0.12	44	49	14.2	1.9	65.7	41.1	54	10	35	32	3.74
71	男	21	Ca	+	8.83	5.4859	2.35	2.89	17.24	4.55	139	29.2	298	98.1	216	0.22	51	32	16.8	5.2	65.7	28.7	107	31	15	31	5.46
72	男	61	Ca	+	10.16	0.7098	3.04	1.45	7.53	4.15	127	31.6	328	96.3	227	0.23	16	18	18.7	5.5	65.8	42.9	70	18	26	38	4.46
73	男	30	Ca	+	1.33	0.0446	3.13	16.24	20.74	4.91	137	29.9	335	89.3	410	0.38	25	33	46.2	14.1	65.8	36.7	146	22	26	38	4.52
74	男	73	Ca	+	1.88	0.8368	3.87	1.61	8.53	4.52	121	32.3	325	99.6	118	0.16	34	22	20.3	6.6	65.8	41.8	42	25	43	49	3.81
75	女	28	Ca	+	4.09	<0.01	1.56	1.66	22.31	4.14	116	28.3	313	90.2	259	0.24	89	43	27.5	13.4	65.8	33.5	335	127	34	45	3.57
76	男	65	Ca	+	7.18	<0.01	3.22	1.21	14.57	4.12	125	30.9	318	97.2	148	0.17	15	16	13.8	4.7	65.8	39.7	95	29	26	48	4.71
77	女	32	Ca	+	0.3	0.0124	2.1	1.85	10.3	5.08	146	30.1	296	101.9	159	0.16	23	15	11.1	4	65.8	37.2	87	45	28	35	3.82
78	女	76	Ca	+	1.04	<0.01	2.5	9.09	7.61	3.73	106	27.2	303	89.8	236	0.22	31	35	43.7	16.3	65.8	38.4	91	40	27	45	5.23
79	男	60	Ca	+	0.74	<0.01	1.65	153.9	13.96	4.96	126	29.4	320	91.9	10	0.01	36	34	51.5	30.2	65.9	35.3	72	59	41	64	4.53
80	女	21	Ca	+	0.82	0.4625	4.12	2.78	12.49	5.02	149	29.6	325	90.9	245	0.18	88	49	11.3	4.3	65.9	32.1	49	28	18	31	4.92
81	女	64	Ca	+	33.25	0.0744	2.11	2.15	16.77	5.25	153	27.8	291	95.4	252	0.2	24	60	11.1	2.9	66	41	82	47	32	44	4.78
82	男	29	Ca	+	48.9	0.0485	11.58	4.93	7.37	4.09	128	31.4	324	96.9	160	0.19	29	27	10.3	3	66	40.4	117	20	29	52	4.75
83	男	21	Ca	+	314.73	0.5271	4.26	2.17	8.84	4.51	123	30.8	329	93.5	158	0.18	52	163	32.5	18.4	66	41.7	700	343	16	33	3.77
84	男	33	Ca	+	129.47	0.0852	18.63	7.05	9.44	3.39	97	30.7	334	91.8	178	0.2	29	22	32.6	11	66	42.6	77	80	20	45	4.49
85	女	20	Ca	+	0.7	0.2587	2.85	29.21	4.51	4.59	126	30.8	324	95	177	0.18	24	20	9.5	3	66	39.3	66	20	31	42	4.27
86	男	17	Ca	+	1.83	0.1682	5.32	5.22	7.51	5.06	152	29.4	291	100.9	290	0.26	30	20	19.3	5.8	66	39.7	30	17	22	34	5.1
87	女	33	Ca	+	28.19	0.0106	4.6	1.84	7.95	4.32	137	29.5	297	99.4	34	0.04	42	24	10.1	1.6	66	37.5	59	19	41	40	4.61
88	男	21	Ca	+	127.26	0.0293	2.88	3.87	22.83	5.65	159	28.5	317	90	185	0.19	92	248	6.5	2	66.1	45.2	70	195	23	35	4.53
89	女	75	Ca	+	2.34	0.202	1.4	1.15	7.31	4.9	143	29.5	302	97.8	221	0.2	39	95	18.8	6.5	66.1	42	104	69	21	28	4.04
90	男	41	Ca	+	0.34	86.6693	3.34	1.44	13.84	5.22	147	29.5	342	86.1	337	0.31	42	123	13.5	3.6	66.1	44.9	79	132	26	40	4.41
91	男	32	Ca	+	16.51	<0.01	4.57	1.68	11.33	4.47	131	32	332	96.3	214	0.22	52	102	17.8	7.5	66.1	46.7	73	58	20	34	4.76
92	男	16	Ca	+	2.19	0.0647	4.95	4.31	8.48	4.19	116	30.1	321	93.6	139	0.17	23	37	16.1	5.7	66.1	43	89	36	16	32	3.62
93	女	31	Ca	+	49.77	0.0493	2.01	1.18	7.24	4.19	115	30.4	295	103.1	148	0.13	109	108	22.9	9.2	66.1	39.3	131	138	40	39	4.74
94	女	19	Ca	+	99.43	0.0124	4.42	2.95	9.39	4.39	121	27.2	293	92.7	100	0.11	22	21	15.1	4.7	66.2	41.4	81	14	20	28	4.31
95	男	17	Ca	+	1.52	0.0155	2.02	2.6	15.66	4.54	134	31.3	323	97	235	0.22	59	126	11.9	3.6	66.2	46.4	62	137	19	41	3.21
96	女	39	Ca	+	1.9	0.02	49.24	8.1	14.09	4.47	124	29.5	305	96.8	228	0.23	21	17	12	3.3	66.2	42.4	80	42	26	32
97	男	49	Ca	+	8.3	0.0105	1.82	850.63	5.51	4.94	108	28.6	305	93.7	25	0.03	17	17	12.5	3.6	66.2	43.2	111	22	20	34	3.75
98	男	31	Ca	+	7.35	2.9516	3.23	2.32	15.59	4.68	116	30.6	310	98.6	256	0.28	37	17	40.3	17.9	66.2	33.9	53	22	23	40	4.29
99	女	21	Ca	+	1.56	0.0144	4.21	30.5	10.02	4.97	139	30.3	308	98.2	188	0.2	12	10	12	4.4	66.2	45.1	56	14	24	26	4.28
100	男	22	Ca	+	43.06	0.0672	2.94	1.84	8.05	3.98	116	29.4	321	91.7	234	0.25	31	13	20.6	7.9	66.3	30.1	135	11	21	34	3.89
101	男	32	Ca	+	11.29	0.1177	4.21	50.58	18.53	4.47	122	27.9	315	88.4	286	0.33	38	59	17	5.3	66.3	43.6	51	71	22	37	4.94
102	女	19	Ca	+	29.79	0.0338	1.7	55.52	13.72	4.64	141	27.1	298	91.1	152	0.17	27	22	15.3	6	66.3	43.7	145	11	23	43	3.31
103	男	45	Ca	+	0.69	0.0132	3.54	3.01	5.86	5.49	159	28.7	328	87.5	217	0.22	23	18	17	5.3	66.3	44.1	62	31	27	45	4.28
104	男	34	Ca	+	0.81	0.0327	1.18	1.52	5.7	3.85	113	29.2	312	93.6	218	0.23	24	11	28	10.4	66.4	42.2	128	68	16	27	4.86
105	女	68	Ca	+	2.37	0.0366	1.7	2.01	15.25	4.93	154	30.3	327	92.6	291	0.29	28	36	26.2	7.9	66.4	41.4	85	210	19	41	3.57
106	女	72	Ca	+	98.83	0.0446	0.58	4.81	6.17	2.87	99	32.3	326	99.3	243	0.24	208	303	149	92.7	66.4	37.7	563	739	25	26	6.04
107	女	16	Ca	+	11.51	0.8459	4.79	1159.99	14.21	5.01	134	28.6	292	98.2	210	0.18	33	105	16.3	5.3	66.4	43.9	73	127	34	40	3.82
108	女	50	Ca	+	129.11	0.0271	1.76	1.34	16.18	4.95	139	30.3	295	102.7	312	0.29	32	43	8	3.3	66.4	40.9	62	21	16	34	4.3
109	女	57	Ca	+	1.77	0.0433	2.28	0.4	14.85	5.31	135	29.7	309	96	255	0.21	24	16	24.2	9.1	66.4	41.4	80	31	22	32	3.89
110	男	31	Ca	+	1.06	0.0103	2.48	8.55	13.97	4.93	149	28.4	320	88.7	221	0.22	24	45	25.4	9.1	66.4	40.5	58	36	19	40	3.68
111	女	34	Ca	+	12.31	0.0194	>1000	1.07	11.59	4.81	150	25.9	305	84.9	199	0.22	26	15	19	5.7	66.4	38	97	16	17	32	4.31
112	男	29	Ca	+	0.89	0.0376	3.48	1.6	7.89	5.16	162	31.1	320	97	287	0.32	54	38	49.8	15.8	66.4	34.7	160	77	19	38	4.69
113	男	61	Ca	+	40.61	0.0187	3.4	2.29	5.88	4.74	138	30.2	326	92.8	281	0.3	49	27	12.7	4.6	66.4	36.1	79	12	34	36	3.84
114	男	20	Ca	+	0.88	0.0116	2.57	3.88	18.93	3.89	126	29.7	299	99.3	152	0.15	33	21	35.1	19	66.5	35.5	275	338	23	40	4.8
115	女	87	Ca	+	0.91	0.0285	1.43	2.29	7.15	4.13	114	31.3	314	99.7	196	0.23	41	115	16.6	6.3	66.5	39.8	41	58	15	30	3.34
116	女	19	Ca	+	9.14	0.0151	24.69	8.85	21.85	5.34	153	29.8	314	95.1	151	0.14	33	29	12.2	4	66.5	37.8	81	36	21	45	4.86
117	男	30	Ca	+	0.25	0.0132	1.56	9.41	11.38	3.62	112	28.5	302	94.6	260	0.27	45	93	15.1	6.7	66.5	41.2	195	138	83	34	4.28
118	男	14	Ca	+	< 0.20	0.0358	3.86	1.75	7.93	5.36	162	29.9	299	100	178	0.2	55	37	30.7	16.3	66.5	35.9	295	133	22	40	3.73
119	男	32	Ca	+	1.2	0.0122	3.19	0.88	16.72	5.11	147	30	327	91.6	153	0.16	14	11	17.1	4	66.5	35.4	101	27	20	40	4.69
120	女	34	Ca	+	6.12	0.0364	1.96	0.39	6.22	4.63	151	29.4	327	90	204	0.21	17	19	12.2	4.5	66.6	39.5	81	294	26	52	3.66
121	男	35	Ca	+	149.18	0.0258	2.46	2.59	8.46	5.36	161	29.5	325	90.8	216	0.25	22	14	16.9	5.9	66.6	44.6	70	37	19	32	4.06
122	女	23	Ca	+	1.87	0.0342	2.31	3.06	14.89	5.38	158	26.4	319	83	231	0.24	45	17	27.1	10.2	66.6	41.4	121	129	63	34	3.7
123	男	22	Ca	+	34.13	<0.01	2.98	1.9	5.06	5.17	159	29.2	319	91.5	227	0.22	23	13	25.6	9.4	66.6	42.2	101	55	17	42	4.43
124	女	55	Ca	+	1.82	0.0137	1.63	530.45	4.51	3.9	118	31	323	96	241	0.2	54	44	11.8	2.3	66.6	34.1	96	17	17	39	6.4
125	男	20	Ca	+	5.49	0.0562		23.22	12.45	3.68	133	29.6	301	98.5	248	0.23	49	132	37	20.7	66.7	40.5	64	122	17	38	4.8
126	男	24	Ca	+	0.76	0.0103	2.84	2.84	15.1	4.42	143	29.1	312	93.4	257	0.22	33	55	10.5	3.6	66.7	45.4	94	52	19	42	5.09
127	男	36	Ca	+	< 0.20	0.0156	1.55	4.08	16.7	2.85	83	28	291	96.2	198	0.18	21	14	12.2	3.2	66.7	41.5	51	17	18	28	3.63
128	男	28	Ca	+	12.28	0.0332	3.66	48.6	14.97	1.58	51	32.7	305	107.4	183	0.2	16	21	12.8	3.5	66.7	43.7	64	16	20	39	3.91
129	男	14	Ca	+	0.56	0.0783	1.88	1.53	10.64	1.87	59	19.7	293	67.4	162	0.17	27	24	6.7	1.5	66.7	44.6	75	16	18	30
130	男	33	Ca	+	71.68	0.0128	4.62	1.14	8.33	4.46	128	32.7	333	98	180	0.18	21	16	17.8	6.3	66.7	44.1	86	32	20	40	3.51
131	女	20	Ca	+	2.3	<0.01	3.89	2.12	6.76	3.95	120	31.1	329	94.5	80	0.1	19	17	29.8	8.6	66.7	39	86	20	24	44	3.77
132	女	74	Ca	+	69.16	0.0571	3.68	2.11	14.38	4.83	138	31.7	330	96.1	214	0.21	84	48	54.2	21	66.7	37.7	93	51	21	53	3.71
133	男	15	Ca	+	12.54	0.0241	2.69	2.04	9.97	3.58	111	32.1	338	95.1	163	0.16	19	25	13.1	5.3	66.8	37.8	88	65	53	48	3.87
134	女	32	Ca	+	197.61	0.0201	2.9	3.53	8.3	4.33	123	30.3	299	101.3	211	0.18	25	31	16.6	5.5	66.8	39.2	71	28	18	29	3.46
135	女	83	Ca	+	5.56	<0.01	4.84	4.29	8.84	4.76	154	30.5	319	95.7	133	0.15	48	47	44.1	16.9	66.8	34.9	275	15	24	50	3.53
136	男	54	Ca	+	60.43	<0.01	3.89	4.32	15.59	5.17	160	28.2	297	94.7	282	0.23	33	82	19.1	8.8	66.8	38.8	157	181	19	40	3.54
137	女	51	Ca	+	3.47	0.0144	75.55	15.78	3.91	4.57	124	28	303	92.3	282	0.29	28	55	23.9	13.5	66.8	43.5	502	253	19	29	5.11
138	女	25	Ca	+	0.18	0.0118	3.34	2.99	6.62	4.89	132	28.7	315	91	40	0.05	24	30	35.2	10.7	66.8	42.3	61	58	24	34	4.39
139	男	17	Ca	+	0.89	0.014	2.41	0.96	6.67	2.8	89	29.6	302	98.2	161	0.18	23	42	8.3	2.8	66.8	45.5	41	34	30	35	4.83
140	女	19	Ca	+	72	0.0103	1.8	56	8.45	3.1	94	29.3	302	97	185	0.21	83	85	15.1	5.6	66.8	39.8	343	62	30	60	4.35
141	女	30	Ca	+	4.48	0.011	2.99	3.54	12.76	4.04	115	28.7	291	98.5	285	0.26	31	27	13.1	3.8	66.8	40.8	102	37	15	38	4.28
142	女	51	Ca	+	9.21	0.0167	3.88	5.03	15.73	4.47	120	31.2	328	94.9	217	0.19	15	45	14.9	3.4	66.9	42.8	115	319	42	33	4.67
143	女	22	Ca	+	9.59	0.0105	4.24	1.19	10.95	3.85	117	29.6	324	91.5	248	0.22	28	11	7.1	2.5	66.9	26.5	89	21	27	42	4.82
144	男	24	Ca	+	4.39	1.7141	2.35	2.5	12.04	4.4	125	29.8	327	91.4	100	0.13	21	17	29.4	12.7	66.9	42.7	105	22	24	33	5.54
145	女	19	Ca	+	4.69	0.0342	3.01	1.65	6.5	4.03	120	29.6	321	92	127	0.13	39	10	10.1	3.4	66.9	39.3	377	333	19	31	4.46
146	女	74	Ca	+	71.51	0.2045	4.51	4.51	9.75	4.38	93	31.8	278	114.4	272	0.3	33	20	12.5	1.9	66.9	41.6	81	15	22	30	4.52
147	女	26	Ca	+	3.46	0.0536	4.82	3.31	9.34	4.82	131	26.8	322	83.1	207	0.23	35	16	27.1	4.1	66.9	39.4	127	18	21	55	5.04
148	女	20	Ca	+	3.05	0.8663	201.73	42.51	7.51	4.01	119	26.5	291	91	102	0.11	23	39	18.6	8.7	67	36.4	133	20	25	27	3.21
149	男	66	Ca	+	0.24	<0.01	2.16	13.56	13.2	5.88	179	29	327	88.7	231	0.19	19	15	6	2	67	40.6	48	12	50	56	4.11
150	男	82	Ca	+	46.14	<0.01		3.64	10.03	4.56	142	30.4	320	95.1	94	0.12	45	32	20	4.9	67	34.7	153	144	58	35	4.32
151	男	22	Ca	+	115.85	0.0322	49.22	15.71	7.16	4.98	152	30.3	325	93.1	200	0.22	67	37	59.7	27.5	67.1	31.4	112	45	18	33	4.39
152	男	60	Ca	+	129.16	0.0103	3.94	1.98	16.65	5.6	147	29.8	315	94.6	306	0.32	22	60	13.2	4	67.1	41.7	103	197	45	54	4.51
153	女	10	Ca	+	7.88	0.0198	4.45	3.01	5.38	4.42	129	17.8	297	59.8	137	0.15	161	179	49.4	26.9	67.1	31.6	586	1396	27	24	3.28
154	男	25	Ca	+	6.7	0.0203		1.77	8.5	4.11	131	30.1	318	94.6	217	0.21	27	31	27.5	11.2	67.1	45.4	178	273	18	44	6.47
155	女	18	Ca	+	2	0.0272	4.17	164.87	8.5	5.18	161	31	317	97.9	390	0.38	40	102	20.6	5	67.1	46.6	86	94	16	44	4.81
156	男	28	Ca	+	2.71	0.0112	3.24	1.43	19.23	5.21	142	29.8	300	99.5	256	0.29	12	10	8.2	3	67.1	39.4	86	13	20	42	4.19
157	男	39	Ca	+	0.54	0.2261	2.67	2.22	14.52	4.87	128	28.6	298	95.8	326	0.22	39	23	16.6	5.4	67.1	40.7	65	73	45	56	3.83
158	女	16	Ca	+	1.02	0.038	1	0.91	5.25	4.02	120	28.2	290	97.3	282	0.27	50	17	31.1	10.5	67.1	40.2	138	133	18	31	3.89
159	男	19	Ca	+	10.94	0.0745	1.4	1.8	13.43	4.75	152	27.9	314	88.7	227	0.22	65	156	21.2	4.9	67.1	43.3	127	137	15	34	6.24
160	女	74	Ca	+	0.39	0.0687	2.06	5.07	5.57	5.31	153	32.2	332	97.1	179	0.17	63	28	65.7	11.6	67.1	34.9	132	19	38	44	3.27
161	女	30	Ca	+	0.25	0.0322	1.75	3.76	8.78	3.47	87	30.9	300	103	166	0.16	21	42	14.6	5.3	67.2	41.5	63	40	24	43	5.15
162	女	16	Ca	+	1.57	0.0979	2.62	1.53	6.64	4.6	124	30.8	316	97.5	267	0.25	34	46	15.5	4.6	67.2	41.1	62	27	14	37	4.27
163	女	20	Ca	+	0.29	39.7288	1.62	0.49	14.19	4.51	132	28.5	319	89.4	273	0.23	48	41	20	8.1	67.2	29.2	117	21	18	43	3.23
164	女	32	Ca	+	13.13	1.3624	2.48	2.74	6.84	4.72	144	31.6	313	101.1	145	0.17	106	188	22.9	8.2	67.2	43.3	75	19	17	35	4.69
165	男	17	Ca	+	1.09	0.0126	1.3	0.63	6.85	4.99	141	29.4	300	98.1	361	0.36	22	32	25.9	7.5	67.2	45.2	79	47	22	38	4.54
166	男	28	Ca	+	21.58	<0.01	1.95	0.49	5.65	5.22	137	32.4	341	95	297	0.28	58	17	19.7	4.7	67.2	41.4	65	56	40	40	3.91
167	女	25	Ca	+	1.13	0.0669	1.71	8.93	7.31	3.89	117	28.6	308	92.9	205	0.23	35	12	16.8	4.5	67.2	40	34	7	19	33	4.03
168	女	58	Ca	+	< 0.20	0.0753	3	2.21	12.62	5.46	166	26.7	305	87.6	366	0.37	14	9	7.9	2.4	67.3	42.7	43	16	24	31	3.44
169	女	19	Ca	+	12.83	0.0347	3.01	2.39	7.73	4.7	138	30.2	289	104.4	155	0.14	26	19	18.2	6.5	67.3	41.4	78	25	18	47
170	女	20	Ca	+	36.16	0.0306	2.18	2.54	6.49	3.21	113	28.5	290	98.3	216	0.23	38	101	18.6	6.3	67.4	45.7	70	104	36	28	4.66
171	男	35	Ca	+	1.54	0.0181	9.42	2.99	12.09	3.18	97	28.4	325	87.5	254	0.26	26	11	13	5.1	67.4	30.9	131	12	50	27	4.62
172	男	21	Ca	+	8.19	7.7537	1.79	1.32	6.62	5.62	172	29.6	332	89	104	0.12	63	98	18.8	5	67.4	47.2	64	170	23	25	4.16
173	男	14	Ca	+	53.21	0.0284	3.09	3.15	10.36	4.92	105	29.2	296	98.7	92	0.1	88	118	71.4	44	67.4	33.2	199	269	16	27	3.77
174	女	40	Ca	+	213.7	0.0104	2.15	11.51	9.23	3.56	106	31.9	323	98.9	111	0.12	24	52	26.7	8.8	67.4	45.7	79	50	50	32	4.7
175	男	23	Ca	+	5.8	0.0272	0.89	5.23	5.98	3.9	118	29.5	285	103.5	46	0.05	29	67	25.3	10.5	67.4	38.9	72	42	30	30	4.52
176	女	59	Ca	+	5.15	<0.01	36.6	282.83	5.97	3.08	96	30.6	324	94.5	220	0.2	26	36	9.2	2.8	67.4	43.8	108	23	18	33	4.08
177	男	72	Ca	+	23.42	0.0102	0.68	3.23	5.76	4.38	129	31.5	315	100	259	0.24	13	16	21.7	8.1	67.4	43.3	59	14	42	26	4.68
178	男	30	Ca	+	65.09	0.1066	4.73	1.53	6.55	4.7	149	29	324	89.7	237	0.22	15	9	23.8	9.4	67.4	42.9	45	14	21	49	4.03
179	男	41	Ca	+	1.39	0.0493	1.58	0.45	8.36	2.6	68	30.6	317	96.6	225	0.22	16	12	17.9	6.5	67.4	41.1	71	12	24	31	4.88
180	女	54	Ca	+	3.01	0.0312	7.87	232.7	19.8	5.2	142	29.1	278	104.7	112	0.12	14	1	13.1	4.7	67.4	37.4	72	17	25	30	4.23
181	女	76	Ca	+	0.75	0.2813	2.06	6.48	4.6	4.74	139	30.2	316	95.7	242	0.22	25	14	16.4	4.9	67.4	43	117	82	33	39	4.25
182	女	24	Ca	+	120.34	0.0811	4.94	1.31	5.62	4.98	148	27.3	315	86.6	222	0.19	31	32	10.3	3.1	67.5	42.9	90	38	19	41	3.59
183	男	67	Ca	+	1.13	0.0282	2.33	5.35	13.83	4.89	129	30.1	318	94.5	259	0.23	35	68	26.9	8.8	67.5	45.8	69	34	24	30	4.87
184	男	23	Ca	+	1.26	0.0114	1.54	2.85	19.95	4.6	140	30.2	332	91.1	161	0.16	58	119	23.1	2.4	67.5	46.5	113	209	35	41	3.97
185	男	31	Ca	+	0.34	0.1797	2.65	0.97	8.29	4.17	121	29.5	314	93.8	245	0.25	21	8	11.7	2.8	67.5	39.2	93	15	21	23	5.14
186	男	56	Ca	+	0.3	0.0535	2.47	9.73	11.4	2.86	90	32.4	326	99.5	299	0.26	56	31	12.5	3.8	67.5	39.2	69	150	21	47	4.69
187	女	18	Ca	+	0.24	0.0174	5.79	5	12.57	4.77	128	28.7	304	94.4	190	0.22	29	21	33.3	6.5	67.5	40.4	111	17	33	42	6.74
188	女	48	Ca	+	4.46	<0.01	3.35	257.1	15.83	5.17	125	30.3	319	94.8	143	0.16	16	13	17.9	5.4	67.6	42.8	59	29	35	32	3.73
189	女	20	Ca	+	16.26	0.0112	6.83	13.36	5.75	4.76	145	30.6	293	104.5	250	0.26	74	199	32	15.1	67.6	43.4	78	76	37	43	3.83
190	男	56	Ca	+	10.6	0.0337	4971.18	2.49	6.76	3.86	122	31.3	324	96.5	197	0.2	16	25	9.4	3.2	67.6	45.2	57	53	16	50	4.77
191	男	23	Ca	+	4.99	<0.01	3.64	2.69	6.9	3.65	110	29.9	315	94.9	114	0.16	11	14	15.2	5.3	67.6	42.7	73	40	18	40	4.77
192	男	31	Ca	+	105.15	0.027	2.15	4.16	11.14	4.87	137	31.4	296	106.2	93	0.13	34	20	41.8	18.5	67.6	26.2	78	20	38	48	4.65
193	男	22	Ca	+	8.23	0.088	4.36	3.33	38.58	3.67	109	29.8	293	101.8	50	0.06	35	43	15.7	3.8	67.6	45.7	76	18	19	36	3.85
194	女	22	Ca	+	235.26	0.055	2.44	4.89	12.78	3.76	103	31.1	327	94.9	253	0.23	83	155	37	10.2	67.7	45.3	84	200	26	29	3.53
195	男	53	Ca	+	13.7	0.0263	3.64	5.84	10.67	3.74	111	32.6	330	98.5	293	0.32	13	5	11.7	4.1	67.7	43.5	34	12	30	26	3.31
196	女	69	Ca	+	0.39	0.6771	1.92	6.28	16.34	5.64	159	29.4	305	96.4	139	0.16	28	41	24.3	8.5	67.7	43	47	36	18	39	4.58
197	男	19	Ca	+	0.49	<0.01	3.07	136.58	23.21	5.98	170	31.3	324	96.4	235	0.21	20	25	9.8	3.1	67.7	39.3	96	25	23	33	5.15
198	女	20	Ca	+	54.67	<0.01	4.81	269.66	17.25	3.31	113	30.1	329	91.6	219	0.2	73	64	52.9	18.5	67.7	36.4	165	98	27	37	3.82
199	男	63	Ca	+	79.52	<0.01	0.83	8.02	12.13	3.75	117	30.7	302	101.7	239	0.24	48	53	14.9	4.7	67.7	37.7	179	28	35	49	4.26
200	女	66	Ca	+	90.25	0.0511	2.01	2.31	4.46	4.96	141	28.9	289	99.8	230	0.23	96	59	100.4	62.1	67.8	35.5	39	72	45	31	4.08
201	男	21	Ca	+	87.14	0.0338	3.34	3.63	13.05	4.06	115	30.1	297	101.4	63	0.06	51	56	13.3	3.8	67.8	42.7	89	62	44	52	4.14
202	女	83	Ca	+	33.92	0.0181	3.07	2.6	9.89	3.34	102	31.4	299	105.2	159	0.17	25	11	17.8	5.8	67.8	31.4	134	16	14	31
203	女	22	Ca	+	7.21	0.1338	3.41	5.34	7.88	4.45	144	29.2	283	103.3	209	0.18	16	24	14.2	4.8	67.8	41.6	70	25	24	48	4.15
204	女	19	Ca	+	91.24	0.0124	2.75	1.08	9.17	3.13	92	25.2	284	88.6	201	0.18	32	29	9.7	3.4	67.8	41.4	96	132	25	34	3.44
205	男	78	Ca	+	4.89	0.01	1.53	2.85	6.17	4.06	129	31.1	309	100.4	168	0.16	34	83	20.3	7.2	67.8	36.7	122	67	26	42	4.34
206	男	30	Ca	+	0.66	<0.01	2.87	2.37	7.89	3.45	96	31.1	317	98.2	156	0.15	30	66	14.8	4.3	67.9	44	66	67	33	33	5.16
207	女	61	Ca	+	3.55	0.036	4.17	5.07	13.06	2.06	65	31.7	319	99.1	235	0.24	20	23	13.6	4.5	67.9	45.3	77	28	17	31	3.63
208	男	49	Ca	+	33.87	<0.01	3.91	1.72	9.83	3.75	115	32.5	321	101.2	244	0.22	90	140	35	16.8	67.9	38.7	173	380	24	36	3.6
209	男	21	Ca	+	116.12	0.0291	2.35	4.37	8.97	5.01	146	31.2	319	97.9	245	0.24	16	8	21.8	9	67.9	38.7	75	9	25	34	4.2
210	男	27	Ca	+	1.41	0.0103	4.69	188.63	2.74	3.82	114	29.8	332	89.8	281	0.31	24	17	11.2	3.3	67.9	36.9	112	41	21	44	4.64
211	男	16	Ca	+	2.02	0.086	4737.58	1495.55	8.23	4.97	123	27	289	93.7	245	0.22	10	23	13.7	5.3	68	43.5	106	219	32	53	3.26
212	男	32	Ca	+	1.01	0.0167	2.98	1.7	8.47	5.11	152	27.6	311	88.8	229	0.22	34	43	11.9	4	68	47.8	70	29	56	56	5.01
213	男	54	Ca	+	0.52	0.0596	0.99	3.04	11.01	5.55	132	32	329	97.1	164	0.14	37	70	24.1	8.9	68	43.7	96	20	21	39	5.25
214	女	23	Ca	+	3.77	0.77	4.31	2.75	10.88	4.64	130	28.2	324	87.1	226	0.22	32	14	20.7	4	68	40.8	66	10	19	36	4.48
215	男	58	Ca	+	< 0.20	0.2091	2.37	2.21	20.31	5.74	149	34.8	340	102.5	107	0.13	37	83	17	5.2	68.1	42.5	73	27	18	27	3.95
216	男	43	Ca	+	25.5	0.0655	9.33	1.87	11.02	3.13	100	31.1	306	101.7	160	0.15	40	93	23.2	7.6	68.1	46	72	84	19	27	4.5
217	女	25	Ca	+	57.92	0.045	4.02	4	7.38	3.85	120	31	307	101	159	0.18	25	17	10.1	3.2	68.1	40	38	18	34	41	4.12
218	女	19	Ca	+	1.64	15.7133	2.93	2.64	12.01	4.32	138	29.6	304	97.6	230	0.21	23	24	36.2	13.3	68.1	43.3	75	55	36	59	3.47
219	女	44	Ca	+	1.21	0.0278	2.76	5.05	8.75	4.19	121	30	326	92	149	0.15	79	67	17.3	3.7	68.1	41.2	102	37	29	36	4.07
220	男	64	Ca	+	0.69	0.0143	4.79	64.19	9.81	2.89	90	32.3	333	96.9	207	0.23	42	56	27	11.3	68.2	40.9	145	43	14	34	4.68
221	男	20	Ca	+	8	0.0118	7.52	1.17	18.22	5	142	28.2	322	87.4	180	0.19	36	20	15.5	4.3	68.2	40	348	342	25	53	3.86
222	男	29	Ca	+	0.29	0.0276	2.82	3.48	12.88	4.9	145	30.2	312	96.7	229	0.22	17	17	9.1	3.6	68.2	41.6	75	26	29	35	4.86
223	女	18	Ca	+	0.34	0.0129	1.96	0.65	7.76	2.98	95	29.1	293	99.2	186	0.21	23	25	15.1	4.2	68.2	45.1	50	21	15	33	6
224	女	51	Ca	+	17.35	0.0361	3.82	1.38	9.25	2.7	83	30.7	306	100.5	163	0.19	19	14	19.1	7.8	68.3	40.2	77	30	23	36	4.59
225	女	23	Ca	+	1.17	0.0186	4.77	96.52	10.82	4.21	130	30.1	306	98.4	207	0.19	45	35	15.4	4.6	68.3	38.2	114	316	15	37	3.65
226	女	19	Ca	+	4.42	0.0288	5.03	1.53	5.9	4.2	135	28.5	297	95.9	204	0.19	22	32	32.4	11.3	68.3	45.9	54	22	16	33	4.57
227	男	22	Ca	+	75.4	0.6065	4.6	0.59	10.81	4.63	122	29.5	306	96.4	198	0.2	17	32	16.7	6.1	68.3	43.4	73	15	24	34	4.11
228	男	34	Ca	+	76.72	0.0308	2776.65	2.84	4	4.28	127	29.7	331	89.8	164	0.17	32	33	15.3	6	68.3	42.3	45	32	15	30	5.68
229	男	57	Ca	+	1.13	0.1063	6.32	1.99	10.67	4.42	133	32.5	337	96.3	161	0.2	24	44	24.3	8.4	68.3	44	85	18	20	32	5.05
230	男	17	Ca	+	< 0.20	0.0426	6.21	1.98	10.25	3.37	88	32.2	311	103.5	172	0.22	29	49	19.5	7	68.3	45.2	120	45	24	37	3.37
231	女	23	Ca	+	9.13	0.0372	2.23	2.27	15.71	4.79	140	30	330	90.8	122	0.14	55	49	13.7	3.3	68.3	41.8	71	35	37	26	3.81
232	女	75	Ca	+	0.63	0.0161	4.58	3.49	12.06	4.5	130	32.4	321	101	320	0.3	49	39	12.7	2.6	68.3	36.9	110	52	40	33	4.06
233	男	40	Ca	+	1.17	0.0368	3.84	1.78	7.17	2.97	90	31.7	341	93	97	0.13	39	41	30.2	9.7	68.3	41.4	62	47	34	43	5.14
234	男	31	Ca	+	10.63	0.0104	4.85	2.25	6.73	2.15	68	29.8	300	99.5	79	0.07	23	13	22.3	8.1	68.4	43.1	97	75	24	37	3.55
235	女	31	Ca	+	2.67	0.0153	1.21	5.55	8.59	2.48	76	22.9	289	79.2	173	0.17	39	91	14.7	4.4	68.4	46.2	93	167	19	29	4.28
236	男	32	Ca	+	62.32	0.0266	2.85	1.8	17.28	4.91	159	30.9	330	93.7	137	0.14	18	13	17.1	5.5	68.4	41.4	48	31	19	46
237	男	18	Ca	+	28.69	0.0199		116.73	9.3	3.26	102	30.7	324	94.7	97	0.12	30	35	17.7	6.5	68.4	46.2	80	28	19	52	4.84
238	男	25	Ca	+	2.15	0.0832	2.26	3.09	7.41	4.44	124	32.1	306	104.9	227	0.22	62	44	37.4	16.1	68.4	30.3	78	64	15	27	4.6
239	男	22	Ca	+	15.4	0.0477	7.98	3.9	6.68	3.96	107	29.8	338	88.3	101	0.12	29	20	11.5	2.9	68.5	44.5	61	11	26	41	4.75
240	男	86	Ca	+	4.59	0.011	3.82	22.44	8.39	4.5	129	29.1	305	95.4	192	0.21	69	23	14.6	3.4	68.5	35.1	111	60	20	24	4.04
241	男	30	Ca	+	0.55	3.4174	4.29	18	19.85	3.55	92	31	319	97.2	247	0.24	73	116	14	4.1	68.5	40.1	105	156	33	54	4.55
242	女	20	Ca	+	1.59	0.0104		4.61	8.9	4.33	114	28.5	315	90.5	11	0.01	36	79	26.9	8.3	68.5	45.6	78	46	19	33	4.18
243	男	21	Ca	+	62.45	0.172	3.25	13.9	5.94	4.31	124	29.9	331	90.4	204	0.19	36	87	21	6.6	68.5	45.4	74	135	20	37	3.88
244	女	57	Ca	+	2.43	24.0278	1.54	2.63	8.3	3.07	96	27.7	306	90.4	316	0.29	33	105	25.3	9	68.5	42.4	108	43	18	35	4.45
245	男	72	Ca	+	1.7	0.1718	0.91	0.47	16.78	4.48	130	20.8	320	65.1	216	0.22	50	40	71.9	27.6	68.5	33.3	145	20	26	60	5.33
246	男	51	Ca	+	0.32	<0.01	3.52	1.22	9.17	4.68	147	31.8	319	99.6	245	0.22	46	42	36.8	14.2	68.5	43.1	45	58	21	27	4.89
247	女	75	Ca	+	3.86	<0.01	2.1	>1000	9.31	4.46	122	34.3	325	105.4	102	0.14	61	39	37.5	17.3	68.5	38.6	96	53	24	46	4.75
248	男	27	Ca	+	2.31	0.3577	2.41	7.48	8.6	3.99	123	29.7	285	104.1	196	0.2	39	37	11	2.6	68.6	46.4	69	23	29	49	5.26
249	男	57	Ca	+	15.17	0.0429	3.76	12.69	12.65	4.5	132	28.8	297	97.2	23	0.01	43	26	28.9	9.5	68.6	36.8	178	291	19	41	4.72
250	女	34	Ca	+	70.55	0.0479	4.32	2.86	10.99	3.27	112	30.8	293	105	178	0.22	71	59	54.9	24.6	68.6	34.5	138	182	31	37	3.58
251	男	22	Ca	+	11.58	0.0102	3.59	23.01	12.99	5.15	165	29.5	310	95.1	254	0.26	86	66	174.2	104.1	68.6	37.5	36	76	32	34	4.51
252	男	31	Ca	+	142.89	<0.01	5.03	139.95	11.78	4.24	119	30	320	94	132	0.16	36	21	25	9	68.6	39.4	115	25	52	51	5.01
253	女	30	Ca	+	4.96	0.0489	1.64	2.77	7.14	4.77	138	27.2	301	90.4	178	0.19	33	15	21.4	5.1	68.6	41.2	70	22	32	42	4.34
254	男	52	Ca	+	122.23	<0.01	2.42	5.63	4.6	3.2	92	33.3	327	101.9	265	0.23	21	20	16.2	4.6	68.7	42.7	103	12	19	24	3.86
255	女	73	Ca	+	36.67	0.0259	5.46	4.73	8.47	4.56	137	30	306	98.1	297	0.28	11	9	13.2	3.9	68.7	44.4	44	8	17	50	4.42
256	男	36	Ca	+	< 0.20	0.0278	6.67	7.4	9.82	5.69	170	21.4	276	77.4	236	0.26	23	17	51.3	17.7	68.7	43.6	38	13	19	33	3.89
257	女	31	Ca	+	281.74	0.0335	4.93	3.22	8.31	4.69	117	25.2	295	85.5	150	0.18	16	13	12.5	3.3	68.7	45.9	63	18	19	34	4.51
258	男	22	Ca	+	3.33	0.0103	2.62	0.8	8.66	4.25	125	30.7	335	91.6	167	0.18	25	21	30.7	8.4	68.7	45.9	80	17	24	36	4.18
259	男	66	Ca	+	3.28	0.0479	2.22	125.09	5.54	3.59	117	28.9	319	90.6	103	0.1	33	65	23	7.5	68.7	47.7	121	231	22	32	5.15
260	男	34	Ca	+	3.82	0.0276	2.06	834.7	6.83	4.47	128	30.6	322	95.1	182	0.24	28	21	10.1	2.4	68.7	40.7	97	42	37	40	4.59
261	男	20	Ca	+	1.08	0.0924	21.69	268.06	9.41	4.46	125	29.3	309	94.6	250	0.26	40	41	20.7	5.6	68.7	42.5	95	33	21	32	5.12
262	男	29	Ca	+	0.77	11.4344	2.57	1.92	10.32	4.3	122	28.5	307	92.7	129	0.12	48	92	21.6	8.3	68.8	43.3	78	30	21	51	4.77
263	男	16	Ca	+	17.39	0.0158	3.44	1.28	5.9	4.87	134	30.2	333	90.6	153	0.19	15	26	16.2	6.3	68.8	40.9	70	33	27	38	4.66
264	男	19	Ca	+	339.54	1.6267	2.34	15.23	7.55	4.95	146	30.1	301	99.9	228	0.23	19	26	21.7	6.3	68.8	45.2	68	21	20	50	4.39
265	女	17	Ca	+	7.5	<0.01	3.9	18.97	6.35	4.24	126	29.9	310	96.4	131	0.14	19	16	17.8	5	68.8	43.4	61	23	22	54	4.25
266	女	41	Ca	+	49.19	<0.01		0.9	7.87	4.36	134	27.2	306	88.9	254	0.25	47	54	15.6	4.6	68.8	42.6	84	108	24	43	3.86
267	男	20	Ca	+	0.96	18.7243	1.27	1.87	15.11	3.96	122	32.3	317	101.9	29	0.04	92	68	28.5	14.9	68.8	41.5	120	224	24	29	4.48
268	女	20	Ca	+	20.15	0.0183	2.91	1.23	5.16	4.83	143	29.5	326	90.5	84	0.11	88	404	29.1	15.9	68.9	42.2	256	423	19	37	5.04
269	女	30	Ca	+	36.12	0.0285	4.18	4.46	7.59	4.79	139	24.5	288	84.9	249	0.2	18	19	14.8	4.7	68.9	44.9	68	31	15	33	3.78
270	女	66	Ca	+	1.26	0.0409	2.1	1.57	11.75	4.09	122	33.2	341	97.6	284	0.26	69	154	14.3	4.9	68.9	44	71	28	36	42	4.1
271	男	27	Ca	+	64.38	0.153	2.35	1.74	13.65	3.69	118	30.5	333	91.7	257	0.29	42	77	17.6	5.3	68.9	45.5	112	34	19	30	3.42
272	女	67	Ca	+	9.48	0.0112	3.9	3.08	5.4	4.56	119	29.9	313	95.6	75	0.09	20	32	21.5	7.8	68.9	44.9	82	16	19	37	4.25
273	女	57	Ca	+	10.48	0.0117	2.15	3.82	11.36	5.21	154	28.5	315	90.8	238	0.24	34	53	12.9	4.1	68.9	39.3	118	55	15	29	4.2
274	女	15	Ca	+	1.71	5.6584	2.24	4.45	6.25	4.53	134	30.3	308	98.5	141	0.16	15	14	13	3.5	68.9	46.2	51	21	14	30	3.97
275	女	30	Ca	+	33.36	0.0135	5.82	1.88	12.81	4.59	143	29.2	297	98.4	96	0.1	120	59	39.3	10.9	68.9	45.3	37	14	21	38	4.79
276	男	17	Ca	+	34.67	0.0647	7.85	30.31	11.72	3.72	121	28.2	311	90.5	80	0.1	19	6	9	2.8	68.9	27.5	103	47	17	29	3.19
277	男	27	Ca	+	17.73	0.0267	1.88	5.02	11.47	3.75	114	28.2	303	93	209	0.23	42	22	35.2	17.1	68.9	37.8	237	88	23	33	4.93
278	男	51	Ca	+	3.3	0.0112	2.27	4.85	6.85	4.57	136	29.5	336	87.9	202	0.2	22	29	9.9	2.8	69	42.1	102	135	24	41	3.77
279	女	49	Ca	+	98.37	0.0125	3.88	3.94	5.51	4.57	125	29.4	327	89.9	173	0.2	53	72	19.8	7.2	69	43.9	51	79	33	39	3.9
280	男	32	Ca	+	109.12	0.0345	2.52	3.51	4.98	2.64	85	28.9	324	89.2	112	0.14	18	20	10.1	3.3	69	43.1	134	46	24	49	4.1
281	男	41	Ca	+	2.94	0.0516	1.74	8.45	9.73	4.32	119	31.6	316	100.1	318	0.28	20	23	37.5	13	69	42.7	68	21	21	71	4.38
282	女	55	Ca	+	13.97	0.0114	6.35	1.53	11.78	3.53	106	29.9	287	104	188	0.21	26	25	27.9	8.3	69	45.8	78	21	23	38	3.6
283	女	27	Ca	+	59.49	0.0486	3.81		14.03	4.91	129	27.8	291	95.6	80	0.09	21	16	10.2	2.9	69	41.5	81	29	16	20	6.14
284	女	21	Ca	+	41.68	0.374	6.84	1.06	16.43	3.44	101	28.3	286	98.8	155	0.18	22	28	7.3	1.9	69.1	41.3	118	78	18	43	3.87
285	男	15	Ca	+	4.68	0.2745	2.65	3.2	25.56	3.61	104	28.2	311	90.5	318	0.31	20	13	17.3	5.8	69.1	43.4	46	13	17	32	4.75
286	女	14	Ca	+	2.43	0.0123	2.85	1.03	6.44	2.93	80	30.3	299	101.6	24	0.03	18	25	35.1	11.6	69.1	44.6	51	19	18	29	5.25
287	男	31	Ca	+	1.46	<0.01	3.08	105.32	6.63	3.12	97	30	337	89	197	0.18	34	58	16.4	4.7	69.1	46.2	64	23	16	25	3.62
288	男	31	Ca	+	126.61	0.0171	5.58	3.5	9.28	5.02	152	29.8	313	95.2	147	0.16	14	18	8.3	2.5	69.1	44.3	85	16	28	32	5.8
289	男	33	Ca	+	0.67	0.0309	3.96	12.21	5.8	3.23	96	34	329	103.3	230	0.26	83	102	14	4.3	69.1	42.7	65	90	37	58	6.65
290	男	22	Ca	+	1.08	<0.01	88.55	1.41	5.59	2.53	78	29.8	330	90.3	362	0.3	76	40	4.6	2.9	69.1	39.2	80	26	16	38	3.7
291	男	56	Ca	+	0.48	<0.01	4.31	2.1	11.84	3.87	125	32.8	330	99.7	182	0.23	35	56	34.5	9.1	69.2	47	116	63	18	34	4.99
292	男	36	Ca	+	0.27	0.011	3.96	5.74	10.15	3.73	123	29.1	316	92.1	246	0.22	64	192	21.1	6.9	69.2	43.6	131	168	21	39	4.46
293	女	50	Ca	+	17.69	<0.01	3.93	0.53	7.54	4.65	143	31	320	97	126	0.12	28	8	10.2	4	69.2	33.8	58	14	25	49	4.25
294	男	26	Ca	+	177.55	0.2301	5.79	48.04	22.81	4.75	130	29.8	299	99.8	73	0.1	16	11	15.7	6.1	69.2	45.9	72	13	16	31	4.06
295	女	24	Ca	+	0.93	<0.01	>2000		10.87	3.35	98	28.6	319	89.9	266	0.27	37	91	28.7	7.4	69.2	47.4	122	60	20	54	3.74
296	女	68	Ca	+	36.23	0.0107	2.49	1.4	10.66	3.12	89	30.7	334	92.1	134	0.14	20	16	9.6	2.5	69.2	37.2	140	24	52	71	3.88
297	女	69	Ca	+	7.28	0.8183	3.9	3.64	8.46	3.29	101	32	328	97.3	93	0.1	23	28	13.9	5.1	69.3	42.6	129	325	25	36	4.26
298	男	73	Ca	+	29.52	0.0182	9.95	4.88	15.39	4.8	126	31.7	314	100.8	168	0.18	32	96	14	5	69.3	42.9	249	303	28	43	4.01
299	女	58	Ca	+	3.75	91.2173	3.06	3.82	11	2.92	89	30.7	305	100.9	90	0.13	23	45	7.9	2.2	69.3	38.8	104	23	25	37	4.52
300	女	89	Ca	+	< 0.20	0.0136	5.18	95.1	7.83	3.28	100	30.6	327	93.7	166	0.17	358	661	171.4	110.9	69.3	40.2	120	343	14	34	4.24
301	男	38	Ca	+	6.18	0.0299	2.09	6.02	13.5	3.57	108	30	326	91.9	118	0.15	47	91	30.1	10.4	69.3	48	107	248	9	32	4.9
302	女	17	Ca	+	37.82	0.431	2.07	7.09	9.46	4.36	135	27.1	313	86.6	91	0.12	23	35	45.4	18.3	69.3	46.4	64	28	17	32	5.96
303	男	16	Ca	+	< 0.20	1.0556	5.38	3.68	8.77	4.57	137	26.3	295	89	215	0.19	34	42	24	5.3	69.3	44.4	64	14	29	56	5.07
304	女	52	Ca	+	1.05	0.0189	3.84	2.48	13.59	4.63	133	27.1	291	93.2	256	0.26	32	32	70.2	21.1	69.3	40.3	83	45	17	37	4.18
305	女	17	Ca	+	0.98	0.0104	3.99	5.45	9.87	2.54	70	31.1	309	100.7	257	0.25	33	56	34.2	11	69.3	41.6	68	55	18	34	3.6
306	男	67	Ca	+	4.49	0.0814	2.89	3.51	7.54	4.32	144	28.5	315	90.4	218	0.22	19	17	12.8	3.7	69.3	41.3	115	27	21	38	4.07
307	男	64	Ca	+	19.05	0.1277		2.56	7.38	3.29	94	29.8	322	92.7	165	0.16	42	24	54.7	11.2	69.3	34.3	158	70	23	44	4.65
308	男	18	Ca	+	0.83	0.0104	4.58	130.9	9.32	4.37	119	30.4	327	92.9	80	0.1	35	23	19.4	5.3	69.3	41.1	67	45	14	39	5.65
309	女	20	Ca	+	25.26	<0.01	2.69	2.48	23.99	4.49	121	29.6	293	100.7	129	0.16	44	88	11	4.1	69.4	43.8	86	71	21	35	3.65
310	女	47	Ca	+	0.83	0.0172	5.49	1.1	13.46	3.53	112	29	286	101.4	92	0.08	37	75	25.5	8.8	69.4	46.5	69	28	26	38	3.56
311	女	19	Ca	+	1.72	0.0346	4.03	2.16	10.16	3.44	101	30.2	317	95.5	390	0.33	65	100	15.6	5.6	69.4	42.3	115	598	19	30	4.62
312	男	73	Ca	+	3.05	0.0702	2.77	1.6	6.36	4.76	127	31.3	328	95.4	101	0.13	95	264	27.5	10	69.4	42.1	407	752	17	48	4.44
313	男	30	Ca	+	166.74	0.0381	9.3	27.03	14.41	3.86	118	30.8	314	98.2	171	0.22	37	47	16.7	3.6	69.4	46.1	70	30	14	35	4.96
314	男	22	Ca	+	5.06	6.3441	2.35	2.49	8.11	5.54	156	28.5	328	87.1	52	0.06	31	24	21.9	9.3	69.4	38.9	26	32	22	38	5.07
315	男	25	Ca	+	21.42	4.3502	4.38	1.7	13.59	3.54	109	20.6	310	66.5	204	0.19	49	132	20.9	4.2	69.4	46.2	86	45	16	40	3.58
316	男	33	Ca	+	< 0.20	0.0136	2.03	0.98	12.65	3.91	105	29.1	324	89.6	275	0.24	48	48	40.4	12.1	69.4	43.3	82	40	28	36	3.45
317	男	47	Ca	+	3.99	0.0443	5.15	1.73	6.57	3.95	118	23.4	289	80.7	170	0.18	36	98	19.5	5.4	69.5	43.9	99	41	12	28	5.33
318	女	50	Ca	+	2.41	0.0183	3.57	3.07	12.52	3.49	111	31.2	320	97.6	210	0.22	90	241	13.7	3.9	69.5	48.8	80	210	12	44	3.6
319	女	74	Ca	+	0.29	0.0154	3.56	1.6	11.68	4.68	118	30.5	325	93.7	192	0.2	49	38	13.7	2.7	69.5	40.2	397	352	14	40	3.73
320	男	27	Ca	+	< 0.20	0.2409	4.07	2.39	16.3	4.41	128	28.9	308	93.9	260	0.25	24	22	25.1	6.7	69.5	45.3	53	20	16	31	5.26

## Sheet: Ci肝硬化
序号	性别	年龄	诊断（肝硬化）	HBSAg	CRP	PCT	AFP	CEA	WBC	RBC	Hb	MCV	MCHC	MCH	PLT	PCT	AST	ALT	TBIL	DBIL	TP	ALB	ALP	GGT	ADA	AFU	LAG
1	男	61	Ci	+	6.88	0.46	730	1.58	3.67	3.23	81	78.9	318	25.1	166	0.179	32	20	14.7	5.4	63.8	23.9	134	49	15	38	2.92
2	男	28	Ci	+	3.87			0.43	6.06	3.41	94	83.9	328	27.5	49	0.062	38	31	24.3	8.3	52.1	22.3	123	11	13	17	2.92
3	男	60	Ci	+		0.13	2.04	2.89	3.63	4.6	131	84.7	335	28.4	164	0.167	55	60	17.5	3.9	78.2	40.9	117	106	21	23	2.73
4	男	34	Ci	+	8.22	0.24		1.48	11.04	2.79	90	94.1	344	32.3	220	0.28	44	41	22	5.3	58	37.3	60	55	16	29	2.64
5	男	48	Ci	+			2.06	0.95	2.56	4.11	142	99.6	346	34.5	16	0.015	36	25	34.1	12.7	52.2	30.7	98	33	21	34	4.56
6	女	63	Ci	+	2.17	0.22	219.2	5.11	3.48	3.81	129	100.6	336	33.8	18	0.019	101	51	141.2	35.9	57	29.5	124	36	43	36	2.96
7	女	65	Ci	+			11.43	2.72	2.18	3.37	104	95.3	323	30.8	46	0.054	52	28	27.3	8.4	55.6	29.3	133	50	44	46	3.21
8	女	56	Ci	+	2.31		3.38	2.86	0.88	2.2	75	104.5	328	34.3	7	0.007	33	31	9.8	2.5	57.9	37.6	58	21	15	47	2.24
9	男	46	Ci	+	0.1		4.88	1.6	2.39	3.69	119	93.2	346	32.2	60	0.064	22	10	84.1	15	53.9	29.9	79	14	20	19	2.76
10	男	25	Ci	+			3.59	4.09	3.64	2.79	60	76.7	279	21.4	59	0.068	34	39	33.3	2.2	63.3	39.2	102	121	14	24	2.76
11	女	41	Ci	+	1.38	1.08	1.2	0.93	10.86	2.18	66	97.9	308	30.2	786	0.735	38	18	8.3	2.3	58.2	28.7	67	13	15	24	2.36
12	男	34	Ci	+	7.03	0.27	7.48	1.39	1.43	3.37	98	90.3	321	29	37	0.032	73	56	16.6	6.2	55.9	25.5	163	22	19	18	1.79
13	男	57	Ci	+	1.68		3.35	1.79	2.05	2.99	105	109.8	321	35.2	42	0.04	63	49	52.7	8.1	56.5	23.2	385	29	31	51	3
14	女	57	Ci	+			10.92	1.94	2.52	3.76	120	96.9	329	31.8	60	0.067	29	25	19.3	7.1	73.2	34.2	176	21	15	24	3.75
15	女	75	Ci	+	1.72	0.07	3.17	5.87	3.89	1.73	32	69.6	268	18.7	84	0.087	22	12	10.8	4.1	52.7	33.5	86	21	16	26	4.2
16	男	41	Ci	+	12.88	0.73	126.78	0.77	4.51	2.89	103	106.3	336	35.7	62	0.062	230	177	51.9	22.9	76.5	22.6	99	45	34	38	2.15
17	男	57	Ci	+		0.4	1.87		1.73	5.13	152	86.3	344	29.7	56	0.07	20	12	29.2	11.1	63.5	36.9	70	25	16	24	1.99
18	男	55	Ci	+	6.71		2.88	3.53	4.77	2.37	58	78.7	312	24.5	89	0.07	45	35	28.4	7.8	61.3	29.7	127	52	15	22	2.82
19	男	53	Ci	+	61.83	8.6	54.98	0.66	17.99	2.86	98	102.4	336	34.4	78	0.075	167	126	76.6	61.2	58.8	17.6	107	29	15	18	2.9
20	男	65	Ci	+	5.72	0.26	4.35	3.3	4.27	3.5	112	92.3	346	32	80	0.073	48	28	15.4	5.9	66	33	103	31	18	24	2.73
21	男	64	Ci	+	7.25	0.08	3.67	4.62	3.33	3.1	114	105.2	350	36.9	47	0.055	51	42	68.6	11.5	76.9	30.6	146	34	24	43	2.87
22	男	60	Ci	+			6.82	1.25	1.37	4.16	133	94.9	336	31.9	41	0.039	34	14	8.1	2.2	57.4	37.8	95	35	19	40	4.52
23	男	36	Ci	+	59.76	0.55	3001	1.56	10.11	2.07	67	93.2	345	32.1	177	0.175	102	62	36.6	12.4	49.6	23.1	119	150	17	33	3.09
24	男	39	Ci	+			2.01	0.93	3.02	4.96	156	93.5	336	31.4	60	0.072	26	18	34.5	12.3	68.5	38.8	75	21	58	21	2.63
25	女	46	Ci	+	56.2	0.52	15.98	4.64	5.33	3.52	81	72.1	321	23.1	98	0.08	156	40	447.5	242.3	79.2	35.3	356	51	17	37	2.83
26	男	45	Ci	+	9.2	0.11	1.37	3.54	2.1	2.58	74	90	318	28.6	67	0.088	26	14	16.9	5.3	59.7	26.7	60	13	14	28	3.77
27	男	72	Ci	+	1.05	0.25	59.07	2.06	3.05	3.94	115	90.4	322	29.1	91	0.089	170	32	22.1	6.7	69	29.8	141	61	17	32	2.57
28	女	75	Ci	+	0.1	0.15	5.42	1.89	1.39	2.84	95	96.4	345	33.2	53	0.046	33	28	33.5	7	65.2	34.2	149	246	21	40	2
29	男	56	Ci	+			2.75	1.8	1.64	3.25	75	76.8	299	23	51	0.042	32	15	33.1	6.9	66	35.1	67	11	23	39	2.44
30	男	37	Ci	+	11.16	0.33	482.68	0.9	3.28	4.01	133	99.1	336	33.3	65	0.083	749	856	140.4	108.3	70.2	36.6	142	116	17	17	3.1
31	女	54	Ci	+	7.02	0.23		5.93	7.88	2.87	92	92.2	347	32	25	0.024	48	36	41.9	11.8	54.4	30.5	80	17	40	47	2.9
32	男	55	Ci	+	4.28		36.18	3.14	3.33	4.012	134	95.6	348	33.2	51	0.063	41	38	30.5	18.8	60	29.3	161	42	13	19	2.92
33	男	51	Ci	+	10	0.19	2.34		1.68	2.31	84	107.1	340	36.5	33	0.035	39	46	66.2	8.4	62.3	31.2	137	51	14	21	2.6
34	男	70	Ci	+	38.95	0.17	1.75	3.36	16.13	2.03	65	97.7	326	31.9	57	0.07	121	79	16.7	0.1	39.3	22.2	92	39	20	33	2.64
35	男	51	Ci	+	33.18	0.57		0.53	8	2.19	76	102.8	340	34.6	59	0.062	500	230	201.9	125.6	46.2	20.2	100	22	13	21	2.41
36	男	71	Ci	+		1.46		2	14.22	3.32	80	78.4	305	23.9	75	0.075	3760	3070	91.2	38.7	39.8	17.8	113	28	17	28	2.59
37	男	45	Ci	+				3.68	3.58	3.98	87	75	293	22	436	0.408	82	119	17.9	9	69.9	33.8	144	124	24	28	3.7
38	男	53	Ci	+			1.55	1.44	1.91	3.22	104	96.7	333	32.2	63	0.062	28	21	28.2	9.2	57.2	33	68	15	17	21	2.22
39	男	69	Ci	+	130.46		16.51	3.75	7.41	3.55	127	109	328	35.7	47	0.059	199	240	80.3	39	78.2	30.4	125	68	22	26	2.66
40	女	72	Ci	+	0.1	0.15	3.29	1.46	5.65	1.81	56	95.7	324	31	108	0.087	28	29	25.9	4.8	48.7	24.4	62	16	15	25	2.72
41	男	49	Ci	+	33.1	0.86	1.76	2.97	7.59	4.5	150	97.9	340	33.3	50	0.068	129	62	68.8	5.5	57.6	30.9	132	36	23	37	2.72
42	男	52	Ci	+		2.34		3.04	6.57	2.74	96	109.7	321	35.2	32	0.036	110	230	232.9	171.9	62.6	22.9	44	44	37	42	3.26
43	男	97	Ci	+		18.87		1.16	77.74	5.37	164	88.3	345	30.4	131	0.125	294	827	392.1	333.6	49.9	29.6	108	100	45	41	2
44	男	63	Ci	+	137.31	1.86		0.81	11.56	3.07	98	97.1	330	32.1	92	0.115	267	171	14.1	3.4	42.6	29.4	41	18	18	33	2.02
45	男	50	Ci	+	19.11	0.31	16.08	3.38	8.23	2.45	77	28.2	298	94.8	243	0.21	64	30	18	2.6	58.7	32.6	81	25	40	33	1.81
46	女	23	Ci	+	4.11	0.0551	6.19	0.68	16.21	4.55	122	30.9	298	103.5	284	0.27	35	23	40.1	13.9	58.7	34.7	56	38	16	31	4.2
47	男	56	Ci	+	0.91	0.2147	4.17	1	11.29	4.92	152	29.5	325	90.8	235	0.23	13	6	13.8	6.8	58.8	26.3	88	86	23	35	3.13
48	女	27	Ci	+	63.54	0.0146	4.05	4.31	5.13	4.09	132	30.2	334	90.3	224	0.18	28	119	14.5	8.2	58.8	38.1	123	214	32	29	2.79
49	女	58	Ci	+	3.66	0.0246	4860.66		7.54	3.93	117	32.2	331	97.5	256	0.23	44	25	23.8	6.1	58.9	36	65	37	19	37	2.7
50	女	28	Ci	+	15.59	0.0285	37.49	6.73	9.6	4.39	137	31.9	337	94.9	164	0.17	27	49	18.7	11.3	59	30.2	287	584	21	37	2.23
51	女	61	Ci	+	4.2	0.0151	2.08	3.03	6.55	3.81	115	29.6	304	97.4	157	0.17	20	38	14.6	3.7	59	39	60	45	37	39	2.96
52	男	45	Ci	+	2.12	<0.01	2.66	2.3	16.55	5.49	160	28.4	319	89.1	229	0.24	47	49	20.9	7.7	59	37.2	57	42	28	27	2
53	男	25	Ci	+	1.06	0.7252	2.51	3.07	15.77	4.76	155	29.8	323	92.2	70	0.1	44	128	26.2	14.9	59	36.1	59	74	15	30	2.8
54	女	22	Ci	+	2.92	0.0395	1.76	0.92	13.2	2.66	69	31.2	301	103.7	200	0.22	27	81	26.4	11.2	59.1	40.9	93	85	24	43	1.58
55	男	80	Ci	+	39.68	0.9642	5.27	0.7	14.5	4.23	110	29.7	315	94.1	203	0.2	20	31	17	8.2	59.2	33.1	70	45	30	26	3.22
56	男	62	Ci	+	26.71	0.125	15.75	1.43	9.85	3.5	115	30.2	324	93.4	17	0.01	110	73	6	2.3	59.2	31.6	52	26	15	26	3.16
57	女	41	Ci	+	16.06	0.0635	4.09	4.52	10.6	4.79	144	27.1	305	88.7	249	0.24	23	21	7.2	1.7	59.2	35.8	54	67	15	36	4.12
58	男	31	Ci	+	1.34	0.0181	2.23	8.04	9.28	4.28	138	31.2	333	93.7	168	0.17	33	12	18.8	5.7	59.2	34.2	94	19	32	34	2.75
59	男	63	Ci	+	17.19	0.0103	4.32	2.88	8.45	4.22	134	33.5	330	101.6	187	0.19	14	49	26	9.8	59.3	37.9	70	82	15	43	3.08
60	女	75	Ci	+	10.95	0.0204	4.68	1.82	20.16	4.53	118	29.5	310	95.3	221	0.21	15	15	25	7.8	59.3	37.8	48	17	36	51	2.61
61	女	57	Ci	+	8.86	0.0455	4.46	2.42	10.78	4.69	127	30.3	325	93.3	146	0.15	34	39	16.8	6.2	59.3	40	88	31	34	41	1.82
62	男	33	Ci	+	1.06	0.164	5.51	2.51	8.95	4.55	144	32.4	328	98.7	223	0.25	29	18	29.7	6.8	59.3	36.4	53	24	22	30	2.74
63	女	52	Ci	+	0.7	<0.01		4.02	13.5	4.51	101	27.3	321	84.9	35	0.04	38	55	25.5	9.2	59.4	38.1	68	151	25	35	2.53
64	男	35	Ci	+	287.82	0.3264	2.48	3.89	9.97	4.67	134	29.3	317	92.6	156	0.18	25	21	34.3	14	59.4	40.5	128	318	28	23	2.73
65	女	53	Ci	+	11.66	0.029	2.76	3.42	6.75	4.66	148	29.7	316	93.8	30	0.04	72	26	23.7	11	59.4	35.8	98	156	17	34	2.68
66	男	41	Ci	+	20.19	0.1188	2.59	4.88	10.25	4.2	133	27.2	318	85.7	242	0.22	17	12	18.6	7.3	59.4	40.5	88	17	14	33	2.57
67	男	63	Ci	+	232.59	1.5542	1.5	1.64	6.1	3.81	118	34.6	328	105.7	170	0.21	20	20	15	5	59.4	36.6	98	16	33	33	2.99
68	男	50	Ci	+	89.11	0.0705	1.39	1.51	6.67	4.13	121	33.2	321	103.3	162	0.17	103	37	26.2	6.6	59.4	38	79	17	17	25	2.83
69	男	39	Ci	+	0.83	0.1285	>1000		10.41	5.35	170	30.9	322	96	263	0.28	111	579	80	42.3	59.5	36.2	75	110	30	18	3.11
70	男	74	Ci	+	3.25	0.3185	2.67	3.27	11.63	4.06	116	29.9	309	96.9	30	0.04	14	53	9.7	2.4	59.5	37.1	78	247	22	35	3.26
71	女	76	Ci	+	0.56	5.19	5.79	1.43	35.45	1.32	40	34.5	331	104.1	165	0.2	42	37	22.6	10.8	59.5	32.3	96	33	20	26	3.54
72	女	45	Ci	+	10.1	0.0173	0.62	2.31	10.29	5.03	128	26.6	310	85.8	59	0.06	47	43	29.9	6.8	59.5	37.8	82	23	25	18	2.96
73	男	48	Ci	+	15.66	<0.01	>1000		8.23	4.76	147	32	319	100.5	128	0.16	28	19	15.1	4.2	59.5	38	89	32	14	19	2.48
74	男	25	Ci	+	0.72	0.0118	1.72	3.06	5.18	3.12	95	29.8	339	87.8	276	0.25	76	99	21.2	7.5	59.6	32	149	243	27	35	2.64
75	女	76	Ci	+	6.84	0.0229		4.09	7.85	3.9	117	33.1	325	101.8	11	0.01	38	62	11.5	4.1	59.6	32.9	54	30	21	28	3.01
76	女	81	Ci	+	3.3	0.0812	37.68	5.1	8.76	4.31	139	32.4	313	103.3	221	0.23	57	78	26.5	13.6	59.6	32.1	66	54	24	30	3.39
77	男	25	Ci	+	3.49	0.4139	1.6	2.7	8.39	4.38	136	29.2	327	89.1	244	0.26	26	58	11.2	4.6	59.6	38.5	70	15	18	22	2.78
78	女	43	Ci	+	11.35	0.2011	2.39	3.02	7.07	4.5	138	30.6	305	100.4	75	0.09	20	35	13.5	3.9	59.6	38.2	73	48	27	48	3.9
79	女	53	Ci	+	295.69	0.0223		0.61	11.68	4.11	130	29.2	317	92.1	39	0.05	22	21	8.9	3	59.6	29	71	18	19	33	4.24
80	男	19	Ci	+	1.16	0.7509	3.16	7.77	13.6	4.04	127	29.7	315	94.5	146	0.15	30	17	8.9	2.5	59.6	37.7	66	16	26	40	4.16
81	男	25	Ci	+	0.75	<0.01	4.51	1.56	4.89	4.51	116	29.8	334	89	209	0.22	66	34	17.5	8.9	59.8	28.8	260	101	31	42	3.01
82	女	31	Ci	+	4.3	55.8476	0.8	14.5	12.08	4.79	155	29.2	318	91.9	59	0.08	19	36	12.5	3.9	59.8	42.8	50	79	21	28	2.45
83	女	75	Ci	+	51.99	0.0112	1.45	0.61	15.25	4.78	141	30.6	316	96.6	134	0.14	31	111	24.4	10.2	59.8	36.7	102	414	24	37	2.8
84	女	26	Ci	+	0.6	6.1063	1.91	3.65	8.93	5.38	162	29.6	303	97.7	99	0.12	33	14	39.8	21.6	59.8	29.4	101	37	15	20	2.57
85	女	53	Ci	+	1.14	0.0265	75.58		16.33	4.86	124	28.3	323	87.5	271	0.24	28	23	15.5	3.4	59.8	35.9	77	31	21	35	2.37
86	男	66	Ci	+	3.7	3.496	2.63	0.68	12.25	3.8	119	29.9	322	92.9	223	0.21	27	24	57.6	37.8	59.9	36.7	142	51	18	31	3.18
87	男	22	Ci	+	61.15	0.0276	2.36	1.41	14.5	4.35	133	29.5	313	94.3	87	0.08	14	6	12.3	5.8	59.9	32.9	116	154	17	26	3.13
88	女	55	Ci	+	0.01	0.0195	3.41	2.85	7.66	3.83	111	31.9	303	105.4	310	0.32	58	80	20.4	6.9	59.9	37.6	91	88	16	33	2.67
89	男	50	Ci	+	114.14	0.0462	2.08	0.8	8.02	4.19	128	28.5	298	95.8	196	0.2	26	68	13.1	5.3	60	41.8	85	82	20	39	3.04
90	男	49	Ci	+	7.67	0.0501	3.94	2.78	10.53	4.94	141	25.6	287	89.3	165	0.19	37	47	9.4	2.5	60	33.7	94	46	14	23	2.44
91	女	62	Ci	+	52.85	0.0261	3.16	1.71	13.91	4.29	129	30.5	322	94.7	293	0.31	282	215	86.1	54.5	60	36.9	258	822	15	27	2.98
92	女	36	Ci	+	121.89	0.0579	3.59	4.12	8.17	3.04	96	26.9	315	85.2	202	0.21	14	19	23.2	9.4	60.1	34.6	53	24	15	31	3.46
93	男	74	Ci	+	15.74	0.0208	14.91	3.27	5.74	3.69	114	27.5	311	88.4	167	0.14	40	30	24.6	9.1	60.1	38.7	61	25	18	33	2.87
94	男	24	Ci	+	27.17	0.3084	2.13	3.22	10.62	4.58	139	31.3	310	101.1	312	0.38	28	41	5.7	2.1	60.3	33.3	101	48	22	22	2.8
95	男	50	Ci	+	5.22	0.1301	5.22	0.83	4.25	5.55	118	26.3	289	90.8	311	0.25	37	20	17.6	2.9	60.3	36.1	69	16	22	36	4.36
96	男	48	Ci	+	0.47	<0.01	3.72	3.29	7.19	4.79	136	28.9	319	90.6	238	0.22	39	47	13.6	3.8	60.4	35.2	167	91	14	30	2.98
97	女	18	Ci	+	26.65	0.0213	1.45	1.46	11.19	5.39	165	28.4	302	94.2	200	0.21	15	15	17.4	6.6	60.4	39.4	75	12	13	31	3.22
98	女	30	Ci	+	7.59	0.0103	2.89	1.48	4.89	3.73	124	29.9	302	99.1	226	0.22	29	42	8	2.7	60.4	33.6	79	47	19	27	3.51
99	女	31	Ci	+	3.36	0.0132	4.72	8.76	14.9	3.68	116	30.8	302	101.9	108	0.12	16	16	10.9	4.4	60.4	38.4	67	17	14	39	2.41
100	男	28	Ci	+	12.82	0.0332	2.08	2.91	9.33	4.08	137	29.9	298	100.5	203	0.2	55	68	19.5	5.8	60.4	37.9	232	550	38	26	2.15
101	男	23	Ci	+	26.96	0.1223	1.17	1.41	13.45	3.26	97	29.5	323	91.2	238	0.22	30	17	12.9	1.8	60.4	34.2	115	43	17	25	3.23
102	男	30	Ci	+	16.36	0.0127	2.42	3.99	11.2	4.06	113	32.6	339	96.3	206	0.19	36	67	5.7	2.3	60.5	36.6	74	33	18	29	4.23
103	男	30	Ci	+	14.67	0.7048	5.19	2.66	10.92	4.64	135	36.4	392	92.8	149	0.15	19	13	7.3	1.7	60.5	40	61	26	18	15	3.85
104	女	14	Ci	+	4.05	<0.01	371.98		9.72	3.23	96	26.2	309	84.8	217	0.22	22	22	9.6	3.6	60.5	37.9	75	53	23	24	1.94
105	女	76	Ci	+	30.29	0.0117	14.42	2.62	8.6	3.03	91	32.5	313	104.1	41	0.05	26	20	8	2.8	60.5	36.7	49	64	24	45	2.83
106	女	62	Ci	+	5.09	0.0113	3.48	3.73	9.85	4.34	116	32	301	106.4	210	0.2	29	42	16.5	6	60.5	36.6	86	35	23	35	3.46
107	男	27	Ci	+	12.53	1.4784		1.91	9.83	4.15	117	28.7	341	84	238	0.27	32	92	14.2	4.5	60.5	39.3	61	77	32	23	2.47
108	男	34	Ci	+	3.92	0.014	3.11	2.35	8.97	3.77	121	29.5	323	91.1	174	0.18	40	35	15	2.1	60.5	38.1	75	37	35	49	2.7
109	女	20	Ci	+	2.14	0.0175	4.59	3.9	14.69	5.56	170	27.6	302	91.2	230	0.26	33	19	28.7	8	60.5	36.5	69	17	21	43	2.63
110	女	65	Ci	+	3.16	0.0199	1.56	0.28	13.74	4.77	145	31.8	315	100.8	139	0.13	47	17	12.7	2.4	60.5	36.9	68	70	31	24	3.29
111	女	25	Ci	+	18.5	0.3028	2.05	1.61	2.67	5.17	134	31.3	344	91.1	119	0.13	28	12	17.8	7.4	60.7	33.4	55	20	17	27	2.17
112	男	23	Ci	+	8.32	0.0426	2.48	3.76	12.02	4.73	149	29.7	335	88.6	276	0.27	22	34	9.9	3.8	60.7	40.8	79	45	35	50	2.31
113	男	29	Ci	+	7.81	0.0183	2.06	3.12	6.59	4.9	130	28.2	312	90.4	102	0.11	24	18	5.1	2.2	60.7	34.7	22	17	35	29	2.08
114	男	34	Ci	+	4.39	0.0474	3.22	2.22	11.07	4.06	127	29.7	319	93.2	188	0.19	29	13	52.1	16.6	60.7	33	122	13	15	28	1.76
115	男	17	Ci	+	14.65	0.0903	0.48	2.21	4.69	4.42	135	28.7	318	90.2	280	0.32	75	280	20.4	12.4	60.7	38.1	157	331	15	47	2.54
116	女	81	Ci	+	1.44	0.0312	61.02		7.71	4.95	127	29.1	310	93.8	113	0.12	28	35	20.3	5.1	60.9	35.8	84	36	26	39	2.05
117	女	36	Ci	+	55	0.0257		1.17	5.17	4.1	124	28.5	289	98.8	118	0.13	19	33	21	9	60.9	41.2	67	16	21	32	3.15
118	男	22	Ci	+	1.42	0.0196		1.69	11.34	3.24	98	29.6	322	92	301	0.26	25	12	28.6	11.5	60.9	39.9	114	65	16	29	3.22
119	男	72	Ci	+	0.6	0.0469	3.36	2.32	13.16	3.65	113	31.5	336	93.9	238	0.22	13	10	20	8.2	60.9	41.5	68	9	31	42	2.54
120	女	58	Ci	+	18.73	0.045	2.38	3.63	11.4	5.1	132	25.2	300	84.1	217	0.22	29	26	34.3	11.8	60.9	39.3	50	10	24	46	1.99
121	男	30	Ci	+	15.55	0.608	1.6	1.7	11.85	4.71	133	29.8	322	92.5	148	0.12	37	16	8.8	3.3	60.9	29.5	91	19	21	34	2.23
122	男	14	Ci	+	6.49	0.0121	1.96	4.11	6.79	2.95	92	27.9	292	95.4	183	0.18	35	77	13.8	5	61	35.9	37	52	16	24	3.4
123	女	65	Ci	+	69.1	0.0113	3.17		14.98	5.73	159	28.2	313	90.4	199	0.21	38	19	28.1	14.6	61	31.4	123	557	17	16	3.38
124	男	21	Ci	+	1.95	0.0518		7.88	4.99	3.69	107	30.5	328	93.2	168	0.19	36	21	22.6	7.7	61	35.9	43	45	14	33	2.83
125	男	19	Ci	+	16.03	0.0366	2.45	4.73	10.58	4.87	150	29.1	303	95.9	172	0.19	96	164	18.6	5.3	61	33.2	339	71	20	34	3.67
126	男	74	Ci	+	28.76	0.0179	4.37	2.12	9.04	4.2	130	32.2	325	99.1	58	0.05	28	17	96.5	9.6	61.1	38.1	63	75	16	28	3.2
127	男	17	Ci	+	33.55	0.0307	3.54	4.99	8.35	4.49	141	30	332	90.2	159	0.18	78	110	247.9	157.9	61.1	33.5	393	525	23	34	2.96
128	女	76	Ci	+	4.01	0.048		2.43	16.13	3.47	100	33	325	101.5	241	0.24	29	22	53.2	20.2	61.1	32.4	125	16	18	20	2.81
129	女	87	Ci	+	0.26	0.0463	0.93	8.2	12.42	3.8	115	28.5	306	93.1	259	0.22	18	10	6.4	2.9	61.1	38.8	42	11	14	34	2.65
130	男	74	Ci	+	1.49	0.0678	0.74	4.07	7.25	3.14	101	28.2	310	91.1	131	0.15	34	26	8.7	3.4	61.1	34.8	29	14	34	29	3.93
131	男	21	Ci	+	13.5	0.6418	2.26	0.43	8.25	4.76	135	30.6	330	92.8	149	0.16	29	20	25.2	8.1	61.1	36.5	56	21	20	38	2.72
132	女	29	Ci	+	54.82	0.0189	2.19	1.9	5.09	3.09	87	28.5	293	97.5	136	0.18	23	7	8.5	2.9	61.2	38.1	31	18	18	37	2.21
133	女	36	Ci	+	5.21	0.0353	2.84	0.64	13.14	4.71	126	30.8	318	96.8	149	0.15	21	22	26	8.6	61.2	41.6	99	19	30	81	2.48
134	男	50	Ci	+	8	2.1082	3.47	7.3	7.49	4.3	123	30.3	322	93.9	155	0.16	16	18	8.5	3.2	61.2	37	43	11	13	36	2.81
135	男	21	Ci	+	15.13	1.1058	3.17	1.21	9.63	4.14	128	31.3	336	93.4	165	0.18	65	29	22.6	7.1	61.2	36.3	41	15	17	42	2.8
136	女	25	Ci	+	2.18	0.0177	2.57		7.67	3.7	118	31.1	317	98.2	83	0.08	36	64	19.3	6.7	61.3	37.4	77	19	33	30	2.64
137	女	30	Ci	+	3.12	0.2754	31.83		28.18	4.84	134	30.1	333	90.3	108	0.13	31	83	14.4	3.8	61.3	42.3	94	73	17	18	2.31
138	男	59	Ci	+	0.78	0.085		1.18	6	4.36	119	28.1	321	87.7	213	0.19	32	46	17.2	7.3	61.3	38.7	75	114	22	40	3.14
139	男	80	Ci	+	3.39	0.0175	2.38	5.26	7.2	3.79	123	30.1	308	97.8	261	0.22	15	29	21.4	6.4	61.3	41.4	67	23	19	36	2.33
140	男	30	Ci	+	15.82	0.0432	2.88	1.2	9.79	3.79	114	30	303	98.8	184	0.2	118	134	26.7	7.6	61.3	41.4	85	23	20	24	2.33
141	女	85	Ci	+	42.92	0.0124	1.25	1.56	13.83	4.96	143	30.3	335	90.3	174	0.21	16	18	13.1	3	61.4	38	77	34	18	28	3.43
142	男	60	Ci	+	< 0.20	0.0685	69.02	7.24	14.99	5.78	174	29.9	328	91.1	137	0.16	33	22	41.1	18.5	61.4	32.8	47	19	13	26	2.59
143	男	61	Ci	+	1.27	0.5485	3.67	1.87	10.61	4.76	131	22.1	286	77.4	200	0.22	16	19	7.7	2.4	61.4	41.7	74	29	28	22	2.21
144	女	47	Ci	+	2.72	0.0174	4.18	0.59	8.96	5.64	167	29.9	333	89.9	50	0.06	23	17	31.2	16.9	61.4	28.7	50	15	16	31	2.7
145	男	66	Ci	+	18.99	0.5842	2.9	2.48	7.58	5.8	100	30.1	321	93.8	110	0.13	32	44	27.8	10.9	61.4	40	228	286	31	36	2.1
146	男	57	Ci	+	100.66	0.0122	3.81	2.26	13.75	5.83	175	21.5	289	74.3	37	0.05	48	52	21.8	6.9	61.5	39.8	95	55	43	29	2.62
147	男	24	Ci	+	1.08	<0.01	2.12	4.04	19.7	4.95	150	29.7	314	94.4	193	0.2	43	61	17.5	6.6	61.6	40.4	168	381	49	36	3.5
148	男	64	Ci	+	5.72	0.0589	1.23	3.09	8.95	4.88	153	32	332	96.4	228	0.22	17	19	14.7	5.4	61.6	35.8	96	49	34	30	3.77
149	男	30	Ci	+	5.17	<0.01	2.99	7.86	8.39	4.59	136	28.5	321	88.9	44	0.05	20	25	11.2	4.5	61.6	36.4	94	39	29	37	3.33
150	男	21	Ci	+	0.78	<0.01	1.76	7.55	7.43	4.51	141	30	338	88.6	143	0.16	26	27	30.1	10.8	61.7	43.6	95	17	13	23	3.28
151	女	59	Ci	+	56.47	0.0117	2.49	0.87	7.61	3.5	127	31.5	310	101.5	127	0.15	89	91	29.1	13.8	61.7	23.4	180	260	20	22	2.57
152	女	22	Ci	+	13.3	0.0137	1.64	1.64	9.93	3.62	116	29	311	93	97	0.12	28	19	46.3	22.8	61.7	29.5	133	14	27	27	2.58
153	男	85	Ci	+	2.53	0.016	2.45	2.72	10.09	3.85	133	33.2	329	100.6	201	0.2	22	22	9.8	3.1	61.7	39.1	64	27	21	30	2.49
154	男	81	Ci	+	17.96	<0.01	5.7		9.22	3.55	102	33.5	333	100.5	120	0.14	35	10	16.4	5.3	61.7	36.5	51	32	19	31	2.46
155	女	20	Ci	+	94.58	0.0493	1.26		8.55	3.59	82	21.1	292	72.1	177	0.2	39	34	53.4	28.9	61.8	34.1	94	47	19	25	2.6
156	男	21	Ci	+	9.28	0.0166	1.24	2.59	5.96	4.97	150	30.4	300	101.3	289	0.26	32	36	9.7	3.1	61.8	33.1	84	77	17	28	2.99
157	女	66	Ci	+	17.85	<0.01	6.78	1.88	24.48	3.64	111	34.1	336	101.4	268	0.22	32	59	23.2	7.8	61.8	38.1	87	102	17	37	1.82
158	女	47	Ci	+	151.75	0.0121	2.01	0.32	8.05	4.41	130	30.5	309	98.6	55	0.06	32	23	12.1	6.2	61.9	32.4	82	19	17	54	2.28
159	女	22	Ci	+	3.08	0.0246	3.32	2.1	5.55	3.22	99	29.9	319	93.7	133	0.17	19	26	10.8	3.6	62	36.9	57	30	24	20	4.23
160	男	21	Ci	+	1.25	0.0168	1.27	0.5	7.68	4.47	125	30.7	306	100.4	215	0.21	58	103	17.5	9	62	34.4	148	311	36	45	3.33
161	女	53	Ci	+	31.58	0.0718	1.32	0.05	10.22	4.89	140	31.2	321	97.2	65	0.08	21	17	9.1	2.4	62	40	69	14	40	40	2.34
162	女	75	Ci	+	2.11	0.0195		1.28	9.4	3.84	117	29.6	325	90.9	222	0.21	78	100	28.2	9.3	62	37.4	244	261	30	24	2.85
163	男	15	Ci	+	14.61	0.1367	5.94	1.4	14.24	4.69	152	30.2	297	101.8	230	0.2	51	24	45.9	11.4	62	34.6	84	15	26	34	2.32
164	女	33	Ci	+	43.21	0.0198	1.66	1.5	9.14	3.23	82	29.2	303	96.3	177	0.15	48	20	22	3.4	62	37.8	84	83	31	32
165	男	71	Ci	+	8.56	48.4398	3.18	5.38	12.09	4.79	143	30.8	323	95.2	218	0.21	65	35	31.4	15.1	62.1	34.3	291	98	22	16	1.98
166	女	15	Ci	+	2.52	<0.01	100.84	2.65	5.43	4.53	123	28.4	289	98.3	281	0.26	53	84	25.5	8.7	62.1	36.2	71	31	22	34
167	男	22	Ci	+	3.45	0.0711	3.76	2.99	4.96	4.09	118	30.2	302	100	252	0.22	16	20	10.6	3.4	62.1	39.7	66	17	16	19
168	男	20	Ci	+	9.06	0.2229	2.04	3.17	9.31	3.43	114	28.6	328	87.4	229	0.26	12	13	9.6	3.8	62.1	36.5	94	19	14	22	2.62
169	男	40	Ci	+	1	0.4335	5.37	8.32	18.8	4.94	139	31	331	93.8	322	0.29	23	11	4.8	1.3	62.1	35.9	65	16	16	27	2.75
170	男	33	Ci	+	0.63	0.0509	3.95	4.15	22.19	1.98	61	31.3	325	96.3	139	0.16	28	31	8.8	3.1	62.2	41.6	57	68	17	32	4.54
171	男	23	Ci	+	146.23	0.017	3.39	8.04	11.29	4.06	114	31.1	308	100.9	120	0.14	18	20	12.7	5.7	62.2	41.3	81	39	14	22	3.62
172	男	20	Ci	+	1.07	0.0163	261.72	3.21	5.65	3.77	129	32.4	309	104.9	230	0.26	44	16	21.3	6.4	62.2	38.2	74	11	14	22	2.89
173	男	23	Ci	+	1.94	<0.01	16	3.49	13.77	2.76	86	29.3	314	93.4	124	0.16	148	50	32.4	23.9	62.2	27.1	1739	1623	22	32	2.36
174	男	38	Ci	+	1.6	0.4131	5.06	2.98	10.67	4.36	127	31	341	91	133	0.16	24	8	28.6	11.1	62.3	39.9	124	63	22	39	3.58
175	男	18	Ci	+	1.68	0.0173	3.45	2.01	11.2	4.71	263	31.5	331	95.2	196	0.19	33	40	15	5	62.3	38.5	98	82	38	37	3.44
176	男	24	Ci	+	12.29	0.0106	3.8	1.62	8.01	4.37	121	28.9	295	98.1	142	0.16	57	45	7.8	2.5	62.3	43.6	77	262	19	25	2.94
177	男	19	Ci	+	24.64	0.0237	3.15	2.72	7.64	4.37	132	29.7	306	97	151	0.17	149	169	55.2	19.9	62.3	37.4	65	26	17	30	2.21
178	男	23	Ci	+	50.06	0.0627	4665.6		6.95	3.3	98	28.6	335	85.4	117	0.12	17	23	15	5.5	62.3	35	238	303	15	17	3.08
179	女	72	Ci	+	1.06	0.091	6.6	9.92	7.4	3.76	109	30.5	318	95.8	300	0.28	120	299	54.4	27.3	62.3	41.1	94	135	17	38	2.44
180	女	23	Ci	+	72.33	0.0156	5.49	4.01	7.11	3.78	108	27.6	325	85.1	159	0.16	19	13	20.2	8.2	62.3	39.9	66	13	24	24	2.62
181	男	45	Ci	+	0.25	0.5995	6.88	7.67	9.67	4.46	133	30.3	300	100.8	99	0.11	43	36	19.5	5.9	62.3	36.8	118	17	15	25	3.05
182	男	58	Ci	+	6.29	0.0167	2.47		6.81	3.51	102	35.2	348	101.1	355	0.32	43	21	13.2	3.2	62.3	39.9	98	15	24	17	3.87
183	男	23	Ci	+	69.69	0.0643	5.59	0.69	6.92	5.3	158	30.8	291	105.9	239	0.24	30	14	42.2	15.3	62.3	41.8	62	21	25	22	4.16
184	男	21	Ci	+	0.55	0.0202	2.97	0.55	6.66	6.18	225	30.7	319	96.4	200	0.2	20	15	13.6	2.9	62.3	43.3	84	26	22	22	2.65
185	男	46	Ci	+	81.29	0.0216	1.95	2.69	15.23	3.38	90	29	282	102.9	166	0.16	22	35	16.3	5.7	62.4	41.5	81	22	34	40	2.76
186	女	26	Ci	+	7.15	0.0168	2.58	0.6	12.42	4.24	122	27.8	316	88	193	0.23	68	172	7.8	2.6	62.4	43.8	72	251	23	38	3.68
187	男	26	Ci	+	0.36	0.058	2.1	733	22.09	4.93	154	30.2	296	102.2	120	0.12	16	16	13.8	2.7	62.4	36.4	82	51	38	43	3.32
188	女	40	Ci	+	37.87	0.0132	3.07	4.92	7.17	4.76	141	28.7	297	96.6	162	0.18	86	31	59.9	26	62.4	27	133	39	27	44	3.45
189	男	75	Ci	+	10.77	0.0873	4.2	1.44	14.54	4.71	131	30.2	314	96.4	234	0.23	27	17	59.3	24.6	62.4	24.5	137	17	19	25	3.28
190	男	71	Ci	+	0.7	0.0247	22.29	2.5	10.31	5.3	146	29.8	322	92.5	179	0.16	24	24	29	8.5	62.4	43.1	77	19	47	70	2.15
191	男	82	Ci	+	0.95	0.0189	3.92		17.8	5.04	154	28.2	314	89.8	324	0.3	32	25	15.2	5.3	62.4	40.1	118	336	41	47	2.18
192	女	57	Ci	+	69.5	0.0369	1.11	0.75	9.93	3.73	118	28.4	321	88.4	141	0.17	29	54	11.9	4.2	62.4	38.3	87	59	16	26	2.61
193	男	20	Ci	+	0.28	0.0193	1.84	2.06	10.87	5	126	29.8	330	90.4	202	0.22	34	28	22.6	8.1	62.5	39.9	54	30	14	21	3.12
194	女	62	Ci	+	2.9	0.0165	1.65	2.52	13.06	4.6	133	29.8	326	91.4	229	0.22	14	5	17.4	6	62.5	42.1	105	20	23	32	3.36
195	男	18	Ci	+	3.77	0.0327	9.33	4.43	6.36	4.48	136	29.6	314	94.3	205	0.2	29	61	10.5	3.6	62.6	37.2	37	54	17	21	3.13
196	男	65	Ci	+	4.3	0.5236	3.85	5.78	8.45	3.7	111	30.3	322	94.1	262	0.24	20	41	14.6	5.8	62.6	40.9	48	54	19	29	3.9
197	男	50	Ci	+	9.77	0.1331	2.29	3.55	5.21	3.2	99	28.8	316	91.2	284	0.3	17	14	12.3	2.8	62.6	41.1	38	13	19	30	2.68
198	男	17	Ci	+	0.36	0.2256	16.94	3.64	5.76	4.11	122	30.9	311	99.2	363	0.34	28	16	12.9	3.6	62.6	40.1	34	12	15	25	2.85
199	女	27	Ci	+	1.04	0.078	87.97	3.19	11.86	4.49	131	29.7	325	91.2	202	0.2	45	28	18	3.8	62.6	35.2	103	20	46	42	3.45
200	男	64	Ci	+	0.81	0.0114	2.83	2.25	16.79	4.62	125	30.8	321	96	138	0.14	48	22	14.9	1.9	62.6	41.4	123	9	28	25	4.63
201	男	15	Ci	+	37.92	0.0405	1.74	0.91	5.47	3.66	108	30.5	332	91.8	247	0.27	15	6	8.8	3.5	62.7	29.7	68	19	14	29	2.48
202	女	18	Ci	+	1.77	0.0982	3.42	0.85	10.67	4.15	129	26.8	308	87	195	0.21	36	72	21.4	8.6	62.7	39.3	103	83	16	37	3.65
203	男	28	Ci	+	3.74	0.0198	11.92	4.21	8.29	4.8	133	29.7	337	88.1	230	0.23	40	44	12.7	3.5	62.7	38.9	100	29	21	29	3.31
204	男	20	Ci	+	64.62	0.6512	3.33	5.11	8.07	2.33	72	30.2	292	103.2	91	0.09	29	36	12.6	6.6	62.7	31.2	225	71	26	17
205	男	15	Ci	+	24.43	0.0356	4.22	1.98	12.03	5.14	144	28.9	319	90.4	79	0.09	15	14	7.5	2.7	62.7	35.6	104	50	28	34	2.37
206	男	19	Ci	+	46.28	<0.01		5.03	6.6	4.43	136	28.6	299	95.7	110	0.13	23	21	11.8	5	62.7	38.4	76	34	27	37	3
207	女	30	Ci	+	0.55	0.0158	4.85	4.83	14.46	5.61	160	29.4	306	96	111	0.11	31	19	22.5	3	62.7	40.5	80	73	27	30	3.28
208	女	45	Ci	+	2.02	0.4595	7.92	1.21	7.8	4.15	122	30.7	301	101.9	266	0.25	29	11	9.9	2.2	62.7	36	90	17	19	17	2.52
209	女	37	Ci	+	4.23	<0.01	1.93	3.37	7.82	4.67	154	29.6	306	96.7	167	0.18	39	29	24.2	7	62.7	42.9	80	28	18	32	2.87
210	男	64	Ci	+	124.96	59.6975	5.27	2.19	9.33	4.85	134	31.3	326	96.3	150	0.18	47	48	57.5	32.3	62.8	31.2	142	145	21	33	3.11
211	男	53	Ci	+	< 0.20	0.225	3.57	1.46	9.33	2.62	79	30.1	327	92.1	201	0.22	19	18	8.3	2.2	62.8	42.1	77	27	19	29	2.81
212	女	79	Ci	+	1.24	0.1253	6.81	7.94	14.71	4.12	126	28.9	278	103.9	178	0.17	79	34	30.7	14.9	62.8	32.6	303	118	16	32	2.67
213	男	48	Ci	+	4.21	0.0245	3.85	2.62	11.44	3.75	106	32.5	325	100	192	0.21	58	105	14.3	5.1	62.8	37.7	97	139	17	17	3.99
214	女	50	Ci	+	17.6	0.0621	1.32	0.92	12.38	4.14	127	30	321	93.3	320	0.3	20	18	16.2	4.7	62.8	38.4	81	20	26	34	2.94
215	女	73	Ci	+	0.64	0.1791	2.41	0.94	9.68	4.54	142	31.4	311	101	324	0.32	31	46	9.3	3.5	62.8	44.7	65	46	17	30
216	男	30	Ci	+	2.62	0.0126	3.75	1.37	2.65	3.04	101	29.9	323	92.6	199	0.18	53	40	15.6	4.4	62.8	39.4	74	38	16	31	2.2
217	女	49	Ci	+	2.47	<0.01	2.36	2.38	14.49	4.85	128	29.7	303	98.2	300	0.28	52	21	24.7	4.3	62.8	31.6	75	122	15	22	2.97
218	男	28	Ci	+	1.12	0.0112	2.14	1.54	13.14	4.27	119	31.5	320	98.6	124	0.13	30	43	17.8	5.9	62.9	37.2	69	20	13	28	2.4
219	男	86	Ci	+	86.39	0.0101	3.6	3.31	19.79	3.88	112	25.1	299	83.9	233	0.25	83	174	15	5.2	62.9	29.8	95	136	19	31	3
220	男	74	Ci	+	51.3	0.1125	3.42	0.46	16.99	5.28	152	32.4	333	97.3	96	0.13	27	56	12.5	2.6	62.9	41.7	71	49	20	39	3
221	男	19	Ci	+	19.55	0.017	3.03	4.3	10.87	4.11	131	28.5	297	96.1	168	0.2	31	14	36.3	11.5	62.9	33.3	56	20	17	33	3.26
222	男	21	Ci	+	2.81	0.0105	19.02	5.48	6.07	5.39	149	30.2	329	91.9	366	0.4	25	56	10.7	3.8	62.9	40.4	69	396	49	41	2.02
223	男	20	Ci	+	2.14	1.2223	5.03	3.61	11.34	4.53	135	30.4	297	102.3	292	0.24	31	13	19.3	6.1	62.9	33.2	62	29	21	29	2.19
224	男	18	Ci	+	8.27	0.0464	3.79	0.64	9.66	4.82	153	29.8	305	97.6	149	0.15	37	25	27.9	5.8	62.9	36.5	40	39	28	34	2.39
225	女	18	Ci	+	0.35	0.0401	2.1	9.92	7.77	2.74	85	26	295	88.2	185	0.23	21	20	20.7	5	62.9	41.1	68	15	22	43	3.57
226	男	67	Ci	+	1.17	12.3612	2.54	4.7	9.92	4.34	119	29.4	313	93.9	124	0.15	90	19	25.8	3.9	62.9	39.5	96	28	15	35	3.06
227	男	28	Ci	+	3.38	0.0131	4.21	1.62	12.3	3.47	87	30.7	327	93.9	213	0.23	24	57	30.5	14.2	63	38.2	58	51	20	30	2.91
228	女	68	Ci	+	35.02	0.1601	72.92		5.91	2.34	73	30.4	328	92.5	235	0.2	32	20	10.3	3.6	63	31.8	86	21	17	34	2.37
229	女	68	Ci	+	219.41	0.0517	3.69	0.36	18.22	4.76	139	31	321	96.4	189	0.19	16	17	18.6	5.6	63	41.8	52	19	19	23	2.55
230	女	27	Ci	+	12.79	11.5861	3.3	4.62	5.95	3.12	97	26.9	297	90.7	160	0.19	96	61	18.7	10.9	63	29.1	437	140	14	28	3.44
231	女	14	Ci	+	37.32	0.554	5.89	3.8	8.33	3.42	105	28.8	333	86.4	184	0.18	20	10	5.3	1.2	63	34.5	83	16	24	56	2.35
232	男	22	Ci	+	2.53	<0.01	21.43	1.77	5.26	2.28	67	29.1	330	88.2	292	0.27	23	19	32.8	10.4	63.1	41.1	101	115	20	54	3.68
233	男	37	Ci	+	120.51	0.0139	2.72	1.98	7.1	4.93	136	30.4	336	90.5	169	0.24	21	23	9.5	3.7	63.1	32.5	124	11	15	23	3.34
234	女	23	Ci	+	74.42	0.0414	2.25	3.12	7.63	4.37	123	31.2	313	99.5	209	0.17	50	80	13.5	7.3	63.1	31.6	71	77	16	32	2.67
235	女	77	Ci	+	148.43	0.7288	1.58	4.23	4.27	3.23	94	30.2	295	102.2	204	0.24	24	20	52	8.2	63.1	41.4	85	14	17	33	2.66
236	男	47	Ci	+	0.61	0.0336	2.43		6.1	4.36	125	30	328	91.4	236	0.22	21	24	20.2	5.4	63.2	42.7	78	73	25	25	2.7
237	男	20	Ci	+	3.02	0.0243		7.44	11.89	4.34	143	30.2	296	102.1	63	0.06	29	34	13.2	5	63.2	41.5	84	17	27	35	4.11
238	女	21	Ci	+	1.05	0.0191	9.9	2.98	6.77	3.27	100	30.1	299	100.7	291	0.28	20	40	10.6	2.9	63.2	42.6	46	110	22	27	1.87
239	男	20	Ci	+	1.15	0.0142	7.42	2.85	22.47	5.27	156	29.2	317	92.2	259	0.23	51	151	12.8	3.1	63.2	42.8	73	167	34	46	2.3
240	女	73	Ci	+	9	0.0909	6.21	2.27	10.86	4.33	128	29.3	326	89.9	7		18	10	8.6	3	63.2	24.8	97	22	15	31	3.66
241	女	50	Ci	+	24.31	0.018	1.99	2.86	14.45	4.93	106	27.1	305	88.9	187	0.17	37	17	11.4	3.6	63.2	39.1	57	22	20	20	2.5
242	男	15	Ci	+	23.29	0.3199	3.52	1.55	13.87	4.24	130	29.5	328	89.9	211	0.22	40	33	82.4	53.2	63.3	37.7	188	73	18	41	1.92
243	男	20	Ci	+	0.39	0.0146	2.19	2.36	3.84	4.25	142	28.4	317	89.4	147	0.15	24	19	11.6	5.3	63.3	35.9	30	12	30	51	3.5
244	女	62	Ci	+	2.54	0.402	3.3	5.52	9.38	4.54	142	29.1	312	93.2	223	0.22	53	34	42.7	23.5	63.3	26.5	120	45	12	31	2.84
245	男	22	Ci	+	2.06	0.0551		2.24	5.59	4.54	150	31.1	328	94.9	212	0.2	18	11	7.4	2.7	63.3	41.9	63	13	31	29	2.66
246	男	79	Ci	+	3.39	0.0108	1.72	1.85	10.56	4.27	116	35.3	309	113.9	168	0.2	28	34	12.7	4.1	63.3	42.5	43	34	17	33	2.69
247	女	17	Ci	+	7.77	0.0126	2.72	3.73	10.82	4.08	123	31.9	303	105.2	155	0.17	39	55	16.2	5.8	63.4	38.4	81	55	14	33	4.35
248	女	29	Ci	+	1.28	0.0138		0.98	4.16	4.06	117	30.4	334	91.1	281	0.29	24	13	8.2	3.4	63.4	38.9	96	27	32	17	2.85
249	男	32	Ci	+	0.52	0.0173	2.32	3.38	5.64	3.85	120	30.5	330	92.4	207	0.23	46	41	65.1	17.2	63.4	35.2	148	26	23	20	2.74
250	男	55	Ci	+	146.8	0.0781	3.55	2.84	7.25	3.27	93	31.2	329	94.7	165	0.14	67	43	16.4	4.6	63.4	41.4	52	48	21	26	3.06
251	男	19	Ci	+	1.09	0.0573	1.68	2.96	10.2	4.34	116	27.9	316	88.3	190	0.18	23	24	26.7	12.3	63.5	37.8	76	120	32	16	3.16
252	男	17	Ci	+	21.72	0.1764	2.8	1.96	6.98	4.62	136	29.7	302	98.1	233	0.22	24	29	14.1	4.1	63.5	40.2	69	58	41	26	3.42
253	男	47	Ci	+	23.29	0.0177	3.05	7.66	11.91	3.54	105	22.6	271	83.6	228	0.24	15	11	15.4	6.3	63.6	39.3	70	14	15	22	3.64
254	男	26	Ci	+	0.7	0.0329	1.79	1.3	7.89	4.17	124	29.3	303	96.7	104	0.13	88	71	191.4	119.8	63.6	32.3	200	222	19	17	2.94
255	女	20	Ci	+	0.51	0.0306	12.21		8.83	4.57	140	30.6	297	103	217	0.24	51	330	16.5	4.7	63.6	40.1	113	94	71	45	3.55
256	男	41	Ci	+	20.03	0.0171	2.75	2.08	10.35	4.16	131	29.7	323	91.7	214	0.21	14	16	10.6	4.3	63.6	42.3	96	42	25	27	3.92
257	男	27	Ci	+	9.29	0.1232	1.83	1.9	8.49	2.68	100	31.8	332	95.7	175	0.16	26	11	5.1	1.6	63.6	24.7	136	61	27	28	3.01
258	男	23	Ci	+	274.31	0.2047	15.45	3.83	15.99	5.28	160	30.7	318	96.4	103	0.11	13	8	10.3	3.3	63.6	40.4	97	27	31	56	3.51
259	女	17	Ci	+	0.45	0.4729	3.26	1.91	9.18	3.93	116	27	319	84.5	188	0.21	68	39	18.2	6.1	63.6	30.2	189	99	31	22	3.54
260	女	22	Ci	+	2.93	<0.01	2.82	0.76	7.82	5.04	154	30	330	91	255	0.26	106	172	48.7	18.9	63.7	38.4	120	65	36	52	4.21
261	男	49	Ci	+	64.57	0.381	19.07	3.63	7.18	4.42	114	27.6	301	92	175	0.16	36	54	15	3.8	63.7	44.7	64	320	42	49	2.68
262	男	22	Ci	+	186.71	0.9729	48.69	3.85	7.53	3.26	99	30.8	327	94.4	301	0.28	22	53	24.3	10.1	63.7	42.7	59	46	15	25	2.17
263	女	31	Ci	+	11.1	<0.01	2.2	1.99	3.24	2.31	70	30.3	295	102.4	59	0.07	19	9	14.4	4.8	63.7	39.4	96	23	22	34	2.15
264	男	34	Ci	+	0.83	0.0512	1.83	9.9	10.96	3.84	103	30.9	328	94	171	0.2	45	107	17.2	8.1	63.7	41.9	73	44	23	40	3.18
265	男	22	Ci	+	3.73	<0.01	1.56	3.3	8.9	4.85	145	29.3	321	91.1	263	0.24	34	17	34.8	6.7	63.7	42.5	52	28	18	30	3.26
266	女	17	Ci	+	198.6	1.0323	8.97	6	5.77	4.16	121	28.8	299	96.4	125	0.13	18	15	7.7	1.8	63.7	39.4	103	16	25	46	1.97
267	女	19	Ci	+	48.82	0.0168	6.66	0.75	4.7	3.59	107	30.9	308	100.2	277	0.24	62	41	13.3	3.1	63.7	37.5	98	56	17	31
268	女	65	Ci	+	70.96	0.0198	2.36	2.01	13.07	5.92	168	29.1	323	90.1	255	0.26	48	95	21.9	5.1	63.8	37.8	85	36	24	21	4.25
269	男	86	Ci	+	29.33	<0.01	1.7	3.38	10.52	4.9	153	31.8	294	108	213	0.22	81	45	38.4	22.4	63.8	28.8	1354	1411	19	58	3.12
270	女	41	Ci	+	19.74	0.0227	4.3	0.81	10.26	4.51	133	31.6	311	101.8	231	0.19	54	43	45.4	18.6	63.8	30.8	139	21	22	41	2.43
271	女	36	Ci	+	23.38	0.0236	1.51	3.65	6.6	5.2	160	21	268	78.5	81	0.11	37	22	30	10.4	63.8	37.6	50	53	12	23	3.53
272	女	58	Ci	+	14.84	0.1118	3.7	3.39	11.04	5.03	154	28.8	291	99.1	300	0.29	20	17	6.7	1.8	63.8	40.2	55	13	18	32	2.46
273	男	26	Ci	+	< 0.20	0.0204	1.66	1.43	13.2	4.04	108	31.7	313	101.3	208	0.16	53	122	16.4	5.8	63.8	45.5	62	71	35	42	3.61
274	男	68	Ci	+	2.7	0.0784	51.57		6.44	3.47	107	29	317	91.4	238	0.21	42	55	18.8	5.1	63.8	35.8	100	41	19	30	1.81
275	女	87	Ci	+	0.45	0.0869	3.74	2.19	19.03	5.43	151	29.7	298	99.6	174	0.2	19	14	16.7	6.3	63.9	42.7	59	15	17	21	3.65
276	女	23	Ci	+	11.51	0.023	3.28	3.23	6.37	5.39	162	28.6	328	87.2	295	0.33	28	17	42.4	19.5	63.9	27.5	152	15	20	41	2.22
277	女	33	Ci	+	13.04	0.0238	4.74	3.54	6.28	4.41	126	29	331	87.5	235	0.25	22	22	8.5	3.1	63.9	41.1	58	25	16	23	2.55
278	女	28	Ci	+	5.24	0.0534	3		12.61	4.89	122	28.2	283	99.6	168	0.17	14	4	5.7	2.3	63.9	34.5	84	31	30	26	4.04
279	男	57	Ci	+	1.02	0.0185	5	1.31	12.76	4.5	128	21.4	273	78.2	63	0.09	23	25	14.7	6.1	63.9	41.4	64	63	14	35	3.25
280	男	35	Ci	+	< 0.20	0.2354	7.94	1.06	17.09	3.02	103	21.1	269	78.4	99	0.13	41	25	66.2	19	63.9	38	73	15	19	30	2.82
281	女	13	Ci	+	79.57	<0.01	5.9	4.48	8.73	2.82	83	29.5	319	92.5	148	0.14	24	19	15.9	3.8	63.9	41.8	44	15	29	29	3.34
282	男	67	Ci	+	0.21	0.0114	1.09	0.7	13.03	4.83	137	31.5	330	95.5	252	0.26	34	19	42.3	16.8	64	39.6	99	19	13	36	2.55
283	女	48	Ci	+	13.69	<0.01	5.93	4.61	28.17	4.42	125	25	320	78.3	108	0.15	65	59	22.8	5.5	64	38.8	69	47	24	17	2.83
284	男	17	Ci	+	< 0.20	0.4973	3.31	0.83	10.38	4.31	125	29.4	300	98	73	0.08	138	53	183.2	137.8	64	21.4	1956	447	48	47	2.47
285	男	31	Ci	+	31.17	0.2778	1.53	2.58	14.03	4.84	129	29.8	314	94.8	205	0.19	20	16	20.3	6.1	64.1	42.7	63	55	18	28	3.58
286	男	50	Ci	+	1.55	1.5127	4.25	2.84	4.74	3.8	107	27.2	293	92.8	195	0.17	70	86	25.8	9.3	64.1	30.4	90	124	26	45	2.88
287	女	68	Ci	+	< 0.20	<0.01		0.94	5.01	4.19	122	29.8	297	100.3	163	0.16	45	48	28.3	12.4	64.1	40.4	62	282	19	28	1.97
288	男	17	Ci	+	28.16	0.0336	2.89	1.49	7.45	4.68	127	31.4	323	97	225	0.28	20	38	22.9	8.3	64.1	40.5	84	281	21	29	2.74
289	女	76	Ci	+	114.03	1.1014	0.68	2.2	14.24	4.49	137	30.9	300	102.9	226	0.18	16	24	8.6	2.3	64.1	40.9	60	29	21	35	3.19
290	男	73	Ci	+	113.06	0.0154	0.96	1.86	12.42	4.48	122	28.8	293	98.4	243	0.24	34	20	5.1	1.7	64.2	33.4	180	37	25	24	2.33
291	女	36	Ci	+	220.8	0.048	2.11	2.98	8.71	3.94	112	26.2	298	87.9	134	0.18	21	15	28.7	10.6	64.2	41.9	45	18	16	28	2.46
292	男	14	Ci	+	11.43	0.0271	957.15	2.16	7.11	4.33	133	28.8	301	95.8	89	0.1	22	17	12.4	3.1	64.2	39.6	82	42	23	32	2.96
293	男	29	Ci	+	3.93	0.0187	2.01	4.29	11.71	3.23	92	27.8	314	88.8	22	0.02	37	29	33.4	11.3	64.2	38.3	80	133	20	21	2.86
294	男	28	Ci	+	2.41	0.0377	2.92	3.55	8.18	3.76	102	20.9	298	69.9	55	0.06	49	36	42.9	11.9	64.2	38.4	76	41	17	37	2.18
295	女	22	Ci	+	4.27	0.0428	1.47	2.27	14.05	4.56	128	30.9	306	100.9	177	0.18	39	44	33.8	10.3	64.3	41.3	78	99	22	34	2.43
296	男	82	Ci	+	5.56	<0.01	4.77	1.89	5.64	3.48	108	29	310	93.7	194	0.19	46	28	26.7	12	64.3	33.7	128	130	25	36	3.69
297	女	16	Ci	+	24.53	0.1701	6.86	3.05	7.28	4.27	127	30.9	303	101.7	237	0.25	68	90	19	7.6	64.3	31.5	141	141	18	25	5.54
298	女	27	Ci	+	2.9	4.0776	2.8	1.16	8.17	4.26	127	29.9	310	96.2	181	0.17	23	15	27.5	10	64.3	35.3	76	26	29	25	2.14
299	男	38	Ci	+	113.87	10.8962	1.63	0.72	6.87	3.39	105	30.6	325	94.3	120	0.15	176	113	39	14.2	64.3	34.8	69	41	15	27	2.44
300	女	54	Ci	+	0.5	0.0121	3.56	4.89	7.6	3.81	88	19.4	266	72.8	220	0.23	21	14	8	3.9	64.4	35.1	629	616	24	34	4.15
301	女	37	Ci	+	83.35	0.0105	3.11	6.1	11.12	4.27	131	29.9	299	100	254	0.24	258	517	63.2	32.7	64.4	41.4	1133	539	19	24	3.54
302	男	20	Ci	+	8.28	<0.01	3.92	0.98	9.69	2.97	91	31.8	321	99.1	300	0.28	1079	988	53.7	34.7	64.4	41	503	1419	27	37	2.09
303	男	22	Ci	+	5.01	0.0194	3.6		7.66	3.87	104	29.4	310	94.8	234	0.2	21	21	13.2	4.9	64.4	35.7	77	18	19	20	3.04
304	男	32	Ci	+	0.99	<0.01	3.46	0.5	29.79	5.41	169	29.6	329	89.9	269	0.26	25	27	6.4	3.2	64.4	41	66	61	14	40	2.4
305	男	29	Ci	+	2.93	0.0167	1.57	1.39	16.27	3.8	108	31	307	101	240	0.22	110	84	25.7	8.2	64.4	36	58	58	20	35	3.19
306	男	30	Ci	+	1.36	0.0338	2.85	2.69	6.99	3.61	123	28.6	321	89.1	226	0.22	33	15	33.7	6.6	64.4	39.5	83	28	19	29	3.06
307	男	85	Ci	+	1.35	0.0113	1.63	0.57	5.95	4.54	118	29.7	329	90.3	190	0.22	18	14	23.9	10.1	64.5	37.2	100	87	17	29	1.77
308	女	29	Ci	+	0.98	0.0687	>2000	2.22	13.17	5.32	142	30.9	305	101.2	228	0.23	32	76	14.7	8.3	64.5	39.5	153	193	22	25	1.83
309	女	22	Ci	+	1.28	0.3854	3.19	11.34	9.39	4.3	137	31.1	322	96.6	114	0.12	17	16	14.7	6.2	64.5	36.3	96	15	18	28	4.21
310	男	74	Ci	+	0.41	0.0493		2.32	7.49	3.52	106	17.8	267	66.9	168	0.17	75	127	11.7	5	64.5	44.8	64	57	23	29	4.27
311	女	22	Ci	+	112.86	0.0138	2.24	5.29	10.01	5.32	157	26.9	298	90.4	210	0.22	29	56	19.1	8.2	64.5	43	200	98	33	25	2.91
312	男	35	Ci	+	60.04	2.2594	3.51	0.99	6.57	4.34	126	30.5	311	98.1	192	0.18	24	47	19	6.7	64.6	43.8	63	23	36	39	3.03
313	男	24	Ci	+	0.7	0.1768	2.01	1.17	4.43	4.76	148	32.5	301	108	228	0.25	25	32	35.9	19.2	64.6	34.4	104	91	55	60	3.22
314	女	23	Ci	+	10.66	0.0303	1.48	2.02	14.24	6.48	194	29.1	293	99.2	45	0.05	59	44	26.3	11	64.6	29.8	143	138	19	37	2.25
315	男	27	Ci	+	13.38	0.0173	0.51	1.27	9.13	4.87	137	30.4	335	90.6	249	0.22	67	43	49.4	25.3	64.6	36.6	112	44	20	39	3.57
316	男	15	Ci	+	2.78	0.0581	1.03	7.77	7.68	3.41	102	32	319	100.4	123	0.13	308	416	25.2	8.6	64.6	31.2	101	147	26	43	2.73
317	男	16	Ci	+	7.74	0.0299	1.4	1.94	7.51	4.61	135	29.9	323	92.6	209	0.21	76	87	7.6	2.1	64.6	33.1	112	132	21	24	2.51
318	女	30	Ci	+	0.65	0.0564	2.39	3.68	6.61	4.95	131	29.3	331	88.6	225	0.22	191	52	65.7	31.1	64.6	29.2	276	1191	23	25	2.84
319	女	16	Ci	+	0.6	0.0279	2.63	3.22	5.95	4.06	124	28.6	311	91.8	179	0.18	38	20	15.8	5.5	64.6	44.1	77	17	27	27	2.41
320	男	19	Ci	+	3.28	<0.01	1.04	0.6	7.7	4.09	137	30.2	325	93.1	232	0.2	12	11	14.2	4.1	64.7	40.9	93	25	35	27	2.27
321	男	42	Ci	+	0.41	30.458	4.71	1.54	13.4	4.45	134	30.2	334	90.4	183	0.18	21	29	10.7	2.5	64.7	44.7	63	32	30	32	1.95
322	女	16	Ci	+	0.92	1.3814	1.84	3.2	7.5	3.81	115	30.1	291	103.4	246	0.21	78	73	51	26.3	64.7	35.8	263	411	21	41	3.42
323	女	74	Ci	+	0.38	0.1315	6.28	2.86	6.41	2.84	83	32.9	334	98.5	349	0.31	26	19	11.9	2.9	64.7	37.8	75	27	26	12	3.17
324	女	15	Ci	+	9.83	<0.01	3.78	>1000	14.32	3.86	111	29.6	299	99.1	197	0.19	23	35	16.2	5.7	64.8	42.1	54	37	23	32	2.72
325	女	67	Ci	+	< 0.20	0.1834	11.54	13.79	5.97	4.37	139	31.8	312	101.8	247	0.27	37	43	12.5	3.2	64.8	36.8	96	148	16	31	4.39
326	男	31	Ci	+	8.53	0.0211	4	0.94	7.17	4.52	132	32	304	105.3	52	0.07	47	81	11.4	5.1	64.8	45.4	63	55	16	41	3.19
327	女	20	Ci	+	< 0.20	0.0173	3.17	1.88	7.01	5.86	168	29.6	304	97.4	254	0.26	63	30	24.5	11.6	64.8	32.4	278	80	36	31	2.94
328	男	44	Ci	+	21.44	0.4346	1.1	2.88	10.92	4.38	122	26.5	313	84.6	167	0.17	120	238	49.7	30.9	64.9	37.7	90	186	21	19	3.19
329	男	74	Ci	+	1.54	0.0176	40.29	1.15	9.05	3.6	116	32.2	325	99.2	176	0.19	33	50	26.3	7.6	64.9	44.2	65	59	16	29	3.4
330	男	23	Ci	+	0.43	0.2445	10.9	4.82	3.68	3.73	108	29.8	333	89.4	208	0.22	35	38	12.3	5.2	64.9	34	219	136	25	24	3.83
331	男	18	Ci	+	66.35	0.0291	6.61	3.39	9.56	3.63	127	30.5	329	92.7	223	0.2	47	26	54	34	64.9	32.5	33	61	40	48	1.99
332	女	21	Ci	+	15.05	0.0177	26.64	5.31	8.56	5.13	153	29.4	304	96.6	167	0.19	23	34	11.6	3.3	64.9	40.9	122	43	13	23	2.46
333	女	28	Ci	+	1.25	0.0396	34.56	2.04	5.45	4.29	134	29.1	331	88	158	0.14	23	18	19.7	9.2	64.9	35.4	123	44	27	38	3.63
334	男	15	Ci	+	1.45	0.0126	3.05	2.77	7.56	4.98	156	29.8	304	98.1	160	0.22	37	66	29	7.5	64.9	35.2	78	101	14	35	3.28
335	女	30	Ci	+	0.89	0.0682	2.51	4.08	11.95	4.35	135	18.6	285	65.5	189	0.18	24	17	9.4	2.1	64.9	39.2	51	9	14	48	3.98
336	男	72	Ci	+	11.96	<0.01	1.49	2.81	4.01	3.46	115	29.3	313	93.4	363	0.33	57	42	27	5.5	64.9	41.7	110	343	20	31	2.71
337	男	67	Ci	+	7.82	0.0146	1.46	7.61	7.83	5.4	163	30.2	312	96.8	262	0.24	42	70	25.9	7.1	65	43.2	87	30	22	35	3
338	女	21	Ci	+	23.55	0.0169	2.23	1.47	7.41	4.33	117	29.6	319	92.5	110	0.14	17	9	28.2	10.9	65	40.6	63	23	31	32	3.45
339	男	65	Ci	+	4.07	0.5268	5.2	2.32	12.98	4.83	148	30.7	324	94.8	60	0.06	26	22	38.3	23.2	65	35.9	62	42	19	35	1.84
340	男	30	Ci	+	21.63	0.0204	5.18	2.52	4.87	3.34	102	30.6	298	102.8	239	0.23	11	11	43.1	18.5	65	30.1	60	16	39	28	1.86
341	男	21	Ci	+	105.13	0.2196	4.27	5.68	6.68	4.16	123	29.4	322	91.1	213	0.21	96	50	28.4	12.8	65	35.4	110	524	21	19	1.38
342	男	28	Ci	+	0.28	0.0782	2.97	3.67	13.18	3.87	117	28.6	321	89.2	190	0.2	67	82	21.6	8	65	31.5	92	108	39	30	3.44
343	女	40	Ci	+	28.03	<0.01	1.92	3.33	14.71	3.78	115	33.6	336	100	177	0.16	74	85	313.8	189.3	65	33.4	452	512	25	26	3.92
344	男	21	Ci	+	0.97	0.4525	3.38	0.72	9.24	3.58	107	29.9	325	91.9	137	0.16	49	149	19.7	7.6	65	41.9	136	145	33	32	3.35
345	男	21	Ci	+	2.13	0.0437	2.6	4.38	13.91	4.86	138	29.9	330	90.6	66	0.07	53	146	23.9	8.3	65	38.9	100	155	22	41	3.27
346	男	67	Ci	+	0.39	0.0105	4.98	2.53	7.25	3.92	102	29.4	319	92.2	259	0.25	44	28	24.4	11.3	65	34.5	130	132	19	31	2.57
347	男	32	Ci	+	2.79	0.0997	1.58	2.6	6.4	3.98	83	31	304	102.2	206	0.18	30	39	14.3	5.1	65	40.3	91	17	20	27	2.76
348	女	65	Ci	+	1.77	0.0992	4.03	7.36	5.94	4.47	99	28.3	317	89.2	104	0.13	21	21	23.4	7.6	65	42.8	64	36	20	52	3.46
349	男	43	Ci	+	0.54	0.0194	4.5		7.6	4.29	113	31.7	313	101.4	216	0.18	28	19	11.2	3.6	65.1	29.5	126	14	24	21	2.63
350	男	17	Ci	+	0.59	0.0196	3.83	2.02	13.49	4.19	119	30.3	335	90.4	190	0.17	33	57	14	4.7	65.1	42.1	85	69	18	27	3.21
351	男	73	Ci	+	70.39	0.0448	5.42	4.58	8.1	4.02	119	29.5	300	98.4	307	0.3	21	35	19.5	5.7	65.1	43.3	62	35	14	27	2.49

## Sheet: B肝炎
序号	性别	年龄	诊断（慢性肝炎）	HBSAg	CRP	PCT	AFP	CEA	WBC	RBC	Hb	MCV	MCHC	MCH	PLT	PCT	AST	ALT	TBIL	DBIL	TP	ALB	ALP	GGT	ADA	AFU	LAG
1	男	64	B	+	49.51	3.48			12.8	3.68	120	101.2	323	32.7	177	0.162	28	42	18.3	6.6	50.5	27.2	50	84	18	23	1.52
2	男	64	B	+			2.67	1.64	6.35	4.54	143	92.3	341	31.4	148	0.156	28	20	13.5	2.3	58.5	38.4	63	14	17	31	1.54
3	男	53	B	+					5.07	4.73	153	97.8	330	32.3	184	0.184	92	117	17.8	4.1	75.8	43.7	91	26	27	24	5.1
4	女	49	B	+					4.76	3.7	114	90.8	339	30.8	165	0.162	42	59	20.3	3.8	76.1	45.9	63	18	11	26	5.06
5	女	83	B	+					13.49	2.32	177	100.6	328	33.1	72	0.079	24	11	9.5	5.6	54.6	27.4	66	9	26	45	1.45
6	女	54	B	+			2.46	0.82	12.55	3.76	118	86.5	362	31.3	135	0.147	19	11	14.1	4.1	56.5	33.9	93	10	22	26	5.18
7	女	32	B	+					8.12	3.83	111	87.5	330	28.9	187	0.172	41	38	11.1	4.1	73.6	41.7	195	24	35	35	0.97
8	男	48	B	+	14.3				2.13	3.1	99	97.8	325	31.8	289	0.229	20	19	4	1.4	66.4	40.1	112	56	10	21	1.95
9	男	64	B	+			29.2	3.1	7.44	4.33	136	94.8	332	31.5	183	0.172	46	53	14.2	1.6	73.6	45	113	26	11	21	3.57
10	女	68	B	+					3.33	3.5	102	89.8	323	29	285	0.225	12	10	10.3	2	66.7	34.7	73	12	22	15	1.22
11	女	62	B	+	59.7	0.08	1.44	1.45	7.71	4.1	112	85	320	27.2	446	0.375	57	24	15.3	4.4	66.7	34.6	79	23	8	21	1.31
12	女	35	B	+			3.34	0.97	16.63	4.55	135	89.8	330	29.6	249	0.232	32	43	19.7	0.3	73.5	44.4	54	29	19	18	1.43
13	男	26	B	+	158.6	0.33	2.6	2.76	19.97	3.58	105	92.9	317	29.2	257	0.225	22	11	3.3	1.2	65.1	28.6	109	37	11	15	1.18
14	男	76	B	+	26.6	0.12	7.3	1.58	5.12	4.41	138	96.2	325	31.3	70	0.086	80	75	28	9.8	63.4	29.8	79	27	28	23	1.37
15	男	48	B	+	56.06	0.18	2.16	2.34	10.16	5.11	158	93.6	331	31	334	0.293	21	32	12.8	2.9	75.8	41.8	72	52	29	23	1.99
16	女	49	B	+	161.9	0.37	1.32	4.43	18.22	4.55	131	88.9	325	28.9	371	0.368	84	55	138.8	95.1	54.7	25.7	247	162	14	27	V
17	女	86	B	+	15.17	11.5	1.54	0.93	8.54	3.82	120	96.9	323	31.3	120	0.12	176	165	16.4	0.1	66.1	37	116	31	22	69	1.32
18	男	54	B	+	2.68		4.49		6.91	4.96	152	91.2	336	30.7	89	0.107	369	448	132.6	111.7	57.6	33.3	121	225	9	29	3.09
19	男	37	B	+	172.8	0.24	1.81	1600.07	11.56	4.43	134	93.1	325	30.3	126	0.108	24	56	15.8	4.5	73.7	43.9	82	65	10	17	2.49
20	男	40	B	+			11.94	2.6	4.24	4.6	147	96.2	331	31.8	143	0.149	694	1191	141.3	88.3	60.9	36.2	96	102	10	27	3.02
21	男	44	B		4.23		2.23	7.55	4.57	4.43	133	89.6	334	29.9	197	0.203	27	51	25.4	5.1	61	39.7	63	21	34	38	2.61
22	男	42	B	+	6.98	0.36	1.47		5.16	4.97	161	96.9	334	32.4	151	0.171	652	511	108.9	79.9	75	36.8	125	275	10	29	1.48
23	男	69	B	+	15	0.08	0.92	1.92	16.98	5.58	176	93.6	337	31.6	269	0.266	37	50	31.2	5.6	98	55.7	96	65	9	27	V
24	男	38	B	+	109.84		2.26	1.85	9	4.62	143	94.3	328	30.9	122	0.128	126	446	22.3	3.6	70.4	44.2	65	52	19	52	3.07
25	男	48	B	+	156.1	0.2	1.2	2.09	11.17	4.34	145	97.9	342	33.4	155	0.161	10	23	25.5	6.7	77.1	41.3	80	24	24	38	1.63
26	女	38	B	+				0.52	7.26	3.81	114	89.7	332	29.8	178	0.183	643	370	44.3	27.5	67.9	38.3	106	358	12	15	1.55
27	男	70	B	+	7.75	0.52	357.09	1.36	8.6	4.63	142	89.9	341	30.6	190	0.217	750	1085	339.2	275.9	57.6	33.4	120	114	12	18	1.53
28	男	29	B	+			6.29		4.59	4.31	142	97.9	337	33	144	0.163	844	1149	57.7	31.5	58.8	36.3	109	210	15	53	1.22
29	男	43	B	+	160.6				17.64	3.93	139	100.4	352	35.3	170	0.187	677	39	29.4	16	77.1	34.3	80	723	13	34	1.08
30	女	67	B	+		0.51	1.96	0.63	16.31	4.2	112	79.3	337	26.7	279	0.239	15	15	26.8	12	72.4	35.5	86	19	22	30	0.98
31	男	65	B	+	18.2	0.49	2.09	4.1	4.79	4.04	130	94.2	342	32.2	149	0.144	20	20	14.3	3.8	60.2	40.4	52	34	12	35	1.39
32	男	70	B	+			2.88	191.02	4.82	3.12	98	93.8	336	31.6	177	0.218	28	15	11.6	4.8	63.5	35.6	103	11	41	29	2.47
33	女	43	B	+			3.78	1.53	3.17	4.28	134	90.3	347	31.3	103	0.135	598	630	13.4	5.7	64.4	35.4	103	35	14	31	2.49
34	女	57	B	+	134.8	1.02	3.46	2.38	10.84	2.58	85	97.8	338	33.1	218	0.204	11	9	11	3.4	56.4	29.2	90	11	9	24	3.63
35	女	50	B	+	0.11	0.21	4.92	3.74	3.69	3.81	119	91	343	31.3	222	0.188	30	26	15.3	3.7	64.2	34.2	77	17	11	26	3.35
36	男	16	B	+			1.46	0.78	5.26	4.6	144	90.7	344	31.2	253	0.244	73	133	13.4	3.4	63	43.4	119	34	12	20	1.14
37	女	51	B	+		0.15		1.44	13.36	3.68	115	94.7	332	31.4	233	0.205	25	15	18.8	4.8	78.3	36.9	60	18	45	59	2.48
38	男	55	B	+			9.48		5.91	5.15	155	89.6	336	30.1	189	0.2	45	87	15.3	3.4	68.9	43.1	55	113	12	19	1.65
39	女	33	B	+				2.15	8.18	3.28	102	92	339	31.2	145	0.159	355	380	9.2	3.4	56.1	31.1	117	32	12	21	2.8
40	男	42	B	+	2.2		5.93	4.55	4.88	5.17	168	93.9	345	32.4	205	0.206	274	1189	15.4	6.3	73.4	42.8	94	93	44	41	1.16
41	女	52	B	+			11.84	284.52	4.14	4.39	147	99.7	335	33.4	153	0.178	56	64	16	4.9	72.1	43.5	136	72	15	24	1.91
42	男	50	B	+	26.2	0.41	1443		11.41	4.49	140	88.7	352	31.2	83	0.097	119	243	496.8	278.9	49.4	27.3	181	77	12	22	3.26
43	男	75	B	+	355.5	60.83	4.29	1.82	11.53	4.75	148	90.9	343	31.2	144	0.165	11	11	7.4	3.8	49.3	27.2	81	45	11	9	1.7
44	女	64	B	+			2.43	1.4	9.26	4.73	143	87.7	346	30.3	209	0.214	31	63	14	5.1	74.9	50.1	64	21	21	34	1.61
45	男	39	B	+		0.11	8.22		5.86	4.84	151	92.3	338	31.2	201	0.215	215	253	21.7	7.2	68.7	44.1	73	147	25	16	2.61
46	女	58	B	+	7.35	0.19			4.82	3.71	133	100.7	357	35.9	77	0.086	36	36	38.8	6.6	75.6	43.3	102	38	19	29	1.6
47	男	44	B	+	39.01	1.01	2.51		34.81	4.69	149	93.5	339	31.7	152	0.176	399	310	25.9	16.2	53.9	31.1	281	491	9	26	2.83
48	男	63	B	+	1.27		7.92	1.81	4.8	4.43	138	93.6	332	31.1	183	0.205	99	202	14	4	65.3	36.2	75	52	16	18	1.61
49	男	68	B	+			2.16	4.14	8.55	4.01	134	95.9	349	33.5	215	0.237	91	121	7.5	3.3	74.1	37	127	96	28	44	3.38
50	男	68	B	+	30.3	0.34	5.24	2.08	6.58	4.11	137	100.5	331	33.3	134	0.18	130	144	62	42.2	96.5	28.7	559	586	17	26	1.32
51	女	52	B	+			4.49	2.26	9.99	4.34	127	89.1	329	29.3	274	0.243	39	43	6.2	2.6	69.5	40.2	89	32	32	17	2.05
52	女	67	B	+	7.8		4.29	6.35	4.92	4.55	133	91	323	29.4	217	0.172	27	29	11	2.1	73.3	39.2	212	28	30	33	1.87
53	女	46	B	+				1.34	5.9	4.4	136	89.7	344	30.9	2.6	0.232	18	16	9	2.5	69.7	43.2	48	14	19	34	2.33
54	女	73	B	+	0.1	0.15	3.5		5.14	4.43	139	95.8	326	31.3	187	0.195	18	9	13.2	3.5	74	42.9	85	10	15	38	2.2
55	男	69	B	+					5.6	3.26	90	90.3	304	27.5	123	0.112	20	25	7.7	1	56.1	34	61	19	12	24	1.9
56	男	62	B	+	10.07	0.2	76.4	3.21	4.3	3.43	110	98.7	326	32.2	89	0.105	201	110	47.2	13	54.9	30.8	359	529	28	22	1.35
57	女	43	B	+	11.75	0.37	105.59	3.06	11.32	4.92	138	85.5	327	28	149	0.169	1055	4400	146.8	126.9	66.4	37.4	169	156	26	34	1.03
58	男	78	B	+		4.19			12.78	2.87	94	94.3	347	32.7	134	0.116	17	20	49.6	32	53.9	24	59	18	24	25	2.94
59	男	75	B	+	1.55	0.05	3.16	0.91	18.28	3.32	107	96.3	333	32.1	188	0.193	17	17	14.4	3.7	56.8	31.2	83	14	15	26	1.6
60	女	35	B	+	7.68	0.88			8.3	4.08	109	83.7	320	26.8	177	0.157	50	40	26.1	8.6	61.8	38.1	65	14	10	24	1.76
61	男	40	B	+	0.1	0.12			6.05	4.65	145	92.5	337	31.2	206	0.193	33	38	12.2	0.3	74	46.5	69	17	11	15	1.95
62	男	68	B	+	31.44	0.15	269.84	3.11	5.95	3.93	120	96.5	316	30.5	90	0.138	103	264	16.2	2.4	67	36.6	260	297	31	33	1.59
63	女	61	B	+	8.56		3.1	1.18	7.1	4.16	135	97.6	333	32.5	189	0.15	26	33	35.3	3	75.3	46.7	78	25	8	26	2
64	男	43	B	+	1.48	0.19			7.61	5.5	168	91.5	334	30.6	223	0.206	14	16	14.6	3.3	68.5	45	66	22	10	29	1.78
65	女	70	B	+	1.41		7.89	17.24	3.22	4.54	128	89.8	315	28.3	177	0.168	22	6	13.3	2.8	65.2	43.1	52	13	11	22	2.19
66	男	47	B	+	98.26	19			8.48	4.05	120	93.3	318	29.6	171	0.175	248	176	70	59	64.2	35.3	158	179	10	21	3.25
67	女	62	B	+	0.55	0.03	3.95	2.03	5.27	4.02	127	96.5	327	31.6	225	0.226	25	15	6.6	2.5	52.6	30	81	11	14	17	1.95
68	女	34	B	+	0.05	0.2	4.24	1.44	5.42	3.91	121	91.5	338	30.9	254	0.243	13	8	5	1.5	54.8	31.5	65	12	7	23	1.23
69	女	74	B	+	0.2	0.01	1.98	0.92	7.01	2.94	82	90.8	308	28	369	0.344	13	9	2.5	1.3	57	35.8	59	13	11	23	2.1
70	男	55	B	+	0.1	0.02	16.98	41.67	3.78	4.44	84	66.7	283	18.9	341	0.293	42	26	17.1	6	81.5	43.8	102	39	11	9	2.96
71	女	73	B	+	104.47	0.29	2.77	4.66	5.42	3.23	105	94.6	344	32.6	210	0.169	19	30	15.3	6.8	58.3	30.7	60	20	10	24	1.09
72	男	67	B	+	0.2	0.05	4.48	4.29	2.42	3.74	121	100.9	321	32.4	105	0.088	24	16	8.1	0.5	61.3	40.3	116	54	13	23	3.39
73	女	46	B	+	17.57	0.05			8.43	5.29	128	77.8	310	24.1	284	0.265	33	23	23.4	12.9	73	35.9	90	47	8	12	3.21
74	男	56	B	+	31.87	0.22			9.53	4.3	129	86.2	348	30	307	0.268	22	11	9.1	3.1	57.9	29.6	55	22	17	25	1.33
75	男	28	B	+	0.03	0.2	2.44	1.93	5.92	4.66	148	97.9	325	31.8	207	0.242	23	21	4.9	1.3	48.6	27.4	62	32	8	20	2.05
76	男	61	B	+	0.2	0.01	8.26	4.6	9.26	3.56	107	91.9	326	30	154	0.189	13	11	4.2	1.4	34.4	20.6	41	17	11	10	1.76
77	男	20	B	+	32.04	0.0299	0.8	1.09	15.38	4.32	132	30.9	296	104.6	188	0.2	62	37	17.2	6.5	36.8	23.7	132	146	4	15	1.29
78	女	78	B	+	8.76	0.0229	2.98	4.41	7.69	4.84	151	30.4	289	105	207	0.22	15	9	7.3	4	38.4	21.1	35	22	15	24	1.9
79	男	16	B	+	56.6	0.0189	44.52	0.94	13.62	4.39	109	32.3	318	101.6	110	0.1	39	24	17.3	6.2	39.4	21.1	56	15	41	21	2.82
80	女	26	B	+	64.87	0.0584		2.59	20.51	4.88	141	29.3	289	101.2	287	0.27	15	14	11.8	5.4	39.9	24.8	45	15	23	18	2.66
81	男	60	B	+	1.2	0.0329		3.49	5.72	3.44	110	30.8	319	96.4	192	0.2	45	27	19.9	4.7	41.2	23.9	60	13	8	9	2.16
82	女	45	B	+	23.09	0.1138	1.87	4.5	13.09	5.08	150	28.2	318	88.9	325	0.32	10	7	16.6	8.6	42.2	26.3	40	8	14	25	V
83	女	28	B	+	8.16	0.0575	2.04	2.24	6.73	4.23	120	26.1	314	83.2	170	0.18	27	17	9.8	4.7	42.5	29.8	93	31	11	26	1.52
84	女	25	B	+	59.82	0.0211	4.77	3.36	10.7	3.72	126	31.1	327	95.1	320	0.29	7	5	34.7	16.7	42.5	27.6	29	9	13	26	2.29
85	女	30	B	+	1.89	0.0105	6.27	4.38	11.49	4.31	108	24.9	312	79.7	166	0.18	40	34	12.4	6.3	42.7	25.9	98	52	22	62	2
86	男	21	B	+	0.88	0.0323	3.62	2.07	12.85	4.9	148	29.6	310	95.6	290	0.33	35	27	14.2	7.2	43.5	29	83	43	37	18	2.85
87	男	30	B	+	38.79	0.0255	7.69	8.79	7.46	3.8	103	30.9	340	90.7	201	0.22	26	39	13.3	6.8	44.4	31	199	73	10	21	2.47
88	男	27	B	+	85.94	0.0141	1.23	4.66	6.32	4.93	100	31.1	323	96.3	216	0.21	2261	961	4.3	1.9	44.6	25.9	77	36	5	27	1.89
89	女	18	B	+	66.13	0.0129	2.58	1.42	8.63	5.24	169	30.8	335	92	262	0.21	31	21	30.9	5.7	44.7	29.9	51	17	10	9	V
90	女	76	B	+	1.6	0.0635	5.89	2.3	4.5	3.84	107	27.8	296	93.9	28	0.04	19	16	7	3.1	44.8	23	56	37	11	27	1.48
91	男	16	B	+	1.73	0.4179	4.05	2.45	12.51	5.03	155	24.2	315	76.8	235	0.22	12	9	17.5	8.7	44.9	27.7	46	19	19	31	1.7
92	女	36	B	+	1.63	0.6898	8.64	4.26	16.9	4.5	126	31.2	315	98.9	148	0.18	8	9	31.1	13.8	45.3	29.2	36	10	10	24	1.19
93	男	29	B	+	118.05	0.0255	42	4.76	6.17	4.31	131	29.3	334	87.9	225	0.23	20	15	11.4	5.1	45.3	27.3	59	17	10	27	1.76
94	女	16	B	+	8.42	0.0157	2.32	1.21	8.27	4.33	126	29.2	298	97.9	190	0.17	39	29	17.6	5.5	45.3	27.9	78	23	11	28	1.96
95	男	21	B	+	48.98	0.0503	1.08	12.93	21.95	5.46	157	27.2	295	92.4	209	0.21	12	6	33.2	16.3	45.8	28.3	53	15	19	16	2.12
96	男	61	B	+	2.02	0.4042	2.54	2.31	14.49	4.93	140	23.2	288	80.4	162	0.2	33	15	31.2	6.2	46	29.2	48	13	8	9	1.77
97	女	55	B	+	1.72	0.0175	4.3	8.62	12.04	4.67	144	27.2	322	84.5	208	0.21	126	106	21.4	6.8	46.4	24.9	396	285	11	26	1.44
98	男	37	B	+	55.47	0.073	3.91	5.9	14.69	5	139	30.8	339	91	83	0.11	31	71	11	6.3	46.5	31	394	133	13	21	0.67
99	女	20	B	+	0.87	<0.01	1.33	2	10.66	5.38	148	31.1	281	110.5	135	0.14	6	4	30.6	15	46.5	30.7	35	10	26	31	2.04
100	男	20	B	+	1.02	0.4604	1.04	2.44	16.4	4.9	134	29.8	303	98.6	235	0.21	19	15	10.9	2.8	46.9	25.8	138	135	15	22	1.39
101	男	73	B	+	214.07	0.0121	1.78	1.61	11.81	4.73	267	30.4	327	93	316	0.29	61	25	6.8	2.8	46.9	26.9	226	132	10	27	2.96
102	男	25	B	+	6.13	0.6687	>2000	4.93	4.03	4.41	106	31.6	312	101.4	198	0.21	32	66	120.6	77.7	46.9	24.5	112	105	18	27	1.8
103	男	16	B	+	0.53	0.0263	4.61	4.9	3.39	4.28	121	29.4	300	97.9	268	0.29	7	4	37.7	17	47	32	33	12	19	24	1.57
104	男	23	B	+	0.04	0.0132	0.88	6.07	11.69	4.89	131	29.2	307	95	148	0.16	16	20	16.6	6.9	47.2	28.6	72	18	17	35	2.48
105	男	21	B	+	127.9	<0.01	5.39	0.97	12.16	4.2	119	31.6	310	102	127	0.13	29	17	18.9	4.2	47.4	30.4	63	19	26	24	0.96
106	男	80	B	+	104.88	0.0117	973.3	5.21	2.95	3.36	88	31.4	306	102.8	244	0.25	15	19	13.5	6.4	47.5	30	57	23	15	26	1.89
107	女	27	B	+	29.15	0.1451	83.89	7.74	17.55	4.76	127	29.8	312	95.4	188	0.22	86	38	72.7	30.9	47.6	30.9	85	122	11	26	3.1
108	男	15	B	+	2.98	0.0162	3.08	9.89	3.3	4.52	122	30.3	322	94.1	214	0.21	53	26	8.3	3.6	48	23.7	186	104	13	36	V
109	男	83	B	+	1.77	9.4967	2.99	2.1	8.13	4.03	121	32.4	332	97.4	139	0.16	111	87	35	17.2	48.2	27.6	262	330	19	55	1.06
110	男	24	B	+	99.73	0.1892	3.25	3.09	5.32	4.47	124	30	288	104.2	248	0.21	25	16	24.2	6.8	48.2	32	63	17	21	22	2.38
111	男	20	B	+	0.57	0.0141	4.35	2.68	9.41	4.54	123	31.2	317	98.3	224	0.22	48	21	48.5	21.9	48.4	30.2	88	16	31	39	1.86
112	女	35	B	+	0.04	0.0149	5.65	1.38	13.23	4.81	147	32.4	318	101.9	132	0.16	36	14	15.2	5.2	48.5	27.4	61	13	15	18	2.14
113	女	55	B	+	96.74	0.0232	4.33	3.91	14.56	5.03	141	29.8	320	93.2	97	0.11	51	25	25.3	11.6	48.6	31.4	114	33	13	19	1.27
114	女	31	B	+	0.28	0.0155		1.5	4.64	4.82	137	28.4	298	95.3	218	0.23	39	23	59.1	20.9	48.7	22.3	76	17	20	18	2.51
115	男	89	B	+	0.7	0.0138	8.45	3.29	7.41	3.21	114	31	312	99.4	235	0.21	27	14	11	4	48.8	32.9	23	126	19	16	V
116	男	72	B	+	5.58	0.0727	1.46	1.89	11.87	4.28	132	32.4	315	102.7	73	0.09	11	4	46.2	21.6	48.9	31.9	51	11	11	23	0.8
117	女	17	B	+	2.03	0.1148	1.27	8.45	7.35	4.08	127	29.9	325	91.9	193	0.22	20	21	9	4.2	48.9	30.6	64	20	9	28	2.75
118	男	27	B	+	8.38	1.5805	3.07	1.15	13.36	4.69	130	27.5	320	86	302	0.27	58	44	22.9	7.3	49.2	31.4	258	283	10	32	1.86
119	女	32	B	+	73.7	0.156	3.04	1.82	6.69	3.79	122	30.5	323	94.4	293	0.25	12	10	9.4	4.6	49.3	31	72	13	17	10	2
120	女	62	B	+	32.48	0.0298	25.56	3.31	13.74	5.05	122	28.9	294	98.2	255	0.23	27	10	26.4	13.6	49.4	25.6	59	18	36	37	1.72
121	女	18	B	+	0.06	0.0236	2.83	5.01	17.89	4.95	154	28.1	309	90.9	182	0.14	19	20	4.5	2.1	49.4	25.3	53	36	11	19	2.15
122	男	22	B	+	25.22	<0.01	4.77	5.48	4.81	4.18	116	29.1	331	87.9	227	0.23	33	22	8.3	2.8	49.4	29	77	122	14	34	1.37
123	男	21	B	+	0.2	0.0361	97.42	3.29	2.03	3.98	131	28.2	314	90	217	0.24	15	15	9.4	4.2	49.5	30.6	58	21	9	21	2.24
124	女	27	B	+	0.38	<0.01	2.41	1.68	15.97	5.38	158	29.7	300	99	224	0.2	49	42	5.7	2.1	49.5	25.7	85	13	11	10	2.26
125	女	55	B	+	1.28	0.2877		3.89	13.43	3.91	126	30.3	309	97.9	175	0.15	77	33	45.1	22	49.6	28	262	130	25	30	2.43
126	男	19	B	+	3.62	0.036	4.1	0.41	10.7	4.53	132	28.1	320	88	214	0.2	10	12	27.9	14.8	49.6	30.4	63	19	26	38	2.23
127	男	72	B	+	37.81	<0.01	1.38	1.93	12.49	4.92	146	31.2	326	95.8	199	0.2	78	35	65.4	31.7	49.6	32.5	75	156	11	28	6.77
128	男	27	B	+	34.61	<0.01	10.09	3.43	11.64	2.69	83	30.3	303	100	270	0.28	53	97	13.6	4.6	49.8	28.7	84	110	22	35	2.64
129	男	25	B	+	5.47	<0.01	0.91	0.86	24.06	5.39	156	29.4	310	94.9	211	0.21	46	22	56.5	17.6	49.9	32	78	9	20	62	1.69
130	女	22	B	+	2.41	<0.01	28.95	3.84	10.87	3.66	111	29.1	319	91.2	158	0.16	30	19	17.8	6.8	50	30.2	65	18	22	19	1.53
131	女	48	B	+	10.91	0.0328		4.95	5.69	5.08	157	31.9	327	97.6	284	0.24	31	19	51.4	34.8	50.1	26.5	146	24	24	39	1.39
132	女	15	B	+	58.9	0.0353	2.57	2.03	3.45	4.5	123	29.6	304	97.4	206	0.22	29	28	13.9	6.6	50.3	31.8	51	23	23	15	2.41
133	男	33	B	+	13.38	0.2956	1.9	3.98	8.7	4.91	142	30.5	319	95.5	306	0.31	38	22	9.5	4	50.5	26.2	203	101	10	15	1.85
134	女	20	B	+	0.44	0.0475	71.12	5.4	13.19	5.15	143	29.2	294	99.3	120	0.15	80	101	17.1	9.2	50.6	29.8	650	244	9	20	1.64
135	男	37	B	+	12.23	0.0247	3.15	1.46	25.81	4.61	125	32.3	326	99.3	226	0.25	108	89	274.8	172.3	50.7	29.8	548	253	28	29	1.51
136	男	24	B	+	16.78	0.0118		2.95	7.33	4.58	148	28.6	301	95.2	114	0.12	10	10	7.7	3.2	50.7	28.8	95	18	28	40	3.28
137	女	85	B	+	0.69	3.6599	2.74	3.44	9.29	5.13	141	30.9	295	104.8	271	0.27	33	26	18.4	3.5	50.7	32.6	62	21	8	22	2.22
138	女	36	B	+	6.48	0.0343	1.57	2.74	10.52	3.82	116	29	299	97.2	133	0.17	51	43	10.1	3.1	50.8	33.6	21	84	7	14	2.71
139	男	15	B	+	80.06	0.0675	2.63	5.96	8.75	4.91	155	29.6	300	98.9	201	0.19	23	9	7.3	2.4	51	25.2	36	17	9	18	1.58
140	女	38	B	+	0.86	0.0291	4.24	4.03	13.33	5.78	167	31.1	337	92.3	237	0.21	90	165	293.7	202.5	51.2	27.8	157	51	32	50	2.66
141	男	66	B	+	0.1	<0.01	>1000	5.06	10.89	4.47	120	30.3	297	102	180	0.14	20	36	7.1	1	51.2	27.3	54	176	12	24	1.75
142	女	22	B	+	0.55	0.044	3.33	1.31	7.76	4.8	136	29.8	309	96.3	187	0.19	38	32	12.3	5.1	51.3	29.5	34	14	11	20	1.23
143	女	30	B	+	18.93	<0.01	2.09	2.2	17.79	4.32	114	27.7	298	92.9	332	0.29	23	9	21.7	11.5	51.4	29	64	15	18	20	2.4
144	男	36	B	+	22.5	<0.01	2019.42	4.6	6.35	4.06	120	30.4	345	88	223	0.22	59	53	30.9	14.7	51.5	27.2	144	10	16	29	0.72
145	男	55	B	+	9.27	0.0304	2.13	0.54	20.57	4.43	115	30.2	310	97.4	145	0.17	15	13	34.4	11.4	51.5	29.3	51	20	23	20	2.94
146	女	70	B	+	49.31	6.011	2.54	7	10.77	2.91	87	31.1	294	105.8	82	0.09	36	37	37.6	15.3	51.7	27.6	160	13	28	32	2.42
147	男	24	B	+	82.93	0.1099	1.89	1.68	16.54	4.9	167	30.2	312	96.8	81	0.1	17	6	9.6	3.3	51.8	32.8	63	12	18	20	3.14
148	男	29	B	+	2.03	0.0489	4.4	1.56	6.49	4.18	107	29.3	321	91.1	223	0.25	83	43	23.2	11	51.9	30	409	158	17	29	1.39
149	男	65	B	+	6.49	<0.01	3.89	3.53	9.95	3.46	111	31.1	286	108.7	187	0.2	28	71	45.6	27.6	52.1	29.6	316	466	25	42	1.7
150	女	68	B	+	2.83	0.0184	2.44	0.5	9.34	5.25	154	31.4	325	96.6	198	0.2	10	45	20.6	8.6	52.2	30	51	26	9	31	2.11
151	女	19	B	+	5.7	0.099	2.48	2.18	3.77	4.78	141	30.1	316	95.3	181	0.17	52	31	28.4	14.6	52.3	30.1	70	41	22	18	1.78
152	男	23	B	+	51.27	0.0257	3.76	1.92	13.63	4.63	125	32.5	337	96.2	159	0.18	120	146	12.6	5	52.3	30	50	28	17	26	2.25
153	女	22	B	+	2.7	0.0141	1.81		5.31	4.52	134	29.2	309	94.7	169	0.15	19	19	14.8	7.7	52.3	27.9	92	51	16	52	2.08
154	女	33	B	+	3.35	3.4912	3.27	1.82	10.02	3.68	117	30.4	298	102.1	37	0.03	30	84	15.8	6.8	52.4	29.3	291	382	13	17	2.04
155	女	87	B	+	46.48	0.031	2.04	2.19	9.18	5	118	30.9	302	102.3	232	0.24	43	34	16.4	8.4	52.5	29.6	124	71	13	29	2.31
156	女	32	B	+	25.63	0.0386	1.13	1.94	6.78	4.6	127	17.5	269	65.2	93	0.11	15	10	6.4	3.3	52.5	28	584	472	13	21	1.69
157	男	26	B	+	7.9	2.8432	1.41	5.8	6.94	4.37	130	31.8	315	101.1	364	0.32	25	22	13.4	6.2	52.5	36.4	91	18	12	34	1.23
158	女	20	B	+	5.41	0.0297	6.28	0.77	8.11	4.26	107	29.4	296	99.5	313	0.3	78	67	85.1	46.8	52.5	35.9	64	106	14	16	1.23
159	女	33	B	+	101.7	<0.01	3.02	6.55	4.28	4.74	122	29.9	326	91.6	309	0.3	37	18	15.9	3.5	52.5	32.4	82	18	17	44	2.16
160	男	52	B	+	20.74	0.0618	2.13	4	8.64	5.21	153	30.3	307	98.6	165	0.17	50	16	19.3	8.2	52.5	29.1	35	24	27	32	3.03
161	女	29	B	+	0.38	0.0122	1.25	1.32	14.81	4.07	109	28.2	319	88.5	207	0.24	56	26	120.5	78.3	52.6	28.7	144	23	13	24	2.03
162	女	38	B	+	3.4	1.6994	6.87	7.97	6.63	4.59	128	29.9	326	91.6	123	0.13	29	40	19.3	10	52.6	35.3	339	217	27	43	2.46
163	女	21	B	+	2.04	0.0146	3.68	1.57	22.23	4.42	120	29.5	298	98.8	260	0.26	20	24	20.6	12.3	52.7	29.1	182	232	14	29	2.91
164	女	51	B	+	18.11	0.1212	2.48	0.8	7.25	3.05	71	29	311	93.3	271	0.27	13	6	13.7	6.8	52.7	27.6	111	139	24	17	1.84
165	男	14	B	+	5.05	<0.01	5.33	4.12	20.57	5.32	160	29.6	321	92.3	243	0.22	137	260	53.2	39.3	52.7	29.8	119	219	13	18	2.53
166	男	13	B	+	11.32	0.0102	1.38	4.21	8.25	4.23	125	29.4	303	96.7	185	0.23	80	38	26.6	15.1	52.8	27.3	479	146	57	20	1.34
167	男	25	B	+	71.9	0.0153	1.27	2.44	4.21	4.25	124	31	306	101.5	316	0.3	10	11	16.6	7.2	52.8	32.5	68	23	10	23	2.15
168	女	28	B	+	28.59	0.0139	3.38	7.04	6.07	4.21	127	29	324	89.7	258	0.25	75	20	30	8.7	52.8	31.6	38	16	7	25	1.83
169	男	31	B	+	0.5	0.014	5.53	2.74	9.78	3.81	114	30.2	315	96	217	0.25	29	18	48.6	22.3	52.9	27.2	152	23	31	44	0.74
170	女	61	B	+	0.28	0.1042	1.34	3.14	12.81	4.6	120	30.3	300	101.1	227	0.2	40	21	41.1	12.3	52.9	25.6	94	18	27	29	2.27
171	女	60	B	+	3.55	0.0102	1.62	2.58	7.9	2.29	66	32.4	326	99.4	102	0.14	27	85	11.3	4.7	53.1	27.3	165	130	29	19	1.27
172	女	28	B	+	0.24	0.0662	1.54	2.39	4.62	3.91	115	28.7	316	90.9	223	0.24	22	8	32.5	14.3	53.2	27.7	54	22	11	35	1.85
173	男	70	B	+	337.61	0.0154	199.62	7.66	12.86	4.93	138	30.3	324	93.4	204	0.22	36	21	27.8	9.9	53.2	26.6	85	19	19	45	1.32
174	女	76	B	+	5.72	0.078	4.27	0.72	6.74	4.05	127	32.8	321	102	97	0.1	17	23	49.4	22.2	53.3	33.3	47	17	12	19	V
175	男	69	B	+	1.55	0.0426	3.2	0.54	12.75	5.28	154	29.7	312	95.4	360	0.36	88	44	24.4	10.9	53.4	25.9	254	100	9	8	1.7
176	女	59	B	+	28.83	0.0206	3.03	0.53	17.64	5.09	145	29.9	318	94.1	206	0.22	50	22	14.1	3.6	53.4	34.3	70	19	28	26	2.26
177	女	67	B	+	8.59	0.5464	2.05	2.14	11.82	3.77	114	30.3	329	92	193	0.2	26	13	7.1	3.1	53.5	34.2	223	195	8	22	1.76
178	男	83	B	+	29.48	0.0188	2.6	3.54	12.57	4.18	132	31.4	335	93.6	96	0.1	18	13	42.1	6.9	53.5	31.6	56	22	16	34	4.21
179	男	51	B	+	15.87	0.4197	1.78	0.24	14.53	4.03	117	32.9	326	101.1	235	0.26	35	54	17.5	7.1	53.6	31.4	39	69	10	46	2.05
180	女	57	B	+	8.3	0.0571		1.55	19.18	5.22	156	29.6	330	89.9	215	0.18	27	19	14.9	6.2	53.6	31.9	65	22	11	21	1.17
181	女	72	B	+	163.8	0.014	3.68	4.49	7.75	4.45	135	30.5	330	92.6	47	0.06	22	15	11.2	3.6	53.7	30.9	51	16	16	12	1.98
182	女	24	B	+	6.74	0.0362	2.52	0.9	9.17	3.82	107	30	305	98.3	214	0.2	76	71	12.9	4.5	53.7	30.2	73	53	15	9	1.56
183	男	41	B	+	2.88	0.0118	2.3	1.49	7.81	4.78	127	32.8	325	101.1	175	0.18	59	36	31.7	10.5	53.7	28.2	154	81	8	25	3.82
184	女	83	B	+	18.68	0.0187	2.26	2.62	8.16	4.82	139	29.1	317	92	139	0.16	22	15	31.9	13	53.8	32.3	50	18	23	17	1.84
185	男	29	B	+	2.85	0.0183	5.09	2.08	12.96	4.62	131	30.6	325	94.1	184	0.23	34	22	53.2	25.3	53.8	33	67	18	14	13	2.76
186	女	48	B	+	0.52	0.0907	1.48	0.48	16.27	5.46	173	29.3	322	90.8	161	0.18	17	17	66.6	19.2	53.9	33.9	62	21	10	21	1.88
187	男	65	B	+	6.75	0.0222	4.08	3.26	9.37	4.72	149	31	318	97.7	179	0.18	47	63	13.1	4.9	53.9	32.8	91	292	14	39	2.48
188	女	47	B	+	70.66	0.0219	10.72	3.18	9.04	4.03	107	30.9	321	96.3	131	0.14	42	20	57.5	38.2	54	25.8	128	34	9	26	4.75
189	男	21	B	+	17.9	0.0128	3.97	1.87	7.5	4.78	121	30.8	328	94	162	0.16	17	11	21.4	10.5	54	29.6	23	13	8	24	2.14
190	女	58	B	+	0.23	0.127	3.29	0.37	9.71	4.48	138	32.4	333	97.4	270	0.28	110	52	10.7	3.5	54.1	31.1	82	50	14	10	1.72
191	女	84	B	+	6.96	0.1223	8.44	0.88	4.34	3.7	113	31	318	97.3	177	0.19	33	18	87.4	49.3	54.1	30.5	138	52	12	25	1.98
192	女	52	B	+	2	0.0193	8.17	0.78	8.68	4.43	129	31.4	331	95	205	0.22	41	33	30.1	13.4	54.2	29.3	78	27	9	22	2.41
193	女	55	B	+	9.68	0.0221		11.2	13.14	4.09	108	29.3	309	94.8	130	0.16	33	18	32.8	12	54.2	26.9	79	18	9	30	1.42
194	男	73	B	+	93.03	0.0388	2.35	1.65	10.85	4.19	112	31.2	323	96.4	125	0.11	24	29	19.2	8.6	54.2	34.7	50	21	22	33	1.75
195	男	67	B	+	187.14	0.0289	4.63	1.54	19.46	3.48	113	28.8	323	89.2	245	0.21	91	80	40.4	17.8	54.3	23.9	146	206	11	21	1.65
196	女	61	B	+	7.58	0.0188	1.74	1.63	16.26	3.12	89	28.5	296	96.2	65	0.07	83	124	19.6	7.2	54.3	31.3	53	30	11	28	1.46
197	男	50	B	+	10.28	0.0746	2.67	1.2	11.45	3.17	105	29.7	334	89.1	187	0.21	48	30	27.4	13.8	54.3	30.6	73	48	12	11	3.29
198	女	34	B	+	1.07	0.0717		3.5	11.27	3.57	105	29.3	289	101.7	133	0.16	20	37	16.5	8	54.3	34.3	145	71	15	31	1.62
199	男	76	B	+	1.93	0.0248	1.2	3.05	7.28	4.13	118	32.8	338	97.1	86	0.09	155	99	17.8	5.2	54.4	36.9	22	44	20	19	2.03
200	女	81	B	+	5.99	0.0905	>1000	4.39	13.25	4.43	114	29.5	312	94.5	238	0.22	19	10	24.1	12.7	54.4	30	144	18	11	19	1.89
201	男	48	B	+	13.44	0.0107	4.53	4.16	4.52	3.23	75	28.8	316	91	251	0.24	122	165	23.8	15.5	54.4	28	93	109	16	22	1.22
202	女	28	B	+	29.4	0.0466	0.86	1.31	13.61	5.18	152	27.6	317	87	278	0.31	16	48	30.2	10.2	54.4	33.3	84	282	12	32	1.61
203	男	24	B	+	12.07	0.0464	5.2	0.6	10.93	5.15	150	31.2	323	96.8	139	0.13	23	22	10.2	2.7	54.4	36.1	70	35	17	31	2.99
204	男	37	B	+	10.96	0.016	8.37	3.22	10.38	4.75	148	30.5	323	94.5	96	0.12	44	69	21.9	11.4	54.5	34.6	94	301	8	12	1.61
205	男	27	B	+	0.87	0.0664		2.22	6.11	4.66	125	30.2	323	93.3	36	0.04	81	22	23.6	9.8	54.5	27.2	180	63	23	19	2.21
206	男	19	B	+	52.43	0.0413		1.25	29.91	4.81	131	30	304	98.4	35	0.04	21	14	45.2	16.8	54.5	31.9	62	26	33	36	2.85
207	男	60	B	+	9.67	0.0146		1.17	10.34	4.14	117	30.9	332	93.1	332	0.3	22	19	13.9	5.3	54.6	34.6	54	17	19	37	V
208	男	66	B	+	0.35	0.016	1.66		13.88	5.08	153	32.5	322	100.8	295	0.26	28	34	18.8	8.8	54.6	33.7	69	43	9	30	2.19
209	女	32	B	+	10.98	0.022	1.45	1.82	6.98	5.86	171	30	323	93.1	35	0.04	29	24	19.3	8.8	54.7	32.9	83	39	28	35	0.86
210	男	33	B	+	2.86	0.0526	0.37	0.14	14.46	5.65	166	33.5	328	102.4	85	0.1	24	9	7.2	2.1	54.8	33.5	105	77	27	36	0.79
211	男	68	B	+	5.33	<0.01	3.81	3.29	5.97	4.34	125	29.2	306	95.6	59	0.07	23	38	17.1	5.4	54.8	33.3	72	51	10	19	2.73
212	女	21	B	+	3.78	0.065		0.19	14.48	4.56	138	28.4	310	91.6	267	0.2	15	26	6.9	2.2	54.9	34.2	107	36	11	22	1.33
213	女	50	B	+	180.76	0.0622	1.74		10	4.92	147	28.4	318	89.2	211	0.19	16	15	11.4	4.6	54.9	33.8	63	19	18	21	3
214	男	65	B	+	0.22	0.0142	1.45	5.11	6.67	4.56	133	29	324	89.5	27	0.03	16	14	7.9	2.8	55	35.5	53	223	18	19	1.85
215	男	67	B	+	1.85	0.0161	1.12	0.81	11.61	5.51	175	31.7	324	97.9	48	0.07	84	94	169.7	102.3	55	30.3	175	27	22	35	0.72
216	女	32	B	+	1.54	0.3798	3.92	0.96	10.93	4.9	133	29.4	332	88.6	229	0.31	126	433	35.8	22.3	55	26.4	86	113	9	54	1.78
217	女	78	B	+	10.09	0.0324	1.67		7.27	4.92	136	30.8	307	100.2	117	0.14	45	29	38.8	23.7	55.1	31.1	231	317	10	22	1.43
218	男	16	B	+	0.48	0.1662	1.89		10.03	4.35	125	30.9	340	91	251	0.24	92	111	215.1	128.6	55.2	32.5	590	489	10	45	3.07
219	男	55	B	+	8.86	0.0176	3.57	4.04	7.66	4.21	130	33	328	100.6	93	0.12	65	27	53.8	24.4	55.2	33.5	191	113	24	35	2.36
220	男	23	B	+	3.66	0.0505	2.35	1.36	12.1	4	114	30.7	308	99.6	330	0.31	62	43	52.8	25.4	55.2	23.8	93	45	9	17	1.9
221	男	55	B	+	96.87	0.0491	5.13	3.1	9.41	1.92	44	29.1	324	89.9	134	0.16	27	38	19.6	6.8	55.3	37	31	16	22	55	2.37
222	女	23	B	+	20.87	0.018	2.93	3.02	10.09	4.76	136	31.3	287	109.4	175	0.18	63	21	44.3	23.8	55.3	25.5	145	42	24	11	1.72
223	女	19	B	+	1.41	0.0161	2.34	3.66	8.2	4.18	128	28.8	289	99.5	214	0.21	49	26	44	15.7	55.3	26.5	101	23	16	17	1.29
224	女	79	B	+	26.54	0.027	1.45	3.18	9.82	3.81	151	30.8	313	98.5	55	0.08	30	47	22.2	8.4	55.3	38.9	72	49	14	27	3.12
225	女	81	B	+	0.75	0.0129	4.45	0.74	6.1	4.06	121	29.8	320	93.4	150	0.17	21	19	11.6	5.3	55.3	34.5	60	21	24	11	3.19
226	男	74	B	+	5.25	0.0462	7.4	4.62	11.11	4.83	137	35	320	109.3	99	0.11	26	21	14.5	6.8	55.4	31.5	197	160	10	31	2.05
227	女	75	B	+	10.68	0.153	2.14	5.12	11.82	4.86	137	32.1	319	100.5	224	0.21	26	9	22.8	14.5	55.4	28.9	297	316	9	21	1.69
228	女	66	B	+	27.5	0.0232	4.56	2.86	13	3.45	106	29.2	311	94	96	0.1	21	9	24.4	8.2	55.4	33.5	40	17	12	24	2.41
229	女	81	B	+	14.32	<0.01	2.11	1.9	5.32	5.1	151	31.9	325	98.2	173	0.22	16	10	13	4.7	55.5	32.5	53	20	35	27	2.21
230	男	36	B	+	3.3	0.0423	3.14	3.94	12.25	2.38	74	21.3	271	78.6	175	0.18	22	36	24.8	14.7	55.5	31.9	181	520	7	21	2.94
231	女	30	B	+	118.81	0.0113	2.38	2.06	7.18	4.07	99	33.3	321	103.5	168	0.18	24	14	29.9	13	55.5	29.6	77	14	11	43	2.53
232	女	52	B	+	0.84	0.0185	2.61	1.79	7.66	4.09	120	28.6	321	89	95	0.1	31	51	12.2	5.2	55.5	28.5	234	133	19	40	1.42
233	女	66	B	+	19.98	0.1359		2.61	7.08	3.95	114	29.6	313	94.8	176	0.19	21	5	24.9	8.9	55.6	35.8	55	42	12	18	1.2
234	男	76	B	+	1.06	0.0101	4.76	2.61	6.35	4.23	112	29	319	91	202	0.26	55	249	23.1	13.3	55.6	33.7	348	866	13	33	1.72
235	男	72	B	+	9.34	4.2937	2.79	0.79	7.64	3.48	116	30.5	317	96.1	210	0.22	36	75	13.8	4	55.6	36.4	74	13	22	42	2.99
236	女	29	B	+	0.66	0.0194	1.69	3.89	7.71	3.91	118	31	305	101.5	265	0.27	67	125	13.6	6.4	55.7	26.5	80	103	11	57	1.74
237	女	22	B	+	32.35	0.0548	8.34	1.9	10.35	4.66	134	30	314	95.4	151	0.14	52	95	37.6	14.2	55.7	33.2	141	236	14	16	2.41
238	女	33	B	+	15.75	0.0119	1.26		11.32	3.99	127	30.5	321	95.1	185	0.23	42	34	65.3	31.9	55.7	33.5	86	32	22	23	1.66
239	男	20	B	+	6.97	0.0326	9.66	0.79	17.86	5.55	151	30.9	309	99.9	132	0.14	65	24	38.8	15.2	55.8	31	52	26	14	23	2.5
240	男	67	B	+	4.44	0.0113	1.91	7.69	7.94	4.19	131	29.5	323	91.4	209	0.21	95	51	34.2	17.4	55.9	26.6	125	40	24	23	1.36
241	女	68	B	+	24.77	0.0803	2.54	0.28	8.98	3.94	125	29.8	285	104.4	220	0.24	31	25	44	22.3	55.9	31	77	52	13	30	2.32
242	男	46	B	+	48.46	1.3625	1.15	10.54	5.22	3.76	102	30.3	314	96.6	399	0.35	30	25	14.8	1.2	55.9	35.6	84	29	17	16	1.29
243	女	53	B	+	9.33	<0.01	2.04	2.16	5.55	5.33	162	31.2	323	96.8	65	0.06	57	15	10.7	2.7	56	32.1	31	13	23	30	1.11
244	女	71	B	+	22.86	0.0355	4.86	1.82	12.99	5.39	165	30.1	311	96.9	268	0.28	27	18	35	12.3	56.1	28.5	128	14	10	22	3.45
245	男	15	B	+	12.71	0.4422	8.59	1.27	9.39	5.7	155	28.9	327	88.3	142	0.16	535	370	46.8	29.5	56.1	25.1	88	42	13	19	1.54
246	女	28	B	+	0.29	0.1724	4.44	3.35	5.13	4.26	128	28.5	309	92	138	0.17	22	42	6.3	1.7	56.2	35.4	55	178	15	20	1.75
247	男	50	B	+	48.19	0.1626	1.84	2.36	7.89	3.62	95	32	316	101.5	124	0.16	19	16	10.7	4.8	56.2	35.3	21	12	18	33	2
248	男	55	B	+	2.57	0.0178	4.65	0.8	11.67	3.42	88	31	321	96.3	105	0.13	203	265	26.9	12.4	56.2	34.1	74	298	19	20	2.35
249	男	52	B	+	8.54	0.0706	1.58	1.01	9.56	4.05	105	22.7	286	79.5	248	0.23	24	18	72.5	47.1	56.2	34.9	115	46	37	37	2.3
250	女	44	B	+	80.16	0.0288	0.4	2.4	6.72	4.33	115	32.2	329	97.9	239	0.24	17	24	7.1	2.7	56.2	34.6	59	29	14	32	2.63
251	女	19	B	+	0.3	0.8027	2.19	2.16	9.69	4.02	120	30.2	318	94.9	160	0.17	93	48	34	15.5	56.3	29.5	313	102	18	30	2.53
252	男	35	B	+	1.79	0.0159	3.92	2.08	26.8	2.63	71	30.3	328	92.4	162	0.16	22	19	16.9	7.9	56.3	35	63	23	24	16	2.59
253	女	29	B	+	2.21	0.0289	1.15	2.14	9.44	2.3	65	28.8	301	95.6	62	0.09	24	21	11.1	3.2	56.3	33.5	58	13	13	47	2.91
254	男	51	B	+	311.41	0.6505	1.78	2.61	20.98	3.76	102	25.6	286	89.4	171	0.2	39	24	29.7	10.9	56.3	27.3	41	20	26	21	3.07
255	男	63	B	+	59.76	0.0184	2.72	3.2	8.37	4.67	147	29.5	322	91.6	258	0.25	16	13	10.5	3.9	56.5	34.7	70	20	20	44	2.94
256	女	74	B	+	205.92	0.1705	3.65	4.31	8.86	4.23	137	28.7	317	90.8	150	0.14	40	21	38.8	15.9	56.5	29.9	91	20	16	17	2.31
257	男	62	B	+	168.63	<0.01	1.74	1.66	12.43	4.52	133	30.9	315	98.1	197	0.2	20	15	10.7	4	56.5	36.7	54	17	28	22	0.98
258	女	76	B	+	19.82	0.0223	5.64	11.18	6.12	2.43	81	33.6	321	104.8	275	0.27	18	12	23	5.8	56.5	34.3	59	20	14	32	2.05
259	女	53	B	+	8.97	0.0566		2	10.66	3.67	111	29.7	317	93.8	114	0.17	9	22	13.6	3.4	56.6	39.8	56	30	13	31	1.96
260	男	26	B	+	1.95	0.0151	>1000	1.35	17.86	3.93	116	32.2	320	100.4	311	0.35	28	40	16.1	8.2	56.6	32.1	89	101	21	24	1.44
261	男	66	B	+	205.51	0.0159	2.88		12.43	5.67	166	26.6	306	87	267	0.27	57	139	21.9	9.7	56.6	34.7	63	294	9	28	1.47
262	女	31	B	+	120.08	<0.01	1.3	2.9	6.79	3.95	102	29.6	298	99.5	282	0.28	17	16	10.9	4.8	56.6	33.4	70	28	24	20	1.26
263	男	21	B	+	10.62	0.0301	1.5	1.29	6.28	3.09	90	30.5	314	97.1	154	0.15	21	18	9.7	2.8	56.7	35.3	85	21	10	24	1.88
264	女	56	B	+	24.64	0.0112	4.72	1.62	6.75	3.47	104	30	316	94.9	218	0.26	47	31	25.4	12.1	56.7	28.8	119	117	10	25	1.76
265	女	57	B	+	16.49	<0.01	1.62	0.86	10.38	4.22	126	27	308	87.8	237	0.26	42	54	38.2	17.2	56.7	21.5	118	25	14	20	3.16
266	女	35	B	+	8.13	3.9546	2.83	8.52	17.87	3.74	110	26.1	292	89.2	262	0.21	24	13	9.4	4.4	56.8	29.3	47	23	12	35	V
267	女	22	B	+	33.15	45.4569	2.29	2.41	7.54	4.38	128	30.3	294	103.3	202	0.23	10	9	5.9	1.2	56.9	37.4	73	13	15	22	1.33
268	女	17	B	+	47.3	0.0471	2.76	1.03	10.57	4.75	128	30	312	95.9	215	0.23	30	14	13.2	3.6	56.9	30.8	85	29	35	43	2.13
269	男	68	B	+	74.89	0.0637	12.72	2.59	9.79	5.11	160	37.5	332	113.1	227	0.2	15	14	12.7	5.2	57	34.2	72	18	16	26	2.6
270	女	57	B	+	15.13	0.0138	3.03	5.52	4.92	4.79	123	30.2	325	92.7	242	0.26	74	244	11.6	5.3	57	36.1	363	366	22	14	1.72
271	女	15	B	+	298.85	<0.01	3.2	1.71	15.15	4.87	164	28.4	304	93.5	232	0.23	16	25	6.8	2.4	57	31.8	71	37	22	10	2.29
272	男	16	B	+	1.85	0.0792	1.56	1.09	19.5	4.66	125	29.9	302	99.2	144	0.16	242	151	24.2	13	57	34.2	135	208	19	23	0.94
273	男	15	B	+	36.29	2.4554	9.38	6.24	7.15	3.88	111	31.5	318	99.1	41	0.05	106	72	5.9	2.7	57	27.7	47	7	12	14	1.6
274	男	51	B	+	5.24	0.068	2.12	0.72	14.42	4.72	149	25.5	308	82.9	213	0.23	29	24	13.3	4.6	57.1	33.1	73	69	8	21	1.51
275	男	81	B	+	77.15	0.0132		6.39	11.19	4.29	134	27.9	330	84.6	200	0.21	73	106	16	5.9	57.2	34.7	68	34	19	37	1.4
276	男	54	B	+	100.5	0.1024	2.31	1.23	7.07	4.4	129	32.4	333	97.4	58	0.06	55	38	15.8	7.8	57.3	24.2	73	48	10	23	1.74
277	女	60	B	+	7.67	0.225	3.93	1.33	9.97	4.82	121	30.3	318	95.3	155	0.16	26	55	15.5	7.8	57.3	35.8	246	530	9	15	1.59
278	女	85	B	+	46.11	0.0108	2.06	1.63	9.37	4.43	129	14.7	246	59.6	160	0.2	89	33	76.2	27.1	57.3	30.2	202	118	9	25	1.05
279	女	50	B	+	25.46	0.0655	3.95	0.44	24.4	2.16	72	31.1	321	96.8	634	0.54	20	8	19.8	13.5	57.4	30	241	259	12	32	2.43
280	男	66	B	+	3.98	<0.01	3.7	1.49	5.41	4.77	121	32.3	319	101.3	126	0.15	15	5	18.9	8	57.4	29.9	43	12	21	19	1.92
281	男	17	B	+	8.84	16.1108	2.19	1.01	9.23	5.09	159	30.4	294	103.3	204	0.21	15	12	53.2	16.6	57.4	38.3	69	17	14	13	2.34
282	男	39	B	+	11.16	0.0255	5.11	8.85	15.77	4.77	136	29.1	320	90.8	147	0.17	12	5	13.1	4.4	57.4	37.3	105	31	22	33	1.41
283	女	43	B	+	11.68	5.0993	6.5	1.73	9.36	4	120	26.2	312	83.8	6		38	16	16.1	3.8	57.4	36.5	78	11	35	46	1.17
284	女	73	B	+	<0.20	0.0155	2.62	4.08	12.71	5.41	136	27.6	303	90.9	177	0.2	34	47	10.2	4.3	57.5	32.6	114	78	13	34	2.85
285	男	51	B	+	20.63	0.0496	5.89	10.42	11.45	4.45	121	29.9	317	94.2	160	0.22	36	25	10.2	2.9	57.6	32.3	80	81	10	22	1.29
286	女	87	B	+	135.14	0.0173	3.48	9.97	16.77	4.63	129	29.2	317	92	9		34	12	24.6	13.1	57.6	30.9	739	666	11	8	1.6
287	女	73	B	+	6.62	0.1375	3.42	3.42	8.19	4.71	134	28.7	321	89.3	18	0.01	47	21	56.9	24.4	57.6	34	95	82	31	31	2.27
288	男	58	B	+	10.05	4.4294	4.18	1.54	12.69	5.02	140	29.6	321	92.3	370	0.36	61	105	22.2	10.6	57.7	30.5	94	107	14	37	2.77
289	男	43	B	+	73.05	0.1002	3.95	0.86	6.64	5	140	30.6	321	95.3	176	0.16	53	31	11.9	3.1	57.7	32	43	97	13	8	0.98
290	女	76	B	+	54.54	0.1349	22.57		13.22	4.53	133	26.1	298	87.7	226	0.22	17	15	9.8	4.4	57.8	30.2	95	53	13	37	1.66
291	男	16	B	+	13.98	0.0159	2.09	3.52	7.3	4.75	144	30.7	343	89.3	296	0.33	39	23	25.6	11.8	57.8	31.3	79	53	10	32	2.18
292	女	85	B	+	0.9	0.0216	2.2	1.14	16.5	5.59	154	31.5	311	101.4	179	0.19	12	31	11.1	4.4	57.8	36.3	85	132	39	30	1.64
293	男	23	B	+	12.15	0.1959	3.54	6.85	10.22	4.45	136	30.3	328	92.5	81	0.08	61	237	37	23	57.8	35.6	59	86	21	28	1.46
294	男	16	B	+	43.88	0.0148	1.65	4.28	8.51	4.65	117	29.3	328	89.5	209	0.22	99	25	28.8	17.9	57.8	31.4	834	742	20	46	2.12
295	女	21	B	+	125.49	0.0305	3.66	3.72	9.68	3.29	101	32.3	317	102	96	0.13	32	33	15.7	3.8	57.8	25.8	252	214	13	26	2.34
296	男	53	B	+	17.5	0.0336	0.87	3.11	12.6	4.61	137	30.3	325	93.1	136	0.16	79	195	14.7	5.8	57.8	36.7	64	15	9	10	2.29
297	男	51	B	+	135.43	0.0197	2.8	5.46	17.14	3.58	105	32.2	336	95.8	80	0.08	13	12	7.9	3.5	57.9	35.4	78	29	10	43	2.51
298	男	66	B	+	1.34	0.2063	2.6	4.63	9.7	3.59	114	33.1	324	102.1	240	0.23	113	157	96.4	61.4	57.9	28.9	89	101	40	33	1.62
299	女	29	B	+	0.14	0.0775	1.99	4.26	12.73	4.96	152	29.2	302	96.5	195	0.19	81	26	49.4	20.4	57.9	35.6	162	93	27	60	V
300	男	19	B	+	6.03	0.0138	0.69	3.64	7.87	4.46	140	31	328	94.4	239	0.22	336	376	251.5	148.6	57.9	28.5	31	146	8	18	1.7
301	男	18	B	+	17.8	0.0505	7.32	0.36	11.22	4.34	131	31.3	337	93	223	0.24	23	14	18.5	4.9	57.9	33.1	126	26	11	35	1.88
302	女	81	B	+	22.39	0.013	2.25	0.65	7.89	3.86	117	32.6	333	97.9	190	0.19	95	138	126.7	79	58	27.5	41	99	24	33	2.83
303	女	22	B	+	12.31	0.0123	1.41	1.21	7.59	3.98	116	29.6	294	100.5	119	0.12	38	52	10.8	5.1	58	33.4	94	83	11	23	1.44
304	男	43	B	+	73.48	0.0156	1.95	1.8	9.16	4.14	137	29.4	311	94.3	98	0.13	109	162	191.7	115.1	58	33.2	485	678	25	20	3.21
305	男	75	B	+	67.81	0.1218	1.79	3.54	5.63	4.44	131	30	319	94	95	0.12	37	25	32.6	11.1	58	27.5	42	22	16	23	2.34
306	男	83	B	+	2.02	0.0415	1.49	2.33	14.89	4.37	132	30.7	316	97.1	194	0.2	28	41	22.4	8	58.1	37.1	57	56	10	36	4.29
307	女	40	B	+	6.94	3.6646		1.4	7.37	3.89	114	33.7	328	102.7	187	0.19	56	89	15.9	6	58.1	37.9	72	146	15	22	2.19
308	女	40	B	+	5.45	0.0303	4.47	39.64	7.21	4.29	137	32.7	313	104.8	146	0.16	13	14	14.2	5.6	58.1	34.6	51	27	13	14	2.03
309	女	65	B	+	4.49	0.1254	3.8		7.05	3.31	104	28.5	309	92.4	465	0.46	27	30	9.4	3.1	58.1	40.1	85	76	35	101	2.41
310	女	66	B	+	0.37	0.0145	2.4		11.17	4.93	155	33.2	333	99.7	280	0.31	21	11	23.5	8.9	58.1	30.7	73	42	15	31	2.92
311	男	20	B	+	5.91	0.027	1.52	2.67	5.96	4.45	143	29.1	326	89.3	236	0.23	25	9	13.4	4.2	58.1	36	89	29	30	93	2.44
312	男	35	B	+	10.92	0.0199	3.92	9.88	10.72	5.44	164	31.6	333	94.7	50	0.06	58	34	67.7	36.1	58.2	32.7	91	43	7	25	1.65
313	男	19	B	+	0.9	0.0319	3.19	4.25	9.46	4.57	126	30.1	327	92.1	208	0.25	20	22	6.6	2.3	58.2	36.7	45	116	22	41	2.72
314	男	21	B	+	4.02	0.0489	3.78	3.94	3.82	4.39	123	29.3	329	89.1	245	0.23	35	53	9.2	2.8	58.2	37.5	53	73	9	26	1.08
315	男	71	B	+	12.5	0.0437	1.36	3.6	4.7	4.55	119	32.5	325	99.9	71	0.07	42	27	15.7	5.8	58.2	36.1	58	42	24	33	2.36
316	女	18	B	+	211.91	0.0168	2.32	7.47	4.32	2.7	79	24.3	309	78.9	160	0.15	25	16	22.3	8.9	58.2	31	40	20	19	16	2.05
317	男	65	B	+	15.86	1.4932	1.75	0.94	2.61	4.47	121	32	335	95.5	134	0.16	20	26	8.3	3.2	58.2	38.5	75	101	26	18	2.96
318	女	65	B	+	6.72	0.0575	2.52		5.87	4.81	147	29	312	92.9	144	0.22	56	34	64.5	18.2	58.2	37	54	74	22	69	2.12
319	男	61	B	+	0.73	0.0103	1.08	1.94	7.87	4.51	118	23.3	299	78.1	209	0.18	49	23	42.4	18.3	58.3	28	198	159	8	29	0.97
320	女	88	B	+	7.59	0.0373	4.36	1.69	8.06	4.32	131	30.2	305	99.1	235	0.24	19	14	9.5	3.6	58.3	32.6	80	38	11	19	2.01
321	男	64	B	+	5.23	0.8659	4.53	3.5	10.11	4.55	131	29.1	320	90.8	56	0.07	21	15	33.8	14.8	58.3	36.1	77	14	7	29	3.14
322	男	49	B	+	5.33	0.0637	2.14	2.98	19.01	4.86	131	30.2	323	93.5	137	0.12	32	27	46.9	17.1	58.3	26.3	139	19	16	29	2.22
323	女	32	B	+	47.32	0.0212	3.2	0.69	6.32	3.91	122	31.5	314	100.1	237	0.27	48	46	34.7	16	58.4	27.1	119	137	8	22	1.56
324	男	22	B	+	0.89	0.0145	1.94	3.48	12.03	4.96	144	30.7	334	91.9	217	0.2	278	402	156.9	87.3	58.5	31.1	86	136	15	30	2.83
325	男	28	B	+	7.15	0.0155	1.64	0.94	10.97	3.05	104	30.9	327	94.5	267	0.23	23	40	27.9	12.9	58.5	31.2	244	124	5	19	3.26
326	男	33	B	+	1.38	0.1529	69.55		19.25	3.8	97	30.3	289	104.7	215	0.2	23	21	11.4	3.6	58.5	36.4	39	18	26	18	2.83
327	女	84	B	+	4.53	0.0128	1.74	2.65	10.88	4.74	125	27.6	305	90.6	243	0.28	36	51	10.4	3.2	58.5	35.5	126	83	19	41	2.11
328	男	19	B	+	16.5	0.076	4.54	0.92	10.49	5.13	159	29.8	325	91.7	136	0.15	30	22	4.3	1.4	58.6	33.1	88	31	13	21	3.61
329	女	62	B	+	271.2	0.0558	1.01	4.12	7.98	4.5	131	31.2	343	91	201	0.2	40	28	9.9	4.4	58.7	34.9	64	33	9	33	1.81

## Sheet: 肝炎、肝硬化、肝癌
组别0肝炎，1=肝硬化，2=肝癌	性别（男=1，女=2）	年龄	CRP	PCT	AFP	CEA	WBC	RBC	Hb	MCV	MCHC	MCH	PLT	PCT	AST	ALT	TBIL	DBIL	TP	ALB	ALP	GGT	ADA	AFU	LAG
0	2	62	59.7	0.08	1.44	1.45	7.71	4.1	112	85	320	27.2	446	0.375	57	24	15.3	4.4	50.5	27.2	79	23	8	21	1.31
0	1	26	158.6	0.33	2.6	2.76	19.97	3.58	105	92.9	317	29.2	257	0.225	22	11	3.3	1.2	58.5	38.4	109	37	11	15	1.18
0	1	53	26.6	0.12	7.3	1.58	5.12	4.41	138	96.2	325	31.3	70	0.086	80	75	28	9.8	75.8	43.7	79	27	28	23	1.37
0	1	48	56.06	0.18	2.16	2.34	10.16	5.11	158	93.6	331	31	334	0.293	21	32	12.8	2.9	76.1	45.9	72	52	29	23	1.99
0	2	55	15.17	11.5	1.54	0.93	8.54	3.82	120	96.9	323	31.3	120	0.12	176	165	16.4	0.1	54.6	27.4	116	31	22	69	1.32
0	1	37	172.8	0.24	1.81	1600.07	11.56	4.43	134	93.1	325	30.3	126	0.108	24	56	15.8	4.5	56.5	33.9	82	65	10	17	2.49
0	1	48	156.1	0.2	1.2	2.09	11.17	4.34	145	97.9	342	33.4	155	0.161	10	23	25.5	6.7	73.6	41.7	80	24	24	38	1.63
0	1	70	7.75	0.52	357.09	1.36	8.6	4.63	142	89.9	341	30.6	190	0.217	750	1085	339.2	275.9	66.4	40.1	120	114	12	18	1.53
0	1	65	18.2	0.49	2.09	4.1	4.79	4.04	130	94.2	342	32.2	149	0.144	20	20	14.3	3.8	73.6	45	52	34	12	35	1.39
0	2	57	134.8	1.02	3.46	2.38	10.84	2.58	85	97.8	338	33.1	218	0.204	11	9	11	3.4	66.7	34.7	90	11	9	24	3.63
0	2	50	0.11	0.21	4.92	3.74	3.69	3.81	119	91	343	31.3	222	0.188	30	26	15.3	3.7	66.7	34.6	77	17	11	26	3.35
0	1	53	355.5	60.83	4.29	1.82	11.53	4.75	148	90.9	343	31.2	144	0.165	11	11	7.4	3.8	73.5	44.4	81	45	11	9	1.7
0	1	42	30.3	0.34	5.24	2.08	6.58	4.11	137	100.5	331	33.3	134	0.18	130	144	62	42.2	75.8	41.8	559	586	17	26	1.32
0	1	43	10.07	0.2	76.4	3.21	4.3	3.43	110	98.7	326	32.2	89	0.105	201	110	47.2	13	54.7	25.7	359	529	28	22	1.35
0	2	43	11.75	0.37	105.59	3.06	11.32	4.92	138	85.5	327	28	149	0.169	1055	4400	146.8	126.9	66.1	37	169	156	26	34	1.03
0	1	36	1.55	0.05	3.16	0.91	18.28	3.32	107	96.3	333	32.1	188	0.193	17	17	14.4	3.7	57.6	33.3	83	14	15	26	1.6
0	1	68	31.44	0.15	269.84	3.11	5.95	3.93	120	96.5	316	30.5	90	0.138	103	264	16.2	2.4	73.7	43.9	260	297	31	33	1.59
0	2	62	0.55	0.03	3.95	2.03	5.27	4.02	127	96.5	327	31.6	225	0.226	25	15	6.6	2.5	60.9	36.2	81	11	14	17	1.95
0	2	34	0.05	0.2	4.24	1.44	5.42	3.91	121	91.5	338	30.9	254	0.243	13	8	5	1.5	61	39.7	65	12	7	23	1.23
0	2	37	0.2	0.01	1.98	0.92	7.01	2.94	82	90.8	308	28	369	0.344	13	9	2.5	1.3	75	36.8	59	13	11	23	2.1
0	1	55	0.1	0.02	16.98	41.67	3.78	4.44	84	66.7	283	18.9	341	0.293	42	26	17.1	6	98	55.7	102	39	11	9	2.96
0	2	53	104.47	0.29	2.77	4.66	5.42	3.23	105	94.6	344	32.6	210	0.169	19	30	15.3	6.8	70.4	44.2	60	20	10	24	1.09
0	1	67	0.2	0.05	4.48	4.29	2.42	3.74	121	100.9	321	32.4	105	0.088	24	16	8.1	0.5	77.1	41.3	116	54	13	23	3.39
0	1	28	0.03	0.2	2.44	1.93	5.92	4.66	148	97.9	325	31.8	207	0.242	23	21	4.9	1.3	67.9	38.3	62	32	8	20	2.05
0	1	47	0.2	0.01	8.26	4.6	9.26	3.56	107	91.9	326	30	154	0.189	13	11	4.2	1.4	57.6	33.4	41	17	11	10	1.76
0	1	20	32.04	0.03	0.8	1.09	15.38	4.32	132	30.9	296	104.6	188	0.2	62	37	17.2	6.5	58.8	36.3	132	146	4	15	1.29
0	2	54	8.76	0.02	2.98	4.41	7.69	4.84	151	30.4	289	105	207	0.22	15	9	7.3	4	77.1	34.3	35	22	15	24	1.9
0	1	16	56.6	0.02	44.52	0.94	13.62	4.39	109	32.3	318	101.6	110	0.1	39	24	17.3	6.2	72.4	35.5	56	15	41	21	2.82
0	2	28	8.16	0.06	2.04	2.24	6.73	4.23	120	26.1	314	83.2	170	0.18	27	17	9.8	4.7	60.2	40.4	93	31	11	26	1.52
0	2	25	59.82	0.02	4.77	3.36	10.7	3.72	126	31.1	327	95.1	320	0.29	7	5	34.7	16.7	63.5	35.6	29	9	13	26	2.29
0	2	30	1.89	0.01	6.27	4.38	11.49	4.31	108	24.9	312	79.7	166	0.18	40	34	12.4	6.3	64.4	35.4	98	52	22	62	2
0	1	21	0.88	0.03	3.62	2.07	12.85	4.9	148	29.6	310	95.6	290	0.33	35	27	14.2	7.2	56.4	29.2	83	43	37	18	2.85
0	1	30	38.79	0.03	7.69	8.79	7.46	3.8	103	30.9	340	90.7	201	0.22	26	39	13.3	6.8	63	43.4	199	73	10	21	2.47
0	1	27	85.94	0.01	1.23	4.66	6.32	4.93	100	31.1	323	96.3	216	0.21	2261	961	4.3	1.9	78.3	36.9	77	36	5	27	1.89
0	2	76	1.6	0.06	5.89	2.3	4.5	3.84	107	27.8	296	93.9	28	0.04	19	16	7	3.1	56.1	31.1	56	37	11	27	1.48
0	1	16	1.73	0.42	4.05	2.45	12.51	5.03	155	24.2	315	76.8	235	0.22	12	9	17.5	8.7	73.4	42.8	46	19	19	31	1.7
0	2	36	1.63	0.69	8.64	4.26	16.9	4.5	126	31.2	315	98.9	148	0.18	8	9	31.1	13.8	72.1	43.5	36	10	10	24	1.19
0	1	29	118.05	0.03	42	4.76	6.17	4.31	131	29.3	334	87.9	225	0.23	20	15	11.4	5.1	49.4	27.3	59	17	10	27	1.76
0	2	16	8.42	0.02	2.32	1.21	8.27	4.33	126	29.2	298	97.9	190	0.17	39	29	17.6	5.5	49.3	27.2	78	23	11	28	1.96
0	1	21	48.98	0.05	1.08	12.93	21.95	5.46	157	27.2	295	92.4	209	0.21	12	6	33.2	16.3	74.9	50.1	53	15	19	16	2.12
0	1	61	2.02	0.4	2.54	2.31	14.49	4.93	140	23.2	288	80.4	162	0.2	33	15	31.2	6.2	68.7	44.1	48	13	8	9	1.77
0	2	55	1.72	0.02	4.3	8.62	12.04	4.67	144	27.2	322	84.5	208	0.21	126	106	21.4	6.8	75.6	43.3	396	285	11	26	1.44
0	1	37	55.47	0.07	3.91	5.9	14.69	5	139	30.8	339	91	83	0.11	31	71	11	6.3	53.9	31.1	394	133	13	21	0.67
0	2	20	0.87	0.01	1.33	2	10.66	5.38	148	31.1	281	110.5	135	0.14	6	4	30.6	15	74.1	37	35	10	26	31	2.04
0	1	20	1.02	0.46	1.04	2.44	16.4	4.9	134	29.8	303	98.6	235	0.21	19	15	10.9	2.8	96.5	28.7	138	135	15	22	1.39
0	1	53	214.07	0.01	1.78	1.61	11.81	4.73	267	30.4	327	93	316	0.29	61	25	6.8	2.8	69.5	40.2	226	132	10	27	2.96
0	1	25	6.13	0.67	2000	4.93	4.03	4.41	106	31.6	312	101.4	198	0.21	32	66	120.6	77.7	73.3	39.2	112	105	18	27	1.8
0	1	16	0.53	0.03	4.61	4.9	3.39	4.28	121	29.4	300	97.9	268	0.29	7	4	37.7	17	69.7	43.2	33	12	19	24	1.57
0	1	23	0.04	0.01	0.88	6.07	11.69	4.89	131	29.2	307	95	148	0.16	16	20	16.6	6.9	74	42.9	72	18	17	35	2.48
0	1	21	127.9	0.01	5.39	0.97	12.16	4.2	119	31.6	310	102	127	0.13	29	17	18.9	4.2	56.1	34	63	19	26	24	0.96
0	1	64	104.88	0.01	973.3	5.21	2.95	3.36	88	31.4	306	102.8	244	0.25	15	19	13.5	6.4	54.9	30.8	57	23	15	26	1.89
0	2	27	29.15	0.15	83.89	7.74	17.55	4.76	127	29.8	312	95.4	188	0.22	86	38	72.7	30.9	66.4	37.4	85	122	11	26	3.1
0	1	66	1.77	9.5	2.99	2.1	8.13	4.03	121	32.4	332	97.4	139	0.16	111	87	35	17.2	53.9	24	262	330	19	55	1.06
0	1	24	99.73	0.19	3.25	3.09	5.32	4.47	124	30	288	104.2	248	0.21	25	16	24.2	6.8	56.8	31.2	63	17	21	22	2.38
0	1	20	0.57	0.01	4.35	2.68	9.41	4.54	123	31.2	317	98.3	224	0.22	48	21	48.5	21.9	61.8	38.1	88	16	31	39	1.86
0	2	35	0.04	0.01	5.65	1.38	13.23	4.81	147	32.4	318	101.9	132	0.16	36	14	15.2	5.2	74	46.5	61	13	15	18	2.14
0	2	55	96.74	0.02	4.33	3.91	14.56	5.03	141	29.8	320	93.2	97	0.11	51	25	25.3	11.6	67	36.6	114	33	13	19	1.27
0	1	67	5.58	0.07	1.46	1.89	11.87	4.28	132	32.4	315	102.7	73	0.09	11	4	46.2	21.6	75.3	46.7	51	11	11	23	0.8
0	2	17	2.03	0.11	1.27	8.45	7.35	4.08	127	29.9	325	91.9	193	0.22	20	21	9	4.2	68.5	45	64	20	9	28	2.75
0	1	27	8.38	1.58	3.07	1.15	13.36	4.69	130	27.5	320	86	302	0.27	58	44	22.9	7.3	65.2	43.1	258	283	10	32	1.86
0	2	32	73.7	0.16	3.04	1.82	6.69	3.79	122	30.5	323	94.4	293	0.25	12	10	9.4	4.6	64.2	35.3	72	13	17	10	2
0	2	62	32.48	0.03	25.56	3.31	13.74	5.05	122	28.9	294	98.2	255	0.23	27	10	26.4	13.6	52.6	30	59	18	36	37	1.72
0	2	18	0.06	0.02	2.83	5.01	17.89	4.95	154	28.1	309	90.9	182	0.14	19	20	4.5	2.1	54.8	31.5	53	36	11	19	2.15
0	1	22	25.22	0.01	4.77	5.48	4.81	4.18	116	29.1	331	87.9	227	0.23	33	22	8.3	2.8	57	35.8	77	122	14	34	1.37
0	1	21	0.2	0.04	97.42	3.29	2.03	3.98	131	28.2	314	90	217	0.24	15	15	9.4	4.2	81.5	43.8	58	21	9	21	2.24
0	2	27	0.38	0.01	2.41	1.68	15.97	5.38	158	29.7	300	99	224	0.2	49	42	5.7	2.1	58.3	30.7	85	13	11	10	2.26
0	1	19	3.62	0.04	4.1	0.41	10.7	4.53	132	28.1	320	88	214	0.2	10	12	27.9	14.8	61.3	40.3	63	19	26	38	2.23
0	1	67	37.81	0.01	1.38	1.93	12.49	4.92	146	31.2	326	95.8	199	0.2	78	35	65.4	31.7	73	35.9	75	156	11	28	6.77
0	1	27	34.61	0.01	10.09	3.43	11.64	2.69	83	30.3	303	100	270	0.28	53	97	13.6	4.6	57.9	29.6	84	110	22	35	2.64
0	1	25	5.47	0.01	0.91	0.86	24.06	5.39	156	29.4	310	94.9	211	0.21	46	22	56.5	17.6	50.5	27.2	78	9	20	62	1.69
0	2	22	2.41	0.01	28.95	3.84	10.87	3.66	111	29.1	319	91.2	158	0.16	30	19	17.8	6.8	79.5	39.2	65	18	22	19	1.53
0	2	15	58.9	0.04	2.57	2.03	3.45	4.5	123	29.6	304	97.4	206	0.22	29	28	13.9	6.6	66.9	37.4	51	23	23	15	2.41
0	1	33	13.38	0.3	1.9	3.98	8.7	4.91	142	30.5	319	95.5	306	0.31	38	22	9.5	4	76.7	44.9	203	101	10	15	1.85
0	2	20	0.44	0.05	71.12	5.4	13.19	5.15	143	29.2	294	99.3	120	0.15	80	101	17.1	9.2	56.4	24.2	650	244	9	20	1.64
0	1	37	12.23	0.02	3.15	1.46	25.81	4.61	125	32.3	326	99.3	226	0.25	108	89	274.8	172.3	58.5	38.4	548	253	28	29	1.51
0	2	67	0.69	3.66	2.74	3.44	9.29	5.13	141	30.9	295	104.8	271	0.27	33	26	18.4	3.5	75.8	43.7	62	21	8	22	2.22
0	2	36	6.48	0.03	1.57	2.74	10.52	3.82	116	29	299	97.2	133	0.17	51	43	10.1	3.1	76.1	45.9	21	84	7	14	2.71
0	1	15	80.06	0.07	2.63	5.96	8.75	4.91	155	29.6	300	98.9	201	0.19	23	9	7.3	2.4	54.6	27.4	36	17	9	18	1.58
0	2	38	0.86	0.03	4.24	4.03	13.33	5.78	167	31.1	337	92.3	237	0.21	90	165	293.7	202.5	56.5	33.9	157	51	32	50	2.66
0	1	66	0.1	0.01	1000	5.06	10.89	4.47	120	30.3	297	102	180	0.14	20	36	7.1	1	59.5	28.6	54	176	12	24	1.75
0	2	22	0.55	0.04	3.33	1.31	7.76	4.8	136	29.8	309	96.3	187	0.19	38	32	12.3	5.1	73.6	41.7	34	14	11	20	1.23
0	2	30	18.93	0.01	2.09	2.2	17.79	4.32	114	27.7	298	92.9	332	0.29	23	9	21.7	11.5	57.3	37.7	64	15	18	20	2.4
0	1	36	22.5	0.01	2019.42	4.6	6.35	4.06	120	30.4	345	88	223	0.22	59	53	30.9	14.7	51.8	27.5	144	10	16	29	0.72
0	1	55	9.27	0.03	2.13	0.54	20.57	4.43	115	30.2	310	97.4	145	0.17	15	13	34.4	11.4	77.8	29	51	20	23	20	2.94
0	2	56	49.31	6.01	2.54	7	10.77	2.91	87	31.1	294	105.8	82	0.09	36	37	37.6	15.3	73.7	35	160	13	28	32	2.42
0	1	24	82.93	0.11	1.89	1.68	16.54	4.9	167	30.2	312	96.8	81	0.1	17	6	9.6	3.3	72.2	46.7	63	12	18	20	3.14
0	1	29	2.03	0.05	4.4	1.56	6.49	4.18	107	29.3	321	91.1	223	0.25	83	43	23.2	11	76	42.6	409	158	17	29	1.39
0	1	65	6.49	0.01	3.89	3.53	9.95	3.46	111	31.1	286	108.7	187	0.2	28	71	45.6	27.6	63.8	23.9	316	466	25	42	1.7
0	2	55	2.83	0.02	2.44	0.5	9.34	5.25	154	31.4	325	96.6	198	0.2	10	45	20.6	8.6	76.3	3.56	51	26	9	31	2.11
0	2	19	5.7	0.1	2.48	2.18	3.77	4.78	141	30.1	316	95.3	181	0.17	52	31	28.4	14.6	66.4	40.1	70	41	22	18	1.78
0	1	23	51.27	0.03	3.76	1.92	13.63	4.63	125	32.5	337	96.2	159	0.18	120	146	12.6	5	52.1	22.3	50	28	17	26	2.25
0	2	33	3.35	3.49	3.27	1.82	10.02	3.68	117	30.4	298	102.1	37	0.03	30	84	15.8	6.8	78.2	40.9	291	382	13	17	2.04
0	2	54	46.48	0.03	2.04	2.19	9.18	5	118	30.9	302	102.3	232	0.24	43	34	16.4	8.4	58	37.3	124	71	13	29	2.31
0	2	32	25.63	0.04	1.13	1.94	6.78	4.6	127	17.5	269	65.2	93	0.11	15	10	6.4	3.3	65.3	34.6	584	472	13	21	1.69
0	1	26	7.9	2.84	1.41	5.8	6.94	4.37	130	31.8	315	101.1	364	0.32	25	22	13.4	6.2	73.6	45	91	18	12	34	1.23
0	2	20	5.41	0.03	6.28	0.77	8.11	4.26	107	29.4	296	99.5	313	0.3	78	67	85.1	46.8	66.7	34.7	64	106	14	16	1.23
0	2	33	101.7	0.01	3.02	6.55	4.28	4.74	122	29.9	326	91.6	309	0.3	37	18	15.9	3.5	66.7	34.6	82	18	17	44	2.16
0	1	52	20.74	0.06	2.13	4	8.64	5.21	153	30.3	307	98.6	165	0.17	50	16	19.3	8.2	73.5	44.4	35	24	27	32	3.03
0	2	29	0.38	0.01	1.25	1.32	14.81	4.07	109	28.2	319	88.5	207	0.24	56	26	120.5	78.3	52.2	30.7	144	23	13	24	2.03
0	2	38	3.4	1.7	6.87	7.97	6.63	4.59	128	29.9	326	91.6	123	0.13	29	40	19.3	10	56.2	23.2	339	217	27	43	2.46
0	2	21	2.04	0.01	3.68	1.57	22.23	4.42	120	29.5	298	98.8	260	0.26	20	24	20.6	12.3	65.1	28.6	182	232	14	29	2.91
0	2	51	18.11	0.12	2.48	0.8	7.25	3.05	71	29	311	93.3	271	0.27	13	6	13.7	6.8	63.4	29.8	111	139	24	17	1.84
0	1	14	5.05	0.01	5.33	4.12	20.57	5.32	160	29.6	321	92.3	243	0.22	137	260	53.2	39.3	79.6	52.1	119	219	13	18	2.53
0	1	13	11.32	0.01	1.38	4.21	8.25	4.23	125	29.4	303	96.7	185	0.23	80	38	26.6	15.1	75.8	41.8	479	146	57	20	1.34
0	1	25	71.9	0.02	1.27	2.44	4.21	4.25	124	31	306	101.5	316	0.3	10	11	16.6	7.2	57	29.5	68	23	10	23	2.15
0	2	28	28.59	0.01	3.38	7.04	6.07	4.21	127	29	324	89.7	258	0.25	75	20	30	8.7	55.6	29.3	38	16	7	25	1.83
0	1	31	0.5	0.01	5.53	2.74	9.78	3.81	114	30.2	315	96	217	0.25	29	18	48.6	22.3	57.9	37.6	152	23	31	44	0.74
0	2	61	0.28	0.1	1.34	3.14	12.81	4.6	120	30.3	300	101.1	227	0.2	40	21	41.1	12.3	79.7	48	94	18	27	29	2.27
0	2	60	3.55	0.01	1.62	2.58	7.9	2.29	66	32.4	326	99.4	102	0.14	27	85	11.3	4.7	62.8	36.9	165	130	29	19	1.27
0	2	28	0.24	0.07	1.54	2.39	4.62	3.91	115	28.7	316	90.9	223	0.24	22	8	32.5	14.3	53.9	29.9	54	22	11	35	1.85
0	1	58	337.61	0.02	199.62	7.66	12.86	4.93	138	30.3	324	93.4	204	0.22	36	21	27.8	9.9	76.7	41.1	85	19	19	45	1.32
0	1	65	1.55	0.04	3.2	0.54	12.75	5.28	154	29.7	312	95.4	360	0.36	88	44	24.4	10.9	54.7	25.7	254	100	9	8	1.7
0	2	59	28.83	0.02	3.03	0.53	17.64	5.09	145	29.9	318	94.1	206	0.22	50	22	14.1	3.6	63.3	39.2	70	19	28	26	2.26
0	2	67	8.59	0.55	2.05	2.14	11.82	3.77	114	30.3	329	92	193	0.2	26	13	7.1	3.1	58.2	28.7	223	195	8	22	1.76
0	1	56	29.48	0.02	2.6	3.54	12.57	4.18	132	31.4	335	93.6	96	0.1	18	13	42.1	6.9	55.9	25.5	56	22	16	34	4.21
0	1	51	15.87	0.42	1.78	0.24	14.53	4.03	117	32.9	326	101.1	235	0.26	35	54	17.5	7.1	66.1	37	39	69	10	46	2.05
0	2	58	163.8	0.01	3.68	4.49	7.75	4.45	135	30.5	330	92.6	47	0.06	22	15	11.2	3.6	62.7	40.4	51	16	16	12	1.98
0	2	24	6.74	0.04	2.52	0.9	9.17	3.82	107	30	305	98.3	214	0.2	76	71	12.9	4.5	58.3	28.6	73	53	15	9	1.56
0	1	41	2.88	0.01	2.3	1.49	7.81	4.78	127	32.8	325	101.1	175	0.18	59	36	31.7	10.5	57.6	33.3	154	81	8	25	3.82
0	2	57	18.68	0.02	2.26	2.62	8.16	4.82	139	29.1	317	92	139	0.16	22	15	31.9	13	56.5	23.2	50	18	23	17	1.84
0	1	29	2.85	0.02	5.09	2.08	12.96	4.62	131	30.6	325	94.1	184	0.23	34	22	53.2	25.3	73.7	43.9	67	18	14	13	2.76
0	2	48	0.52	0.09	1.48	0.48	16.27	5.46	173	29.3	322	90.8	161	0.18	17	17	66.6	19.2	60.9	36.2	62	21	10	21	1.88
0	1	65	6.75	0.02	4.08	3.26	9.37	4.72	149	31	318	97.7	179	0.18	47	63	13.1	4.9	62.6	33.2	91	292	14	39	2.48
0	2	47	70.66	0.02	10.72	3.18	9.04	4.03	107	30.9	321	96.3	131	0.14	42	20	57.5	38.2	71	23.1	128	34	9	26	4.75
0	1	21	17.9	0.01	3.97	1.87	7.5	4.78	121	30.8	328	94	162	0.16	17	11	21.4	10.5	54.7	28	23	13	8	24	2.14
0	2	58	0.23	0.13	3.29	0.37	9.71	4.48	138	32.4	333	97.4	270	0.28	110	52	10.7	3.5	61	39.7	82	50	14	10	1.72
0	2	58	6.96	0.12	8.44	0.88	4.34	3.7	113	31	318	97.3	177	0.19	33	18	87.4	49.3	73.2	34.2	138	52	12	25	1.98
0	2	52	2	0.02	8.17	0.78	8.68	4.43	129	31.4	331	95	205	0.22	41	33	30.1	13.4	52.7	33.5	78	27	9	22	2.41
0	1	45	93.03	0.04	2.35	1.65	10.85	4.19	112	31.2	323	96.4	125	0.11	24	29	19.2	8.6	75	36.8	50	21	22	33	1.75
0	1	67	187.14	0.03	4.63	1.54	19.46	3.48	113	28.8	323	89.2	245	0.21	91	80	40.4	17.8	76.5	22.6	146	206	11	21	1.65
0	2	61	7.58	0.02	1.74	1.63	16.26	3.12	89	28.5	296	96.2	65	0.07	83	124	19.6	7.2	63.5	36.9	53	30	11	28	1.46
0	1	50	10.28	0.07	2.67	1.2	11.45	3.17	105	29.7	334	89.1	187	0.21	48	30	27.4	13.8	57.1	39.1	73	48	12	11	3.29
0	1	45	1.93	0.02	1.2	3.05	7.28	4.13	118	32.8	338	97.1	86	0.09	155	99	17.8	5.2	56.1	33.7	22	44	20	19	2.03
0	2	36	5.99	0.09	1000	4.39	13.25	4.43	114	29.5	312	94.5	238	0.22	19	10	24.1	12.7	73.5	35.7	144	18	11	19	1.89
0	1	48	13.44	0.01	4.53	4.16	4.52	3.23	75	28.8	316	91	251	0.24	122	165	23.8	15.5	61.3	29.7	93	109	16	22	1.22
0	2	28	29.4	0.05	0.86	1.31	13.61	5.18	152	27.6	317	87	278	0.31	16	48	30.2	10.2	98	55.7	84	282	12	32	1.61
0	1	24	12.07	0.05	5.2	0.6	10.93	5.15	150	31.2	323	96.8	139	0.13	23	22	10.2	2.7	70.4	44.2	70	35	17	31	2.99
0	1	37	10.96	0.02	8.37	3.22	10.38	4.75	148	30.5	323	94.5	96	0.12	44	69	21.9	11.4	58.8	17.6	94	301	8	12	1.61
0	2	32	10.98	0.02	1.45	1.82	6.98	5.86	171	30	323	93.1	35	0.04	29	24	19.3	8.8	77.1	41.3	83	39	28	35	0.86
0	1	33	2.86	0.05	0.37	0.14	14.46	5.65	166	33.5	328	102.4	85	0.1	24	9	7.2	2.1	67.9	38.3	105	77	27	36	0.79
0	1	35	5.33	0.01	3.81	3.29	5.97	4.34	125	29.2	306	95.6	59	0.07	23	38	17.1	5.4	66	33	72	51	10	19	2.73
0	1	42	0.22	0.01	1.45	5.11	6.67	4.56	133	29	324	89.5	27	0.03	16	14	7.9	2.8	64	25.6	53	223	18	19	1.85
0	1	31	1.85	0.02	1.12	0.81	11.61	5.51	175	31.7	324	97.9	48	0.07	84	94	169.7	102.3	76.9	30.6	175	27	22	35	0.72
0	2	32	1.54	0.38	3.92	0.96	10.93	4.9	133	29.4	332	88.6	229	0.31	126	433	35.8	22.3	57.4	37.8	86	113	9	54	1.78
0	1	55	8.86	0.02	3.57	4.04	7.66	4.21	130	33	328	100.6	93	0.12	65	27	53.8	24.4	49.6	23.1	191	113	24	35	2.36
0	1	23	3.66	0.05	2.35	1.36	12.1	4	114	30.7	308	99.6	330	0.31	62	43	52.8	25.4	57.6	33.4	93	45	9	17	1.9
0	1	55	96.87	0.05	5.13	3.1	9.41	1.92	44	29.1	324	89.9	134	0.16	27	38	19.6	6.8	58.8	36.3	31	16	22	55	2.37
0	2	23	20.87	0.02	2.93	3.02	10.09	4.76	136	31.3	287	109.4	175	0.18	63	21	44.3	23.8	68.5	38.8	145	42	24	11	1.72
0	2	19	1.41	0.02	2.34	3.66	8.2	4.18	128	28.8	289	99.5	214	0.21	49	26	44	15.7	77.1	34.3	101	23	16	17	1.29
0	2	53	26.54	0.03	1.45	3.18	9.82	3.81	151	30.8	313	98.5	55	0.08	30	47	22.2	8.4	79.2	35.3	72	49	14	27	3.12
0	2	63	0.75	0.01	4.45	0.74	6.1	4.06	121	29.8	320	93.4	150	0.17	21	19	11.6	5.3	72.4	35.5	60	21	24	11	3.19
0	1	46	5.25	0.05	7.4	4.62	11.11	4.83	137	35	320	109.3	99	0.11	26	21	14.5	6.8	59.7	26.7	197	160	10	31	2.05
0	2	48	10.68	0.15	2.14	5.12	11.82	4.86	137	32.1	319	100.5	224	0.21	26	9	22.8	14.5	60.2	40.4	297	316	9	21	1.69
0	2	66	27.5	0.02	4.56	2.86	13	3.45	106	29.2	311	94	96	0.1	21	9	24.4	8.2	63.5	35.6	40	17	12	24	2.41
0	2	63	14.32	0.01	2.11	1.9	5.32	5.1	151	31.9	325	98.2	173	0.22	16	10	13	4.7	64.4	35.4	53	20	35	27	2.21
0	1	36	3.3	0.04	3.14	3.94	12.25	2.38	74	21.3	271	78.6	175	0.18	22	36	24.8	14.7	63.7	35.8	181	520	7	21	2.94
0	2	30	118.81	0.01	2.38	2.06	7.18	4.07	99	33.3	321	103.5	168	0.18	24	14	29.9	13	56.4	29.2	77	14	11	43	2.53
0	2	52	0.84	0.02	2.61	1.79	7.66	4.09	120	28.6	321	89	95	0.1	31	51	12.2	5.2	64.2	34.2	234	133	19	40	1.42
0	1	64	1.06	0.01	4.76	2.61	6.35	4.23	112	29	319	91	202	0.26	55	249	23.1	13.3	57.4	18.4	348	866	13	33	1.72
0	1	66	9.34	4.29	2.79	0.79	7.64	3.48	116	30.5	317	96.1	210	0.22	36	75	13.8	4	68.5	34.9	74	13	22	42	2.99
0	2	29	0.66	0.02	1.69	3.89	7.71	3.91	118	31	305	101.5	265	0.27	67	125	13.6	6.4	67.5	27.7	80	103	11	57	1.74
0	2	22	32.35	0.05	8.34	1.9	10.35	4.66	134	30	314	95.4	151	0.14	52	95	37.6	14.2	69	29.8	141	236	14	16	2.41
0	1	20	6.97	0.03	9.66	0.79	17.86	5.55	151	30.9	309	99.9	132	0.14	65	24	38.8	15.2	38.2	23	52	26	14	23	2.5
0	1	47	4.44	0.01	1.91	7.69	7.94	4.19	131	29.5	323	91.4	209	0.21	95	51	34.2	17.4	64.9	33.9	125	40	24	23	1.36
0	2	49	24.77	0.08	2.54	0.28	8.98	3.94	125	29.8	285	104.4	220	0.24	31	25	44	22.3	63	43.4	77	52	13	30	2.32
0	1	46	48.46	1.36	1.15	10.54	5.22	3.76	102	30.3	314	96.6	399	0.35	30	25	14.8	1.2	65.2	34.2	84	29	17	16	1.29
0	2	53	9.33	0.01	2.04	2.16	5.55	5.33	162	31.2	323	96.8	65	0.06	57	15	10.7	2.7	66	35.1	31	13	23	30	1.11
0	2	54	22.86	0.04	4.86	1.82	12.99	5.39	165	30.1	311	96.9	268	0.28	27	18	35	12.3	70.2	36.6	128	14	10	22	3.45
0	1	15	12.71	0.44	8.59	1.27	9.39	5.7	155	28.9	327	88.3	142	0.16	535	370	46.8	29.5	75.1	41.3	88	42	13	19	1.54
0	2	28	0.29	0.17	4.44	3.35	5.13	4.26	128	28.5	309	92	138	0.17	22	42	6.3	1.7	78.3	36.9	55	178	15	20	1.75
0	1	50	48.19	0.16	1.84	2.36	7.89	3.62	95	32	316	101.5	124	0.16	19	16	10.7	4.8	68.9	43.1	21	12	18	33	2
0	1	55	2.57	0.02	4.65	0.8	11.67	3.42	88	31	321	96.3	105	0.13	203	265	26.9	12.4	56.1	31.1	74	298	19	20	2.35
0	1	52	8.54	0.07	1.58	1.01	9.56	4.05	105	22.7	286	79.5	248	0.23	24	18	72.5	47.1	73.4	42.8	115	46	37	37	2.3
0	2	44	80.16	0.03	0.4	2.4	6.72	4.33	115	32.2	329	97.9	239	0.24	17	24	7.1	2.7	56.8	29.2	59	29	14	32	2.63
0	2	19	0.3	0.8	2.19	2.16	9.69	4.02	120	30.2	318	94.9	160	0.17	93	48	34	15.5	72.1	43.5	313	102	18	30	2.53
0	1	35	1.79	0.02	3.92	2.08	26.8	2.63	71	30.3	328	92.4	162	0.16	22	19	16.9	7.9	54.4	30.5	63	23	24	16	2.59
0	2	29	2.21	0.03	1.15	2.14	9.44	2.3	65	28.8	301	95.6	62	0.09	24	21	11.1	3.2	60	29.3	58	13	13	47	2.91
0	1	51	311.41	0.65	1.78	2.61	20.98	3.76	102	25.6	286	89.4	171	0.2	39	24	29.7	10.9	49.4	27.3	41	20	26	21	3.07
0	1	63	59.76	0.02	2.72	3.2	8.37	4.67	147	29.5	322	91.6	258	0.25	16	13	10.5	3.9	49.3	27.2	70	20	20	44	2.94
0	2	56	205.92	0.17	3.65	4.31	8.86	4.23	137	28.7	317	90.8	150	0.14	40	21	38.8	15.9	53.7	30.9	91	20	16	17	2.31
0	1	62	168.63	0.01	1.74	1.66	12.43	4.52	133	30.9	315	98.1	197	0.2	20	15	10.7	4	74.9	50.1	54	17	28	22	0.98
0	2	58	19.82	0.02	5.64	11.18	6.12	2.43	81	33.6	321	104.8	275	0.27	18	12	23	5.8	68.7	44.1	59	20	14	32	2.05
0	1	26	1.95	0.02	1000	1.35	17.86	3.93	116	32.2	320	100.4	311	0.35	28	40	16.1	8.2	75.6	43.3	89	101	21	24	1.44
0	2	31	120.08	0.01	1.3	2.9	6.79	3.95	102	29.6	298	99.5	282	0.28	17	16	10.9	4.8	53.9	31.1	70	28	24	20	1.26
0	1	21	10.62	0.03	1.5	1.29	6.28	3.09	90	30.5	314	97.1	154	0.15	21	18	9.7	2.8	65.3	36.2	85	21	10	24	1.88
0	2	47	24.64	0.01	4.72	1.62	6.75	3.47	104	30	316	94.9	218	0.26	47	31	25.4	12.1	62.3	31.2	119	117	10	25	1.76
0	2	43	16.49	0.01	1.62	0.86	10.38	4.22	126	27	308	87.8	237	0.26	42	54	38.2	17.2	74.1	37	118	25	14	20	3.16
0	2	22	33.15	45.46	2.29	2.41	7.54	4.38	128	30.3	294	103.3	202	0.23	10	9	5.9	1.2	96.5	28.7	73	13	15	22	1.33
0	2	17	47.3	0.05	2.76	1.03	10.57	4.75	128	30	312	95.9	215	0.23	30	14	13.2	3.6	39.3	22.2	85	29	35	43	2.13
0	1	68	74.89	0.06	12.72	2.59	9.79	5.11	160	37.5	332	113.1	227	0.2	15	14	12.7	5.2	46.2	20.2	72	18	16	26	2.6
0	2	57	15.13	0.01	3.03	5.52	4.92	4.79	123	30.2	325	92.7	242	0.26	74	244	11.6	5.3	39.8	17.8	363	366	22	14	1.72
0	2	15	298.85	0.01	3.2	1.71	15.15	4.87	164	28.4	304	93.5	232	0.23	16	25	6.8	2.4	69.5	40.2	71	37	22	10	2.29
0	1	16	1.85	0.08	1.56	1.09	19.5	4.66	125	29.9	302	99.2	144	0.16	242	151	24.2	13	48.8	25	135	208	19	23	0.94
0	1	15	36.29	2.46	9.38	6.24	7.15	3.88	111	31.5	318	99.1	41	0.05	106	72	5.9	2.7	73.3	39.2	47	7	12	14	1.6
0	1	51	5.24	0.07	2.12	0.72	14.42	4.72	149	25.5	308	82.9	213	0.23	29	24	13.3	4.6	69.7	43.2	73	69	8	21	1.51
0	1	54	100.5	0.1	2.31	1.23	7.07	4.4	129	32.4	333	97.4	58	0.06	55	38	15.8	7.8	71.5	37.4	73	48	10	23	1.74
0	2	60	7.67	0.23	3.93	1.33	9.97	4.82	121	30.3	318	95.3	155	0.16	26	55	15.5	7.8	64.9	35.7	246	530	9	15	1.59
0	2	52	46.11	0.01	2.06	1.63	9.37	4.43	129	14.7	246	59.6	160	0.2	89	33	76.2	27.1	54.5	25.9	202	118	9	25	1.05
0	2	50	25.46	0.07	3.95	0.44	24.4	2.16	72	31.1	321	96.8	634	0.54	20	8	19.8	13.5	69.9	33.8	241	259	12	32	2.43
0	1	66	3.98	0.01	3.7	1.49	5.41	4.77	121	32.3	319	101.3	126	0.15	15	5	18.9	8	57.2	33	43	12	21	19	1.92
0	1	17	8.84	16.11	2.19	1.01	9.23	5.09	159	30.4	294	103.3	204	0.21	15	12	53.2	16.6	78.2	30.4	69	17	14	13	2.34
0	1	39	11.16	0.03	5.11	8.85	15.77	4.77	136	29.1	320	90.8	147	0.17	12	5	13.1	4.4	74	42.9	105	31	22	33	1.41
0	2	54	28.52	0.02	2.62	4.08	12.71	5.41	136	27.6	303	90.9	177	0.2	34	47	10.2	4.3	56.1	34	114	78	13	34	2.85
0	1	51	20.63	0.05	5.89	10.42	11.45	4.45	121	29.9	317	94.2	160	0.22	36	25	10.2	2.9	54.9	30.8	80	81	10	22	1.29
0	2	58	6.62	0.14	3.42	3.42	8.19	4.71	134	28.7	321	89.3	18	0.01	47	21	56.9	24.4	66.4	37.4	95	82	31	31	2.27
0	1	58	10.05	4.43	4.18	1.54	12.69	5.02	140	29.6	321	92.3	370	0.36	61	105	22.2	10.6	48.7	24.4	94	107	14	37	2.77
0	1	43	73.05	0.1	3.95	0.86	6.64	5	140	30.6	321	95.3	176	0.16	53	31	11.9	3.1	57.6	30.9	43	97	13	8	0.98
0	1	16	13.98	0.02	2.09	3.52	7.3	4.75	144	30.7	343	89.3	296	0.33	39	23	25.6	11.8	53.9	24	79	53	10	32	2.18
0	2	53	0.9	0.02	2.2	1.14	16.5	5.59	154	31.5	311	101.4	179	0.19	12	31	11.1	4.4	62.6	22.9	85	132	39	30	1.64
0	1	23	12.15	0.2	3.54	6.85	10.22	4.45	136	30.3	328	92.5	81	0.08	61	237	37	23	49.9	29.6	59	86	21	28	1.46
0	1	16	43.88	0.01	1.65	4.28	8.51	4.65	117	29.3	328	89.5	209	0.22	99	25	28.8	17.9	56.8	31.2	834	742	20	46	2.12
0	2	21	125.49	0.03	3.66	3.72	9.68	3.29	101	32.3	317	102	96	0.13	32	33	15.7	3.8	42.6	29.4	252	214	13	26	2.34
0	1	53	17.5	0.03	0.87	3.11	12.6	4.61	137	30.3	325	93.1	136	0.16	79	195	14.7	5.8	61.8	38.1	64	15	9	10	2.29
0	1	51	135.43	0.02	2.8	5.46	17.14	3.58	105	32.2	336	95.8	80	0.08	13	12	7.9	3.5	67.2	35.2	78	29	10	43	2.51
0	1	17	1.34	0.21	2.6	4.63	9.7	3.59	114	33.1	324	102.1	240	0.23	113	157	96.4	61.4	74	46.5	89	101	40	33	1.62
0	1	19	6.03	0.01	0.69	3.64	7.87	4.46	140	31	328	94.4	239	0.22	336	376	251.5	148.6	67	36.6	31	146	8	18	1.7
0	1	18	17.8	0.05	7.32	0.36	11.22	4.34	131	31.3	337	93	223	0.24	23	14	18.5	4.9	75.3	46.7	126	26	11	35	1.88
0	2	25	22.39	0.01	2.25	0.65	7.89	3.86	117	32.6	333	97.9	190	0.19	95	138	126.7	79	68.5	45	41	99	24	33	2.83
0	2	22	12.31	0.01	1.41	1.21	7.59	3.98	116	29.6	294	100.5	119	0.12	38	52	10.8	5.1	65.2	43.1	94	83	11	23	1.44
0	1	43	73.48	0.02	1.95	1.8	9.16	4.14	137	29.4	311	94.3	98	0.13	109	162	191.7	115.1	64.2	35.3	485	678	25	20	3.21
0	1	75	67.81	0.12	1.79	3.54	5.63	4.44	131	30	319	94	95	0.12	37	25	32.6	11.1	52.6	30	42	22	16	23	2.34
0	1	25	2.02	0.04	1.49	2.33	14.89	4.37	132	30.7	316	97.1	194	0.2	28	41	22.4	8	54.8	31.5	57	56	10	36	4.29
0	2	40	5.45	0.03	4.47	39.64	7.21	4.29	137	32.7	313	104.8	146	0.16	13	14	14.2	5.6	57	35.8	51	27	13	14	2.03
0	1	20	5.91	0.03	1.52	2.67	5.96	4.45	143	29.1	326	89.3	236	0.23	25	9	13.4	4.2	81.5	43.8	89	29	30	93	2.44
0	1	35	10.92	0.02	3.92	9.88	10.72	5.44	164	31.6	333	94.7	50	0.06	58	34	67.7	36.1	58.3	30.7	91	43	7	25	1.65
0	1	19	0.9	0.03	3.19	4.25	9.46	4.57	126	30.1	327	92.1	208	0.25	20	22	6.6	2.3	61.3	40.3	45	116	22	41	2.72
0	1	21	4.02	0.05	3.78	3.94	3.82	4.39	123	29.3	329	89.1	245	0.23	35	53	9.2	2.8	73	35.9	53	73	9	26	1.08
0	1	71	12.5	0.04	1.36	3.6	4.7	4.55	119	32.5	325	99.9	71	0.07	42	27	15.7	5.8	57.9	29.6	58	42	24	33	2.36
0	2	18	211.91	0.02	2.32	7.47	4.32	2.7	79	24.3	309	78.9	160	0.15	25	16	22.3	8.9	75.8	43.7	40	20	19	16	2.05
0	1	65	15.86	1.49	1.75	0.94	2.61	4.47	121	32	335	95.5	134	0.16	20	26	8.3	3.2	76.1	45.9	75	101	26	18	2.96
0	1	61	0.73	0.01	1.08	1.94	7.87	4.51	118	23.3	299	78.1	209	0.18	49	23	42.4	18.3	54.6	27.4	198	159	8	29	0.97
0	2	21	7.59	0.04	4.36	1.69	8.06	4.32	131	30.2	305	99.1	235	0.24	19	14	9.5	3.6	56.5	33.9	80	38	11	19	2.01
0	1	64	5.23	0.87	4.53	3.5	10.11	4.55	131	29.1	320	90.8	56	0.07	21	15	33.8	14.8	73.6	41.7	77	14	7	29	3.14
0	1	49	5.33	0.06	2.14	2.98	19.01	4.86	131	30.2	323	93.5	137	0.12	32	27	46.9	17.1	66.4	40.1	139	19	16	29	2.22
0	2	32	47.32	0.02	3.2	0.69	6.32	3.91	122	31.5	314	100.1	237	0.27	48	46	34.7	16	73.6	45	119	137	8	22	1.56
0	1	22	0.89	0.01	1.94	3.48	12.03	4.96	144	30.7	334	91.9	217	0.2	278	402	156.9	87.3	66.7	34.7	86	136	15	30	2.83
0	1	28	7.15	0.02	1.64	0.94	10.97	3.05	104	30.9	327	94.5	267	0.23	23	40	27.9	12.9	66.7	34.6	244	124	5	19	3.26
0	2	22	4.53	0.01	1.74	2.65	10.88	4.74	125	27.6	305	90.6	243	0.28	36	51	10.4	3.2	73.5	44.4	126	83	19	41	2.11
0	1	19	16.5	0.08	4.54	0.92	10.49	5.13	159	29.8	325	91.7	136	0.15	30	22	4.3	1.4	75.8	41.8	88	31	13	21	3.61
0	2	62	271.2	0.06	1.01	4.12	7.98	4.5	131	31.2	343	91	201	0.2	40	28	9.9	4.4	54.7	25.7	64	33	9	33	1.81
1	1	61	6.88	0.46	730	1.58	3.67	3.23	81	78.9	318	25.1	166	0.18	32	20	14.7	5.4	63.8	23.9	134	49	15	38	2.92
1	2	63	2.17	0.22	219.2	5.11	3.48	3.81	129	100.6	336	33.8	18	0.02	101	51	141.2	35.9	52.1	22.3	124	36	43	36	2.96
1	2	41	1.38	1.08	1.2	0.93	10.86	2.18	66	97.9	308	30.2	786	0.74	38	18	8.3	2.3	78.2	40.9	67	13	15	24	2.36
1	1	34	7.03	0.27	7.48	1.39	1.43	3.37	98	90.3	321	29	37	0.03	73	56	16.6	6.2	58	37.3	163	22	19	18	1.79
1	2	75	1.72	0.07	3.17	5.87	3.89	1.73	32	69.6	268	18.7	84	0.09	22	12	10.8	4.1	52.2	30.7	86	21	16	26	4.2
1	1	41	12.88	0.73	126.78	0.77	4.51	2.89	103	106.3	336	35.7	62	0.06	230	177	51.9	22.9	57	29.5	99	45	34	38	2.15
1	1	53	61.83	8.6	54.98	0.66	17.99	2.86	98	102.4	336	34.4	78	0.08	167	126	76.6	61.2	55.6	29.3	107	29	15	18	2.9
1	1	65	5.72	0.26	4.35	3.3	4.27	3.5	112	92.3	346	32	80	0.07	48	28	15.4	5.9	57.9	37.6	103	31	18	24	2.73
1	1	64	7.25	0.08	3.67	4.62	3.33	3.1	114	105.2	350	36.9	47	0.06	51	42	68.6	11.5	53.9	29.9	146	34	24	43	2.87
1	1	36	59.76	0.55	3001	1.56	10.11	2.07	67	93.2	345	32.1	177	0.18	102	62	36.6	12.4	63.3	39.2	119	150	17	33	3.09
1	2	46	56.2	0.52	15.98	4.64	5.33	3.52	81	72.1	321	23.1	98	0.08	156	40	447.5	242.3	58.2	28.7	356	51	17	37	2.83
1	1	45	9.2	0.11	1.37	3.54	2.1	2.58	74	90	318	28.6	67	0.09	26	14	16.9	5.3	55.9	25.5	60	13	14	28	3.77
1	1	72	1.05	0.25	59.07	2.06	3.05	3.94	115	90.4	322	29.1	91	0.09	170	32	22.1	6.7	56.5	23.2	141	61	17	32	2.57
1	2	75	0.1	0.15	5.42	1.89	1.39	2.84	95	96.4	345	33.2	53	0.05	33	28	33.5	7	73.2	34.2	149	246	21	40	2
1	1	37	11.16	0.33	482.68	0.9	3.28	4.01	133	99.1	336	33.3	65	0.08	749	856	140.4	108.3	52.7	33.5	142	116	17	17	3.1
1	1	70	38.95	0.17	1.75	3.36	16.13	2.03	65	97.7	326	31.9	57	0.07	121	79	16.7	0.1	76.5	22.6	92	39	20	33	2.64
1	2	72	0.1	0.15	3.29	1.46	5.65	1.81	56	95.7	324	31	108	0.09	28	29	25.9	4.8	63.5	36.9	62	16	15	25	2.72
1	1	49	33.1	0.86	1.76	2.97	7.59	4.5	150	97.9	340	33.3	50	0.07	129	62	68.8	5.5	61.3	29.7	132	36	23	37	2.72
1	1	50	19.11	0.31	16.08	3.38	8.23	2.45	77	28.2	298	94.8	243	0.21	64	30	18	2.6	58.8	17.6	81	25	40	33	1.81
1	2	23	4.11	0.06	6.19	0.68	16.21	4.55	122	30.9	298	103.5	284	0.27	35	23	40.1	13.9	66	33	56	38	16	31	4.2
1	1	56	0.91	0.21	4.17	1	11.29	4.92	152	29.5	325	90.8	235	0.23	13	6	13.8	6.8	76.9	30.6	88	86	23	35	3.13
1	2	27	63.54	0.01	4.05	4.31	5.13	4.09	132	30.2	334	90.3	224	0.18	28	119	14.5	8.2	57.4	37.8	123	214	32	29	2.79
1	2	28	15.59	0.03	37.49	6.73	9.6	4.39	137	31.9	337	94.9	164	0.17	27	49	18.7	11.3	59.7	26.7	287	584	21	37	2.23
1	2	61	4.2	0.02	2.08	3.03	6.55	3.81	115	29.6	304	97.4	157	0.17	20	38	14.6	3.7	69	29.8	60	45	37	39	2.96
1	1	45	2.12	0.01	2.66	2.3	16.55	5.49	160	28.4	319	89.1	229	0.24	47	49	20.9	7.7	65.2	34.2	57	42	28	27	2
1	1	25	1.06	0.73	2.51	3.07	15.77	4.76	155	29.8	323	92.2	70	0.1	44	128	26.2	14.9	66	35.1	59	74	15	30	2.8
1	2	22	2.92	0.04	1.76	0.92	13.2	2.66	69	31.2	301	103.7	200	0.22	27	81	26.4	11.2	70.2	36.6	93	85	24	43	1.58
1	1	80	39.68	0.96	5.27	0.7	14.5	4.23	110	29.7	315	94.1	203	0.2	20	31	17	8.2	73.4	42.8	70	45	30	26	3.22
1	1	62	26.71	0.13	15.75	1.43	9.85	3.5	115	30.2	324	93.4	17	0.01	110	73	6	2.3	54.4	30.5	52	26	15	26	3.16
1	2	41	16.06	0.06	4.09	4.52	10.6	4.79	144	27.1	305	88.7	249	0.24	23	21	7.2	1.7	60	29.3	54	67	15	36	4.12
1	1	31	1.34	0.02	2.23	8.04	9.28	4.28	138	31.2	333	93.7	168	0.17	33	12	18.8	5.7	49.4	27.3	94	19	32	34	2.75
1	1	63	17.19	0.01	4.32	2.88	8.45	4.22	134	33.5	330	101.6	187	0.19	14	49	26	9.8	53.9	31.1	70	82	15	43	3.08
1	2	75	10.95	0.02	4.68	1.82	20.16	4.53	118	29.5	310	95.3	221	0.21	15	15	25	7.8	62.3	31.2	48	17	36	51	2.61
1	2	57	8.86	0.05	4.46	2.42	10.78	4.69	127	30.3	325	93.3	146	0.15	34	39	16.8	6.2	39.3	22.2	88	31	34	41	1.82
1	1	33	1.06	0.16	5.51	2.51	8.95	4.55	144	32.4	328	98.7	223	0.25	29	18	29.7	6.8	46.2	20.2	53	24	22	30	2.74
1	1	35	287.82	0.33	2.48	3.89	9.97	4.67	134	29.3	317	92.6	156	0.18	25	21	34.3	14	39.8	17.8	128	318	28	23	2.73
1	2	53	11.66	0.03	2.76	3.42	6.75	4.66	148	29.7	316	93.8	30	0.04	72	26	23.7	11	69.9	33.8	98	156	17	34	2.68
1	1	41	20.19	0.12	2.59	4.88	10.25	4.2	133	27.2	318	85.7	242	0.22	17	12	18.6	7.3	57.2	33	88	17	14	33	2.57
1	1	63	232.59	1.55	1.5	1.64	6.1	3.81	118	34.6	328	105.7	170	0.21	20	20	15	5	78.2	30.4	98	16	33	33	2.99
1	1	50	89.11	0.07	1.39	1.51	6.67	4.13	121	33.2	321	103.3	162	0.17	103	37	26.2	6.6	66.4	37.4	79	17	17	25	2.83
1	1	74	3.25	0.32	2.67	3.27	11.63	4.06	116	29.9	309	96.9	30	0.04	14	53	9.7	2.4	48.7	24.4	78	247	22	35	3.26
1	2	76	0.56	5.19	5.79	1.43	35.45	1.32	40	34.5	331	104.1	165	0.2	42	37	22.6	10.8	57.6	30.9	96	33	20	26	3.54
1	2	45	10.1	0.02	0.62	2.31	10.29	5.03	128	26.6	310	85.8	59	0.06	47	43	29.9	6.8	62.6	22.9	82	23	25	18	2.96
1	1	25	0.72	0.01	1.72	3.06	5.18	3.12	95	29.8	339	87.8	276	0.25	76	99	21.2	7.5	49.9	29.6	149	243	27	35	2.64
1	2	81	3.3	0.08	37.68	5.1	8.76	4.31	139	32.4	313	103.3	221	0.23	57	78	26.5	13.6	42.6	29.4	66	54	24	30	3.39
1	1	25	3.49	0.41	1.6	2.7	8.39	4.38	136	29.2	327	89.1	244	0.26	26	58	11.2	4.6	59.6	38.5	70	15	18	22	2.78
1	2	43	11.35	0.2	2.39	3.02	7.07	4.5	138	30.6	305	100.4	75	0.09	20	35	13.5	3.9	59.6	38.2	73	48	27	48	3.9
1	1	19	1.16	0.75	3.16	7.77	13.6	4.04	127	29.7	315	94.5	146	0.15	30	17	8.9	2.5	63.8	23.9	66	16	26	40	4.16
1	1	25	0.75	0.01	4.51	1.56	4.89	4.51	116	29.8	334	89	209	0.22	66	34	17.5	8.9	52.1	22.3	260	101	31	42	3.01
1	2	31	4.3	55.85	0.8	14.5	12.08	4.79	155	29.2	318	91.9	59	0.08	19	36	12.5	3.9	78.2	40.9	50	79	21	28	2.45
1	2	75	51.99	0.01	1.45	0.61	15.25	4.78	141	30.6	316	96.6	134	0.14	31	111	24.4	10.2	58	37.3	102	414	24	37	2.8
1	2	26	0.6	6.11	1.91	3.65	8.93	5.38	162	29.6	303	97.7	99	0.12	33	14	39.8	21.6	52.2	30.7	101	37	15	20	2.57
1	1	66	3.7	3.5	2.63	0.68	12.25	3.8	119	29.9	322	92.9	223	0.21	27	24	57.6	37.8	57	29.5	142	51	18	31	3.18
1	1	22	61.15	0.03	2.36	1.41	14.5	4.35	133	29.5	313	94.3	87	0.08	14	6	12.3	5.8	55.6	29.3	116	154	17	26	3.13
1	2	55	0.01	0.02	3.41	2.85	7.66	3.83	111	31.9	303	105.4	310	0.32	58	80	20.4	6.9	57.9	37.6	91	88	16	33	2.67
1	1	50	114.14	0.05	2.08	0.8	8.02	4.19	128	28.5	298	95.8	196	0.2	26	68	13.1	5.3	53.9	29.9	85	82	20	39	3.04
1	1	49	7.67	0.05	3.94	2.78	10.53	4.94	141	25.6	287	89.3	165	0.19	37	47	9.4	2.5	63.3	39.2	94	46	14	23	2.44
1	2	62	52.85	0.03	3.16	1.71	13.91	4.29	129	30.5	322	94.7	293	0.31	282	215	86.1	54.5	58.2	28.7	258	822	15	27	2.98
1	2	36	121.89	0.06	3.59	4.12	8.17	3.04	96	26.9	315	85.2	202	0.21	14	19	23.2	9.4	55.9	25.5	53	24	15	31	3.46
1	1	74	15.74	0.02	14.91	3.27	5.74	3.69	114	27.5	311	88.4	167	0.14	40	30	24.6	9.1	56.5	23.2	61	25	18	33	2.87
1	1	24	27.17	0.31	2.13	3.22	10.62	4.58	139	31.3	310	101.1	312	0.38	28	41	5.7	2.1	73.2	34.2	101	48	22	22	2.8
1	1	50	5.22	0.13	5.22	0.83	4.25	5.55	118	26.3	289	90.8	311	0.25	37	20	17.6	2.9	52.7	33.5	69	16	22	36	4.36
1	1	48	0.47	0.01	3.72	3.29	7.19	4.79	136	28.9	319	90.6	238	0.22	39	47	13.6	3.8	76.5	22.6	167	91	14	30	2.98
1	2	18	26.65	0.02	1.45	1.46	11.19	5.39	165	28.4	302	94.2	200	0.21	15	15	17.4	6.6	63.5	36.9	75	12	13	31	3.22
1	2	30	7.59	0.01	2.89	1.48	4.89	3.73	124	29.9	302	99.1	226	0.22	29	42	8	2.7	61.3	29.7	79	47	19	27	3.51
1	2	31	3.36	0.01	4.72	8.76	14.9	3.68	116	30.8	302	101.9	108	0.12	16	16	10.9	4.4	58.8	17.6	67	17	14	39	2.41
1	1	28	12.82	0.03	2.08	2.91	9.33	4.08	137	29.9	298	100.5	203	0.2	55	68	19.5	5.8	66	33	232	550	38	26	2.15
1	1	23	26.96	0.12	1.17	1.41	13.45	3.26	97	29.5	323	91.2	238	0.22	30	17	12.9	1.8	76.9	30.6	115	43	17	25	3.23
1	1	30	16.36	0.01	2.42	3.99	11.2	4.06	113	32.6	339	96.3	206	0.19	36	67	5.7	2.3	57.4	37.8	74	33	18	29	4.23
1	1	30	14.67	0.7	5.19	2.66	10.92	4.64	135	36.4	392	92.8	149	0.15	19	13	7.3	1.7	59.7	26.7	61	26	18	15	3.85
1	2	76	30.29	0.01	14.42	2.62	8.6	3.03	91	32.5	313	104.1	41	0.05	26	20	8	2.8	69	29.8	49	64	24	45	2.83
1	2	62	5.09	0.01	3.48	3.73	9.85	4.34	116	32	301	106.4	210	0.2	29	42	16.5	6	65.2	34.2	86	35	23	35	3.46
1	1	34	3.92	0.01	3.11	2.35	8.97	3.77	121	29.5	323	91.1	174	0.18	40	35	15	2.1	66	35.1	75	37	35	49	2.7
1	2	20	2.14	0.02	4.59	3.9	14.69	5.56	170	27.6	302	91.2	230	0.26	33	19	28.7	8	70.2	36.6	69	17	21	43	2.63
1	2	65	3.16	0.02	1.56	0.28	13.74	4.77	145	31.8	315	100.8	139	0.13	47	17	12.7	2.4	73.4	42.8	68	70	31	24	3.29
1	2	25	18.5	0.3	2.05	1.61	2.67	5.17	134	31.3	344	91.1	119	0.13	28	12	17.8	7.4	54.4	30.5	55	20	17	27	2.17
1	1	23	8.32	0.04	2.48	3.76	12.02	4.73	149	29.7	335	88.6	276	0.27	22	34	9.9	3.8	60	29.3	79	45	35	50	2.31
1	1	29	7.81	0.02	2.06	3.12	6.59	4.9	130	28.2	312	90.4	102	0.11	24	18	5.1	2.2	49.4	27.3	22	17	35	29	2.08
1	1	34	4.39	0.05	3.22	2.22	11.07	4.06	127	29.7	319	93.2	188	0.19	29	13	52.1	16.6	53.9	31.1	122	13	15	28	1.76
1	1	17	14.65	0.09	0.48	2.21	4.69	4.42	135	28.7	318	90.2	280	0.32	75	280	20.4	12.4	62.3	31.2	157	331	15	47	2.54
1	1	72	0.6	0.05	3.36	2.32	13.16	3.65	113	31.5	336	93.9	238	0.22	13	10	20	8.2	39.3	22.2	68	9	31	42	2.54
1	2	58	18.73	0.05	2.38	3.63	11.4	5.1	132	25.2	300	84.1	217	0.22	29	26	34.3	11.8	46.2	20.2	50	10	24	46	1.99
1	1	30	15.55	0.61	1.6	1.7	11.85	4.71	133	29.8	322	92.5	148	0.12	37	16	8.8	3.3	39.8	17.8	91	19	21	34	2.23
1	1	14	6.49	0.01	1.96	4.11	6.79	2.95	92	27.9	292	95.4	183	0.18	35	77	13.8	5	69.9	33.8	37	52	16	24	3.4
1	1	19	16.03	0.04	2.45	4.73	10.58	4.87	150	29.1	303	95.9	172	0.19	96	164	18.6	5.3	57.2	33	339	71	20	34	3.67
1	1	74	28.76	0.02	4.37	2.12	9.04	4.2	130	32.2	325	99.1	58	0.05	28	17	96.5	9.6	78.2	30.4	63	75	16	28	3.2
1	1	17	33.55	0.03	3.54	4.99	8.35	4.49	141	30	332	90.2	159	0.18	78	110	247.9	157.9	66.4	37.4	393	525	23	34	2.96
1	2	87	0.26	0.05	0.93	8.2	12.42	3.8	115	28.5	306	93.1	259	0.22	18	10	6.4	2.9	48.7	24.4	42	11	14	34	2.65
1	1	74	1.49	0.07	0.74	4.07	7.25	3.14	101	28.2	310	91.1	131	0.15	34	26	8.7	3.4	57.6	30.9	29	14	34	29	3.93
1	1	21	13.5	0.64	2.26	0.43	8.25	4.76	135	30.6	330	92.8	149	0.16	29	20	25.2	8.1	62.6	22.9	56	21	20	38	2.72
1	2	29	54.82	0.02	2.19	1.9	5.09	3.09	87	28.5	293	97.5	136	0.18	23	7	8.5	2.9	49.9	29.6	31	18	18	37	2.21
1	2	36	5.21	0.04	2.84	0.64	13.14	4.71	126	30.8	318	96.8	149	0.15	21	22	26	8.6	42.6	29.4	99	19	30	81	2.48
1	1	50	8	2.11	3.47	7.3	7.49	4.3	123	30.3	322	93.9	155	0.16	16	18	8.5	3.2	50.4	23.8	43	11	13	36	2.81
1	1	21	15.13	1.11	3.17	1.21	9.63	4.14	128	31.3	336	93.4	165	0.18	65	29	22.6	7.1	67.1	31.5	41	15	17	42	2.8
1	1	80	3.39	0.02	2.38	5.26	7.2	3.79	123	30.1	308	97.8	261	0.22	15	29	21.4	6.4	62.2	17.4	67	23	19	36	2.33
1	1	30	15.82	0.04	2.88	1.2	9.79	3.79	114	30	303	98.8	184	0.2	118	134	26.7	7.6	76.8	41.3	85	23	20	24	2.33
1	2	85	42.92	0.01	1.25	1.56	13.83	4.96	143	30.3	335	90.3	174	0.21	16	18	13.1	3	65.5	35.7	77	34	18	28	3.43
1	1	60	0.2	0.07	69.02	7.24	14.99	5.78	174	29.9	328	91.1	137	0.16	33	22	41.1	18.5	71.6	42.6	47	19	13	26	2.59
1	1	61	1.27	0.55	3.67	1.87	10.61	4.76	131	22.1	286	77.4	200	0.22	16	19	7.7	2.4	57.6	34.7	74	29	28	22	2.21
1	2	47	2.72	0.02	4.18	0.59	8.96	5.64	167	29.9	333	89.9	50	0.06	23	17	31.2	16.9	64.7	22.3	50	15	16	31	2.7
1	1	66	18.99	0.58	2.9	2.48	7.58	5.8	100	30.1	321	93.8	110	0.13	32	44	27.8	10.9	53	15.4	228	286	31	36	2.1
1	1	57	100.66	0.01	3.81	2.26	13.75	5.83	175	21.5	289	74.3	37	0.05	48	52	21.8	6.9	59.8	28.2	95	55	43	29	2.62
1	1	24	1.08	0.01	2.12	4.04	19.7	4.95	150	29.7	314	94.4	193	0.2	43	61	17.5	6.6	53.2	32.2	168	381	49	36	3.5
1	1	64	5.72	0.06	1.23	3.09	8.95	4.88	153	32	332	96.4	228	0.22	17	19	14.7	5.4	56.6	26.2	96	49	34	30	3.77
1	1	30	5.17	0.01	2.99	7.86	8.39	4.59	136	28.5	321	88.9	44	0.05	20	25	11.2	4.5	56.5	33.2	94	39	29	37	3.33
1	1	21	0.78	0.01	1.76	7.55	7.43	4.51	141	30	338	88.6	143	0.16	26	27	30.1	10.8	60.6	33.9	95	17	13	23	3.28
1	2	59	56.47	0.01	2.49	0.87	7.61	3.5	127	31.5	310	101.5	127	0.15	89	91	29.1	13.8	73.3	42.3	180	260	20	22	2.57
1	2	22	13.3	0.01	1.64	1.64	9.93	3.62	116	29	311	93	97	0.12	28	19	46.3	22.8	81.4	46.6	133	14	27	27	2.58
1	1	85	2.53	0.02	2.45	2.72	10.09	3.85	133	33.2	329	100.6	201	0.2	22	22	9.8	3.1	59.9	32.6	64	27	21	30	2.49
1	1	21	9.28	0.02	1.24	2.59	5.96	4.97	150	30.4	300	101.3	289	0.26	32	36	9.7	3.1	52.5	22.5	84	77	17	28	2.99
1	2	66	17.85	0.01	6.78	1.88	24.48	3.64	111	34.1	336	101.4	268	0.22	32	59	23.2	7.8	76.1	42.3	87	102	17	37	1.82
1	2	47	151.75	0.01	2.01	0.32	8.05	4.41	130	30.5	309	98.6	55	0.06	32	23	12.1	6.2	50.6	19	82	19	17	54	2.28
1	2	22	3.08	0.02	3.32	2.1	5.55	3.22	99	29.9	319	93.7	133	0.17	19	26	10.8	3.6	69.4	25.3	57	30	24	20	4.23
1	1	21	1.25	0.02	1.27	0.5	7.68	4.47	125	30.7	306	100.4	215	0.21	58	103	17.5	9	71.1	42.4	148	311	36	45	3.33
1	2	53	31.58	0.07	1.32	0.05	10.22	4.89	140	31.2	321	97.2	65	0.08	21	17	9.1	2.4	67.9	36	69	14	40	40	2.34
1	1	15	14.61	0.14	5.94	1.4	14.24	4.69	152	30.2	297	101.8	230	0.2	51	24	45.9	11.4	52.6	25.2	84	15	26	34	2.32
1	1	71	8.56	48.44	3.18	5.38	12.09	4.79	143	30.8	323	95.2	218	0.21	65	35	31.4	15.1	62.5	34.5	291	98	22	16	1.98
1	1	20	9.06	0.22	2.04	3.17	9.31	3.43	114	28.6	328	87.4	229	0.26	12	13	9.6	3.8	83.1	24.9	94	19	14	22	2.62
1	1	40	1	0.43	5.37	8.32	18.8	4.94	139	31	331	93.8	322	0.29	23	11	4.8	1.3	91.1	39.3	65	16	16	27	2.75
1	1	33	0.63	0.05	3.95	4.15	22.19	1.98	61	31.3	325	96.3	139	0.16	28	31	8.8	3.1	54.2	24.3	57	68	17	32	4.54
1	1	23	146.23	0.02	3.39	8.04	11.29	4.06	114	31.1	308	100.9	120	0.14	18	20	12.7	5.7	64.2	42.8	81	39	14	22	3.62
1	1	20	1.07	0.02	261.72	3.21	5.65	3.77	129	32.4	309	104.9	230	0.26	44	16	21.3	6.4	72.6	37.5	74	11	14	22	2.89
1	1	23	1.94	0.01	16	3.49	13.77	2.76	86	29.3	314	93.4	124	0.16	148	50	32.4	23.9	73.5	47.5	1739	1623	22	32	2.36
1	1	38	1.6	0.41	5.06	2.98	10.67	4.36	127	31	341	91	133	0.16	24	8	28.6	11.1	71.2	31.8	124	63	22	39	3.58
1	1	18	1.68	0.02	3.45	2.01	11.2	4.71	263	31.5	331	95.2	196	0.19	33	40	15	5	73.7	47.9	98	82	38	37	3.44
1	1	24	12.29	0.01	3.8	1.62	8.01	4.37	121	28.9	295	98.1	142	0.16	57	45	7.8	2.5	76.4	29.7	77	262	19	25	2.94
1	1	19	24.64	0.02	3.15	2.72	7.64	4.37	132	29.7	306	97	151	0.17	149	169	55.2	19.9	68.7	37.7	65	26	17	30	2.21
1	2	72	1.06	0.09	6.6	9.92	7.4	3.76	109	30.5	318	95.8	300	0.28	120	299	54.4	27.3	64.6	36	94	135	17	38	2.44
1	2	23	72.33	0.02	5.49	4.01	7.11	3.78	108	27.6	325	85.1	159	0.16	19	13	20.2	8.2	73.1	43.8	66	13	24	24	2.62
1	1	45	0.25	0.6	6.88	7.67	9.67	4.46	133	30.3	300	100.8	99	0.11	43	36	19.5	5.9	69.8	31.5	118	17	15	25	3.05
1	1	23	69.69	0.06	5.59	0.69	6.92	5.3	158	30.8	291	105.9	239	0.24	30	14	42.2	15.3	68.4	31.8	62	21	25	22	4.16
1	1	21	0.55	0.02	2.97	0.55	6.66	6.18	225	30.7	319	96.4	200	0.2	20	15	13.6	2.9	48.8	24	84	26	22	22	2.65
1	1	46	81.29	0.02	1.95	2.69	15.23	3.38	90	29	282	102.9	166	0.16	22	35	16.3	5.7	58.7	30.9	81	22	34	40	2.76
1	2	26	7.15	0.02	2.58	0.6	12.42	4.24	122	27.8	316	88	193	0.23	68	172	7.8	2.6	65.9	32.8	72	251	23	38	3.68
1	1	26	0.36	0.06	2.1	733	22.09	4.93	154	30.2	296	102.2	120	0.12	16	16	13.8	2.7	73	38.2	82	51	38	43	3.32
1	2	40	37.87	0.01	3.07	4.92	7.17	4.76	141	28.7	297	96.6	162	0.18	86	31	59.9	26	69.3	40.2	133	39	27	44	3.45
1	1	75	10.77	0.09	4.2	1.44	14.54	4.71	131	30.2	314	96.4	234	0.23	27	17	59.3	24.6	57.4	29.8	137	17	19	25	3.28
1	1	71	0.7	0.02	22.29	2.5	10.31	5.3	146	29.8	322	92.5	179	0.16	24	24	29	8.5	60.3	32.8	77	19	47	70	2.15
1	2	57	69.5	0.04	1.11	0.75	9.93	3.73	118	28.4	321	88.4	141	0.17	29	54	11.9	4.2	63.6	35.6	87	59	16	26	2.61
1	1	20	0.28	0.02	1.84	2.06	10.87	5	126	29.8	330	90.4	202	0.22	34	28	22.6	8.1	61.5	26.6	54	30	14	21	3.12
1	2	62	2.9	0.02	1.65	2.52	13.06	4.6	133	29.8	326	91.4	229	0.22	14	5	17.4	6	59	36.6	105	20	23	32	3.36
1	1	18	3.77	0.03	9.33	4.43	6.36	4.48	136	29.6	314	94.3	205	0.2	29	61	10.5	3.6	54.2	25.8	37	54	17	21	3.13
1	1	65	4.3	0.52	3.85	5.78	8.45	3.7	111	30.3	322	94.1	262	0.24	20	41	14.6	5.8	77.1	48.7	48	54	19	29	3.9
1	1	50	9.77	0.13	2.29	3.55	5.21	3.2	99	28.8	316	91.2	284	0.3	17	14	12.3	2.8	65.3	36	38	13	19	30	2.68
1	1	17	0.36	0.23	16.94	3.64	5.76	4.11	122	30.9	311	99.2	363	0.34	28	16	12.9	3.6	88.8	52.8	34	12	15	25	2.85
1	2	27	1.04	0.08	87.97	3.19	11.86	4.49	131	29.7	325	91.2	202	0.2	45	28	18	3.8	68.3	35.3	103	20	46	42	3.45
1	1	64	0.81	0.01	2.83	2.25	16.79	4.62	125	30.8	321	96	138	0.14	48	22	14.9	1.9	63.4	23.6	123	9	28	25	4.63
1	1	15	37.92	0.04	1.74	0.91	5.47	3.66	108	30.5	332	91.8	247	0.27	15	6	8.8	3.5	70.9	17.9	68	19	14	29	2.48
1	2	18	1.77	0.1	3.42	0.85	10.67	4.15	129	26.8	308	87	195	0.21	36	72	21.4	8.6	77.6	38.6	103	83	16	37	3.65
1	1	28	3.74	0.02	11.92	4.21	8.29	4.8	133	29.7	337	88.1	230	0.23	40	44	12.7	3.5	77.7	41.4	100	29	21	29	3.31
1	1	15	24.43	0.04	4.22	1.98	12.03	5.14	144	28.9	319	90.4	79	0.09	15	14	7.5	2.7	75.3	40.1	104	50	28	34	2.37
1	2	30	0.55	0.02	4.85	4.83	14.46	5.61	160	29.4	306	96	111	0.11	31	19	22.5	3	79.3	38.6	80	73	27	30	3.28
1	2	45	2.02	0.46	7.92	1.21	7.8	4.15	122	30.7	301	101.9	266	0.25	29	11	9.9	2.2	71.9	19.3	90	17	19	17	2.52
1	2	37	4.23	0.01	1.93	3.37	7.82	4.67	154	29.6	306	96.7	167	0.18	39	29	24.2	7	54	24.4	80	28	18	32	2.87
1	1	64	124.96	59.7	5.27	2.19	9.33	4.85	134	31.3	326	96.3	150	0.18	47	48	57.5	32.3	70.9	44.6	142	145	21	33	3.11
1	1	53	0.2	0.23	3.57	1.46	9.33	2.62	79	30.1	327	92.1	201	0.22	19	18	8.3	2.2	70.8	37.6	77	27	19	29	2.81
1	2	79	1.24	0.13	6.81	7.94	14.71	4.12	126	28.9	278	103.9	178	0.17	79	34	30.7	14.9	67	41	303	118	16	32	2.67
1	1	48	4.21	0.02	3.85	2.62	11.44	3.75	106	32.5	325	100	192	0.21	58	105	14.3	5.1	61.2	36.9	97	139	17	17	3.99
1	2	50	17.6	0.06	1.32	0.92	12.38	4.14	127	30	321	93.3	320	0.3	20	18	16.2	4.7	63.8	38.2	81	20	26	34	2.94
1	1	30	2.62	0.01	3.75	1.37	2.65	3.04	101	29.9	323	92.6	199	0.18	53	40	15.6	4.4	62.8	39.4	74	38	16	31	2.2
1	2	49	2.47	0.01	2.36	2.38	14.49	4.85	128	29.7	303	98.2	300	0.28	52	21	24.7	4.3	50.4	23.8	75	122	15	22	2.97
1	1	28	1.12	0.01	2.14	1.54	13.14	4.27	119	31.5	320	98.6	124	0.13	30	43	17.8	5.9	67.1	31.5	69	20	13	28	2.4
1	1	86	86.39	0.01	3.6	3.31	19.79	3.88	112	25.1	299	83.9	233	0.25	83	174	15	5.2	62.2	17.4	95	136	19	31	3
1	1	74	51.3	0.11	3.42	0.46	16.99	5.28	152	32.4	333	97.3	96	0.13	27	56	12.5	2.6	76.8	41.3	71	49	20	39	3
1	1	19	19.55	0.02	3.03	4.3	10.87	4.11	131	28.5	297	96.1	168	0.2	31	14	36.3	11.5	65.5	35.7	56	20	17	33	3.26
1	1	21	2.81	0.01	19.02	5.48	6.07	5.39	149	30.2	329	91.9	366	0.4	25	56	10.7	3.8	71.6	42.6	69	396	49	41	2.02
1	1	20	2.14	1.22	5.03	3.61	11.34	4.53	135	30.4	297	102.3	292	0.24	31	13	19.3	6.1	57.6	34.7	62	29	21	29	2.19
1	1	18	8.27	0.05	3.79	0.64	9.66	4.82	153	29.8	305	97.6	149	0.15	37	25	27.9	5.8	64.7	22.3	40	39	28	34	2.39
1	2	18	0.35	0.04	2.1	9.92	7.77	2.74	85	26	295	88.2	185	0.23	21	20	20.7	5	53	15.4	68	15	22	43	3.57
1	1	67	1.17	12.36	2.54	4.7	9.92	4.34	119	29.4	313	93.9	124	0.15	90	19	25.8	3.9	59.8	28.2	96	28	15	35	3.06
1	1	28	3.38	0.01	4.21	1.62	12.3	3.47	87	30.7	327	93.9	213	0.23	24	57	30.5	14.2	53.2	32.2	58	51	20	30	2.91
1	2	68	219.41	0.05	3.69	0.36	18.22	4.76	139	31	321	96.4	189	0.19	16	17	18.6	5.6	56.6	26.2	52	19	19	23	2.55
1	2	27	12.79	11.59	3.3	4.62	5.95	3.12	97	26.9	297	90.7	160	0.19	96	61	18.7	10.9	56.5	33.2	437	140	14	28	3.44
1	2	14	37.32	0.55	5.89	3.8	8.33	3.42	105	28.8	333	86.4	184	0.18	20	10	5.3	1.2	60.6	33.9	83	16	24	56	2.35
1	1	22	2.53	0.01	21.43	1.77	5.26	2.28	67	29.1	330	88.2	292	0.27	23	19	32.8	10.4	73.3	42.3	101	115	20	54	3.68
1	1	37	120.51	0.01	2.72	1.98	7.1	4.93	136	30.4	336	90.5	169	0.24	21	23	9.5	3.7	81.4	46.6	124	11	15	23	3.34
1	2	23	74.42	0.04	2.25	3.12	7.63	4.37	123	31.2	313	99.5	209	0.17	50	80	13.5	7.3	59.9	32.6	71	77	16	32	2.67
1	2	77	148.43	0.73	1.58	4.23	4.27	3.23	94	30.2	295	102.2	204	0.24	24	20	52	8.2	52.5	22.5	85	14	17	33	2.66
1	2	21	1.05	0.02	9.9	2.98	6.77	3.27	100	30.1	299	100.7	291	0.28	20	40	10.6	2.9	76.1	42.3	46	110	22	27	1.87
1	1	20	1.15	0.01	7.42	2.85	22.47	5.27	156	29.2	317	92.2	259	0.23	51	151	12.8	3.1	50.6	19	73	167	34	46	2.3
1	2	50	24.31	0.02	1.99	2.86	14.45	4.93	106	27.1	305	88.9	187	0.17	37	17	11.4	3.6	69.4	25.3	57	22	20	20	2.5
1	1	15	23.29	0.32	3.52	1.55	13.87	4.24	130	29.5	328	89.9	211	0.22	40	33	82.4	53.2	71.1	42.4	188	73	18	41	1.92
1	1	20	0.39	0.01	2.19	2.36	3.84	4.25	142	28.4	317	89.4	147	0.15	24	19	11.6	5.3	67.9	36	30	12	30	51	3.5
1	2	62	2.54	0.4	3.3	5.52	9.38	4.54	142	29.1	312	93.2	223	0.22	53	34	42.7	23.5	52.6	25.2	120	45	12	31	2.84
1	1	79	3.39	0.01	1.72	1.85	10.56	4.27	116	35.3	309	113.9	168	0.2	28	34	12.7	4.1	62.5	34.5	43	34	17	33	2.69
1	2	17	7.77	0.01	2.72	3.73	10.82	4.08	123	31.9	303	105.2	155	0.17	39	55	16.2	5.8	83.1	24.9	81	55	14	33	4.35
1	1	32	0.52	0.02	2.32	3.38	5.64	3.85	120	30.5	330	92.4	207	0.23	46	41	65.1	17.2	91.1	39.3	148	26	23	20	2.74
1	1	55	146.8	0.08	3.55	2.84	7.25	3.27	93	31.2	329	94.7	165	0.14	67	43	16.4	4.6	54.2	24.3	52	48	21	26	3.06
1	1	19	1.09	0.06	1.68	2.96	10.2	4.34	116	27.9	316	88.3	190	0.18	23	24	26.7	12.3	64.2	42.8	76	120	32	16	3.16
1	1	17	21.72	0.18	2.8	1.96	6.98	4.62	136	29.7	302	98.1	233	0.22	24	29	14.1	4.1	72.6	37.5	69	58	41	26	3.42
1	1	47	23.29	0.02	3.05	7.66	11.91	3.54	105	22.6	271	83.6	228	0.24	15	11	15.4	6.3	73.5	47.5	70	14	15	22	3.64
1	1	26	0.7	0.03	1.79	1.3	7.89	4.17	124	29.3	303	96.7	104	0.13	88	71	191.4	119.8	71.2	31.8	200	222	19	17	2.94
1	1	41	20.03	0.02	2.75	2.08	10.35	4.16	131	29.7	323	91.7	214	0.21	14	16	10.6	4.3	73.7	47.9	96	42	25	27	3.92
1	1	27	9.29	0.12	1.83	1.9	8.49	2.68	100	31.8	332	95.7	175	0.16	26	11	5.1	1.6	76.4	29.7	136	61	27	28	3.01
1	1	23	274.31	0.2	15.45	3.83	15.99	5.28	160	30.7	318	96.4	103	0.11	13	8	10.3	3.3	68.7	37.7	97	27	31	56	3.51
1	2	17	0.45	0.47	3.26	1.91	9.18	3.93	116	27	319	84.5	188	0.21	68	39	18.2	6.1	64.6	36	189	99	31	22	3.54
1	2	22	2.93	0.01	2.82	0.76	7.82	5.04	154	30	330	91	255	0.26	106	172	48.7	18.9	73.1	43.8	120	65	36	52	4.21
1	1	49	64.57	0.38	19.07	3.63	7.18	4.42	114	27.6	301	92	175	0.16	36	54	15	3.8	69.8	31.5	64	320	42	49	2.68
1	1	22	186.71	0.97	48.69	3.85	7.53	3.26	99	30.8	327	94.4	301	0.28	22	53	24.3	10.1	68.4	31.8	59	46	15	25	2.17
1	2	31	11.1	0.01	2.2	1.99	3.24	2.31	70	30.3	295	102.4	59	0.07	19	9	14.4	4.8	48.8	24	96	23	22	34	2.15
1	1	34	0.83	0.05	1.83	9.9	10.96	3.84	103	30.9	328	94	171	0.2	45	107	17.2	8.1	58.7	30.9	73	44	23	40	3.18
1	1	22	3.73	0.01	1.56	3.3	8.9	4.85	145	29.3	321	91.1	263	0.24	34	17	34.8	6.7	65.9	32.8	52	28	18	30	3.26
1	2	17	198.6	1.03	8.97	6	5.77	4.16	121	28.8	299	96.4	125	0.13	18	15	7.7	1.8	73	38.2	103	16	25	46	1.97
1	2	65	70.96	0.02	2.36	2.01	13.07	5.92	168	29.1	323	90.1	255	0.26	48	95	21.9	5.1	69.3	40.2	85	36	24	21	4.25
1	1	86	29.33	0.01	1.7	3.38	10.52	4.9	153	31.8	294	108	213	0.22	81	45	38.4	22.4	57.4	29.8	1354	1411	19	58	3.12
1	2	41	19.74	0.02	4.3	0.81	10.26	4.51	133	31.6	311	101.8	231	0.19	54	43	45.4	18.6	60.3	32.8	139	21	22	41	2.43
1	2	36	23.38	0.02	1.51	3.65	6.6	5.2	160	21	268	78.5	81	0.11	37	22	30	10.4	63.6	35.6	50	53	12	23	3.53
1	2	58	14.84	0.11	3.7	3.39	11.04	5.03	154	28.8	291	99.1	300	0.29	20	17	6.7	1.8	61.5	26.6	55	13	18	32	2.46
1	1	26	0.2	0.02	1.66	1.43	13.2	4.04	108	31.7	313	101.3	208	0.16	53	122	16.4	5.8	59	36.6	62	71	35	42	3.61
1	2	87	0.45	0.09	3.74	2.19	19.03	5.43	151	29.7	298	99.6	174	0.2	19	14	16.7	6.3	54.2	25.8	59	15	17	21	3.65
1	2	23	11.51	0.02	3.28	3.23	6.37	5.39	162	28.6	328	87.2	295	0.33	28	17	42.4	19.5	77.1	48.7	152	15	20	41	2.22
1	2	33	13.04	0.02	4.74	3.54	6.28	4.41	126	29	331	87.5	235	0.25	22	22	8.5	3.1	65.3	36	58	25	16	23	2.55
1	1	57	1.02	0.02	5	1.31	12.76	4.5	128	21.4	273	78.2	63	0.09	23	25	14.7	6.1	88.8	52.8	64	63	14	35	3.25
1	1	35	0.2	0.24	7.94	1.06	17.09	3.02	103	21.1	269	78.4	99	0.13	41	25	66.2	19	68.3	35.3	73	15	19	30	2.82
1	2	13	79.57	0.01	5.9	4.48	8.73	2.82	83	29.5	319	92.5	148	0.14	24	19	15.9	3.8	63.4	23.6	44	15	29	29	3.34
1	1	67	0.21	0.01	1.09	0.7	13.03	4.83	137	31.5	330	95.5	252	0.26	34	19	42.3	16.8	70.9	17.9	99	19	13	36	2.55
1	2	48	13.69	0.01	5.93	4.61	28.17	4.42	125	25	320	78.3	108	0.15	65	59	22.8	5.5	77.6	38.6	69	47	24	17	2.83
1	1	17	0.2	0.5	3.31	0.83	10.38	4.31	125	29.4	300	98	73	0.08	138	53	183.2	137.8	77.7	41.4	1956	447	48	47	2.47
1	1	31	31.17	0.28	1.53	2.58	14.03	4.84	129	29.8	314	94.8	205	0.19	20	16	20.3	6.1	75.3	40.1	63	55	18	28	3.58
1	1	50	1.55	1.51	4.25	2.84	4.74	3.8	107	27.2	293	92.8	195	0.17	70	86	25.8	9.3	79.3	38.6	90	124	26	45	2.88
1	1	17	28.16	0.03	2.89	1.49	7.45	4.68	127	31.4	323	97	225	0.28	20	38	22.9	8.3	71.9	19.3	84	281	21	29	2.74
1	2	76	114.03	1.1	0.68	2.2	14.24	4.49	137	30.9	300	102.9	226	0.18	16	24	8.6	2.3	54	24.4	60	29	21	35	3.19
1	1	73	113.06	0.02	0.96	1.86	12.42	4.48	122	28.8	293	98.4	243	0.24	34	20	5.1	1.7	70.9	44.6	180	37	25	24	2.33
1	2	36	220.8	0.05	2.11	2.98	8.71	3.94	112	26.2	298	87.9	134	0.18	21	15	28.7	10.6	70.8	37.6	45	18	16	28	2.46
1	1	14	11.43	0.03	957.15	2.16	7.11	4.33	133	28.8	301	95.8	89	0.1	22	17	12.4	3.1	67	41	82	42	23	32	2.96
1	1	29	3.93	0.02	2.01	4.29	11.71	3.23	92	27.8	314	88.8	22	0.02	37	29	33.4	11.3	61.2	36.9	80	133	20	21	2.86
1	1	28	2.41	0.04	2.92	3.55	8.18	3.76	102	20.9	298	69.9	55	0.06	49	36	42.9	11.9	63.8	38.2	76	41	17	37	2.18
1	2	22	4.27	0.04	1.47	2.27	14.05	4.56	128	30.9	306	100.9	177	0.18	39	44	33.8	10.3	64.3	41.3	78	99	22	34	2.43
1	1	82	5.56	0.01	4.77	1.89	5.64	3.48	108	29	310	93.7	194	0.19	46	28	26.7	12	50.4	23.8	128	130	25	36	3.69
1	2	16	24.53	0.17	6.86	3.05	7.28	4.27	127	30.9	303	101.7	237	0.25	68	90	19	7.6	67.1	31.5	141	141	18	25	5.54
1	2	27	2.9	4.08	2.8	1.16	8.17	4.26	127	29.9	310	96.2	181	0.17	23	15	27.5	10	62.2	17.4	76	26	29	25	2.14
1	1	38	113.87	10.9	1.63	0.72	6.87	3.39	105	30.6	325	94.3	120	0.15	176	113	39	14.2	76.8	41.3	69	41	15	27	2.44
1	2	54	0.5	0.01	3.56	4.89	7.6	3.81	88	19.4	266	72.8	220	0.23	21	14	8	3.9	65.5	35.7	629	616	24	34	4.15
1	2	37	83.35	0.01	3.11	6.1	11.12	4.27	131	29.9	299	100	254	0.24	258	517	63.2	32.7	71.6	42.6	1133	539	19	24	3.54
1	1	20	8.28	0.01	3.92	0.98	9.69	2.97	91	31.8	321	99.1	300	0.28	1079	988	53.7	34.7	57.6	34.7	503	1419	27	37	2.09
1	1	32	0.99	0.01	3.46	0.5	29.79	5.41	169	29.6	329	89.9	269	0.26	25	27	6.4	3.2	64.7	22.3	66	61	14	40	2.4
1	1	29	2.93	0.02	1.57	1.39	16.27	3.8	108	31	307	101	240	0.22	110	84	25.7	8.2	53	15.4	58	58	20	35	3.19
1	1	30	1.36	0.03	2.85	2.69	6.99	3.61	123	28.6	321	89.1	226	0.22	33	15	33.7	6.6	59.8	28.2	83	28	19	29	3.06
1	1	85	1.35	0.01	1.63	0.57	5.95	4.54	118	29.7	329	90.3	190	0.22	18	14	23.9	10.1	53.2	32.2	100	87	17	29	1.77
1	2	29	0.98	0.07	2000	2.22	13.17	5.32	142	30.9	305	101.2	228	0.23	32	76	14.7	8.3	56.6	26.2	153	193	22	25	1.83
1	2	22	1.28	0.39	3.19	11.34	9.39	4.3	137	31.1	322	96.6	114	0.12	17	16	14.7	6.2	56.5	33.2	96	15	18	28	4.21
1	2	22	112.86	0.01	2.24	5.29	10.01	5.32	157	26.9	298	90.4	210	0.22	29	56	19.1	8.2	60.6	33.9	200	98	33	25	2.91
1	1	35	60.04	2.26	3.51	0.99	6.57	4.34	126	30.5	311	98.1	192	0.18	24	47	19	6.7	73.3	42.3	63	23	36	39	3.03
1	1	24	0.7	0.18	2.01	1.17	4.43	4.76	148	32.5	301	108	228	0.25	25	32	35.9	19.2	81.4	46.6	104	91	55	60	3.22
1	2	23	10.66	0.03	1.48	2.02	14.24	6.48	194	29.1	293	99.2	45	0.05	59	44	26.3	11	59.9	32.6	143	138	19	37	2.25
1	1	27	13.38	0.02	0.51	1.27	9.13	4.87	137	30.4	335	90.6	249	0.22	67	43	49.4	25.3	52.5	22.5	112	44	20	39	3.57
1	1	15	2.78	0.06	1.03	7.77	7.68	3.41	102	32	319	100.4	123	0.13	308	416	25.2	8.6	76.1	42.3	101	147	26	43	2.73
1	1	16	7.74	0.03	1.4	1.94	7.51	4.61	135	29.9	323	92.6	209	0.21	76	87	7.6	2.1	50.6	19	112	132	21	24	2.51
1	2	30	0.65	0.06	2.39	3.68	6.61	4.95	131	29.3	331	88.6	225	0.22	191	52	65.7	31.1	69.4	25.3	276	1191	23	25	2.84
1	2	16	0.6	0.03	2.63	3.22	5.95	4.06	124	28.6	311	91.8	179	0.18	38	20	15.8	5.5	71.1	42.4	77	17	27	27	2.41
1	1	19	3.28	0.01	1.04	0.6	7.7	4.09	137	30.2	325	93.1	232	0.2	12	11	14.2	4.1	67.9	36	93	25	35	27	2.27
1	1	42	0.41	30.46	4.71	1.54	13.4	4.45	134	30.2	334	90.4	183	0.18	21	29	10.7	2.5	52.6	25.2	63	32	30	32	1.95
1	2	16	0.92	1.38	1.84	3.2	7.5	3.81	115	30.1	291	103.4	246	0.21	78	73	51	26.3	62.5	34.5	263	411	21	41	3.42
1	2	74	0.38	0.13	6.28	2.86	6.41	2.84	83	32.9	334	98.5	349	0.31	26	19	11.9	2.9	83.1	24.9	75	27	26	12	3.17
1	2	15	9.83	0.01	3.78	1000	14.32	3.86	111	29.6	299	99.1	197	0.19	23	35	16.2	5.7	91.1	39.3	54	37	23	32	2.72
1	2	67	0.2	0.18	11.54	13.79	5.97	4.37	139	31.8	312	101.8	247	0.27	37	43	12.5	3.2	54.2	24.3	96	148	16	31	4.39
1	1	31	8.53	0.02	4	0.94	7.17	4.52	132	32	304	105.3	52	0.07	47	81	11.4	5.1	64.2	42.8	63	55	16	41	3.19
1	2	20	0.2	0.02	3.17	1.88	7.01	5.86	168	29.6	304	97.4	254	0.26	63	30	24.5	11.6	72.6	37.5	278	80	36	31	2.94
1	1	44	21.44	0.43	1.1	2.88	10.92	4.38	122	26.5	313	84.6	167	0.17	120	238	49.7	30.9	73.5	47.5	90	186	21	19	3.19
1	1	74	1.54	0.02	40.29	1.15	9.05	3.6	116	32.2	325	99.2	176	0.19	33	50	26.3	7.6	71.2	31.8	65	59	16	29	3.4
1	1	23	0.43	0.24	10.9	4.82	3.68	3.73	108	29.8	333	89.4	208	0.22	35	38	12.3	5.2	73.7	47.9	219	136	25	24	3.83
1	1	18	66.35	0.03	6.61	3.39	9.56	3.63	127	30.5	329	92.7	223	0.2	47	26	54	34	76.4	29.7	33	61	40	48	1.99
1	2	21	15.05	0.02	26.64	5.31	8.56	5.13	153	29.4	304	96.6	167	0.19	23	34	11.6	3.3	68.7	37.7	122	43	13	23	2.46
1	2	28	1.25	0.04	34.56	2.04	5.45	4.29	134	29.1	331	88	158	0.14	23	18	19.7	9.2	64.6	36	123	44	27	38	3.63
1	1	15	1.45	0.01	3.05	2.77	7.56	4.98	156	29.8	304	98.1	160	0.22	37	66	29	7.5	73.1	43.8	78	101	14	35	3.28
1	2	30	0.89	0.07	2.51	4.08	11.95	4.35	135	18.6	285	65.5	189	0.18	24	17	9.4	2.1	69.8	31.5	51	9	14	48	3.98
1	1	72	11.96	0.01	1.49	2.81	4.01	3.46	115	29.3	313	93.4	363	0.33	57	42	27	5.5	68.4	31.8	110	343	20	31	2.71
1	1	67	7.82	0.01	1.46	7.61	7.83	5.4	163	30.2	312	96.8	262	0.24	42	70	25.9	7.1	48.8	24	87	30	22	35	3
1	2	21	23.55	0.02	2.23	1.47	7.41	4.33	117	29.6	319	92.5	110	0.14	17	9	28.2	10.9	58.7	30.9	63	23	31	32	3.45
1	1	65	4.07	0.53	5.2	2.32	12.98	4.83	148	30.7	324	94.8	60	0.06	26	22	38.3	23.2	65.9	32.8	62	42	19	35	1.84
1	1	30	21.63	0.02	5.18	2.52	4.87	3.34	102	30.6	298	102.8	239	0.23	11	11	43.1	18.5	73	38.2	60	16	39	28	1.86
1	1	21	105.13	0.22	4.27	5.68	6.68	4.16	123	29.4	322	91.1	213	0.21	96	50	28.4	12.8	69.3	40.2	110	524	21	19	1.38
1	1	28	0.28	0.08	2.97	3.67	13.18	3.87	117	28.6	321	89.2	190	0.2	67	82	21.6	8	57.4	29.8	92	108	39	30	3.44
1	2	40	28.03	0.01	1.92	3.33	14.71	3.78	115	33.6	336	100	177	0.16	74	85	313.8	189.3	60.3	32.8	452	512	25	26	3.92
1	1	21	0.97	0.45	3.38	0.72	9.24	3.58	107	29.9	325	91.9	137	0.16	49	149	19.7	7.6	63.6	35.6	136	145	33	32	3.35
1	1	21	2.13	0.04	2.6	4.38	13.91	4.86	138	29.9	330	90.6	66	0.07	53	146	23.9	8.3	61.5	26.6	100	155	22	41	3.27
1	1	67	0.39	0.01	4.98	2.53	7.25	3.92	102	29.4	319	92.2	259	0.25	44	28	24.4	11.3	59	36.6	130	132	19	31	2.57
1	1	32	2.79	0.1	1.58	2.6	6.4	3.98	83	31	304	102.2	206	0.18	30	39	14.3	5.1	54.2	25.8	91	17	20	27	2.76
1	2	65	1.77	0.1	4.03	7.36	5.94	4.47	99	28.3	317	89.2	104	0.13	21	21	23.4	7.6	77.1	48.7	64	36	20	52	3.46
1	1	17	0.59	0.02	3.83	2.02	13.49	4.19	119	30.3	335	90.4	190	0.17	33	57	14	4.7	65.3	36	85	69	18	27	3.21
1	1	73	70.39	0.04	5.42	4.58	8.1	4.02	119	29.5	300	98.4	307	0.3	21	35	19.5	5.7	88.8	52.8	62	35	14	27	2.49
2	1	61	2.7	0.25	3.14	14.81	4.04	4.39	140	94.8	337	31.9	59	0.05	21	17	37.1	9.5	59.5	29.2	95	57	23	51	4.86
2	1	62	6.78	0.08	4.86	1.58	4.4	3.82	122	94.1	340	32	138	0.23	42	34	10.3	4.7	66.9	37.4	132	79	18	47	5.38
2	1	70	2.28	0.57	3.61	2.08	3.68	2.69	95	102.5	344	35.3	46	0.05	180	217	46.9	26.8	56.7	24.9	779	384	34	28	4.62
2	2	47	29.79	0.3	3.12	1.63	6.07	3.42	106	91.5	339	31	156	0.15	130	105	14.2	4.9	56.4	24.2	144	50	29	57	4.03
2	1	61	1.53	0.29	4.54	45.96	3.27	3.4	107	97	323	31.4	57	0.06	59	39	23.1	10.1	59.5	28.6	215	46	18	39	4.66
2	1	43	46.1	0.11	618.87	448.47	4.69	4.41	133	92	328	30.2	182	0.15	83	93	11.9	4.6	57.3	27.7	134	140	22	42	3.99
2	1	68	0.1	0.01	4000	4.48	6.03	3.05	99	98.6	328	32.3	206	0.19	33	22	15.3	4.1	51.8	27.5	81	18	22	47	4.57
2	1	59	26.6	0.72	10.44	4.67	4.98	2.06	77	113.4	328	37.2	45	0.04	161	71	139	74.8	77.8	29	177	70	22	43	4.58
2	2	64	76	0.34	2.27	2.72	2.58	3.55	109	96.6	319	30.8	70	0.06	452	348	18.5	8.5	73.7	35	60	56	15	30	5
2	1	46	73.36	0.64	2.41	4.23	4.72	2.78	101	109.6	330	36.2	53	0.05	68	37	73.9	26.7	48.8	24	128	107	20	33	3.44
2	1	70	66.1	0.12	1.25	0.24	8.43	4.75	146	93.9	327	30.7	214	0.2	22	16	18.9	6.3	76	32.6	95	62	14	36	5.19
2	1	64	27.3	0.18	1.23	1.77	1.78	3.54	88	77.8	321	25	43	0.04	24	23	29.3	9.4	76.3	25.6	74	34	28	35	3.5
2	1	56	82.05	0.57	1.33	1.46	8.47	2.27	71	96.8	324	31.3	182	0.18	47	40	37.4	12.6	65.3	31.6	102	124	37	54	3.86
2	1	61	5.5	0.01	12.46	3.59	5.72	4.42	140	100.5	315	31.7	171	0.16	22	16	7.9	3	56.2	23.2	110	89	35	39	4.27
2	1	71	88.3	0.6	2.08	20.38	8.49	2.47	80	98.4	39	32.4	192	0.19	56	69	88.8	47.9	49.6	22.1	228	287	24	32	2.28
2	1	58	27.1	0.75	5.94	1200.63	18.07	4.71	160	95.4	357	34.1	18	0.02	2100	1300	134.1	84.5	56.7	31.1	145	97	16	41	5.31
2	2	36	45.07	0.03	3.02	3.02	12.6	4.59	141	31.7	312	101.4	233	0.25	32	33	34.2	15.4	52.7	30.4	144	12	20	39	4.38
2	1	57	1.23	0.01	4	1.35	9.6	4.13	118	34.3	329	104.2	122	0.14	24	25	20.7	7.7	58.3	28.6	48	9	23	41	5.8
2	1	15	1.49	0.02	3.43	24.62	4.05	5.3	170	31.7	308	102.7	195	0.19	42	29	53.8	26.1	62.6	27.2	88	24	14	25	2.68
2	2	58	11.27	0.05	3.45	1.5	11.79	4.73	150	31.8	303	105	310	0.29	22	29	15.4	6.8	71	23.1	127	43	17	26	5.32
2	1	37	39.68	0.43	1.82	8.19	13.81	3.88	113	33.2	339	98	121	0.14	51	23	13.7	3.9	54.7	28	110	62	18	38	4.81
2	1	45	2.11	0.02	2.98	0.79	15.62	4.18	117	32.2	311	103.7	321	0.33	22	43	11.8	3.3	47.1	29.1	94	33	18	47	5.39
2	2	32	19.1	0.01	5.66	396.98	7.54	3.33	86	29.7	309	96.1	155	0.2	67	57	10.2	3.2	56.1	33.7	63	80	22	47	4.74
2	1	57	0.46	0.49	1.2	1.6	9.98	3.98	121	29.8	337	88.5	202	0.21	25	38	12	3.7	73.5	35.7	64	21	30	43	4.13
2	2	26	3.52	0.02	2.63	50.42	11.86	3.83	113	29.9	331	90.3	294	0.28	27	12	6.4	2	64	25.6	105	51	40	62	4.81
2	1	53	69.63	0.01	2.18	5.25	11.72	4.56	135	29.2	334	87.6	131	0.15	117	147	27.9	5.9	49.6	23.1	49	46	20	33	4.37
2	1	38	0.8	0.01	2.57	4.2	7.13	4.3	129	28.8	333	86.4	128	0.13	20	72	11.6	4.7	58.5	27.8	104	467	42	58	2.67
2	2	75	0.56	0.6	4.67	13.03	9.04	5.09	159	25.5	304	83.9	162	0.17	39	51	11.8	2.3	59.2	25.3	105	180	19	60	4.19
2	2	30	0.23	4.58	1.65	12.6	4.95	2.36	64	30.5	334	91.2	181	0.16	31	45	21.6	6.3	53.7	25.8	87	50	22	40	4.34
2	1	68	0.2	0.05	6.05	4.88	4.97	2.77	74	31.6	309	102	180	0.23	58	181	14.7	4.9	57.4	18.4	45	81	33	40	4.86
2	1	22	52.35	0.04	2.68	52.63	18.95	3.35	101	31.4	339	92.7	250	0.23	23	16	32.7	9.2	58.5	24.9	63	15	31	27	5.12
2	2	20	0.8	0.01	14.51	3.15	9.92	4.34	137	30.5	300	101.6	235	0.26	103	354	236.1	145.7	57.5	27.7	164	761	19	37	4.3
2	2	32	94.65	0.02	2.68	2.53	6.38	3.86	120	29.6	306	96.7	278	0.26	14	12	8.4	2.9	38.2	23	56	12	19	32	5.2
2	2	84	1.64	0.02	2.52	3.85	13.55	5.29	154	30.6	318	96.3	220	0.2	51	50	21.9	9.6	64.9	33.9	514	213	17	32	4.63
2	1	43	12.56	0.06	2.51	1.79	9.18	4.1	122	26.2	308	85	225	0.22	24	21	13	4.1	75.1	31.3	119	42	17	25	5.02
2	1	37	5.75	0.05	2.68	3.19	20.27	4.46	132	29.7	317	93.7	290	0.26	29	36	17.8	7.5	68.9	23.1	53	25	20	27	3.36
2	1	32	0.95	0.19	2.87	2.44	15.73	3.55	113	29.8	326	91.4	181	0.21	15	7	17.3	6.9	56.8	29.2	68	22	21	36	4.89
2	1	14	0.38	0.01	1.4	4.9	10.62	4.31	132	28.4	288	98.5	535	0.45	44	35	121.7	71.9	53.7	30.9	175	75	38	60	4.53
2	1	42	13.06	0.02	3.08	1.54	9.76	4.53	137	30.2	321	94.1	181	0.22	34	26	44.7	17.3	48.8	25	90	17	32	21	3.03
2	1	16	21.82	0.6	1.89	3.34	10.29	5.23	153	30.4	309	98.4	176	0.14	20	27	11.7	5.5	71.5	37.4	117	118	38	46	2.57
2	2	53	1.15	0.22	1159.51	12.48	15.14	4.47	126	30	325	92.2	217	0.23	35	43	14.9	4.7	64.9	35.7	87	89	23	34	4.58
2	1	65	1.64	0.03	35.51	18.28	6.36	4.26	127	33.2	314	105.8	288	0.29	24	40	15.2	3.9	54.5	25.9	60	236	20	35	3.51
2	1	74	17.22	0.02	4.04	0.85	8.61	4.19	126	18.7	271	69.1	309	0.3	314	96	10	3.2	47.2	25.2	24	42	20	35	5.76
2	1	84	0.2	0.01	2.18	4.52	23.83	5.01	150	33.5	331	101.2	107	0.12	44	49	14.2	1.9	45.3	26.2	54	10	35	32	2.48
2	1	46	8.83	5.49	2.35	2.89	17.24	4.55	139	29.2	298	98.1	216	0.22	51	32	16.8	5.2	65.7	28.7	107	31	15	31	5.46
2	1	61	10.16	0.71	3.04	1.45	7.53	4.15	127	31.6	328	96.3	227	0.23	16	18	18.7	5.5	59.5	29.2	70	18	26	38	4.46
2	1	30	1.33	0.04	3.13	16.24	20.74	4.91	137	29.9	335	89.3	410	0.38	25	33	46.2	14.1	66.9	37.4	146	22	26	38	4.52
2	1	73	1.88	0.84	3.87	1.61	8.53	4.52	121	32.3	325	99.6	118	0.16	34	22	20.3	6.6	56.7	34.9	42	25	43	49	3.81
2	2	28	4.09	0.01	1.56	1.66	22.31	4.14	116	28.3	313	90.2	259	0.24	89	43	27.5	13.4	56.4	24.2	335	127	38	64	2.68
2	1	65	7.18	0.01	3.22	1.21	14.57	4.12	125	30.9	318	97.2	148	0.17	15	16	13.8	4.7	59.5	28.6	95	29	26	48	4.71
2	2	32	0.3	0.01	2.1	1.85	10.3	5.08	146	30.1	296	101.9	159	0.16	23	15	11.1	4	57.3	37.7	87	45	28	35	3.82
2	2	76	1.04	0.01	2.5	9.09	7.61	3.73	106	27.2	303	89.8	236	0.22	31	35	43.7	16.3	51.8	27.5	91	40	27	45	5.23
2	1	60	0.74	0.01	1.65	153.9	13.96	4.96	126	29.4	320	91.9	10	0.01	36	34	51.5	30.2	57.8	29	72	59	41	64	4.53
2	2	42	0.82	0.46	4.12	2.78	12.49	5.02	149	29.6	325	90.9	245	0.18	88	49	11.3	4.3	53.7	25	49	28	18	31	4.92
2	2	64	33.25	0.07	2.11	2.15	16.77	5.25	153	27.8	291	95.4	252	0.2	24	60	11.1	2.9	42.2	26.7	82	47	32	44	4.78
2	1	48	48.9	0.05	11.58	4.93	7.37	4.09	128	31.4	324	96.9	160	0.19	29	27	10.3	3	56	32.6	117	20	29	52	4.75
2	1	47	314.73	0.53	4.26	2.17	8.84	4.51	123	30.8	329	93.5	158	0.18	52	163	32.5	18.4	76.3	23.5	700	343	16	33	2.89
2	1	33	129.47	0.09	18.63	7.05	9.44	3.39	97	30.7	334	91.8	178	0.2	29	22	32.6	11	65.3	34.6	77	80	20	45	4.49
2	2	20	0.7	0.26	2.85	29.21	4.51	4.59	126	30.8	324	95	177	0.18	24	20	9.5	3	56.2	23.2	66	20	31	42	4.27
2	1	53	1.83	0.17	5.32	5.22	7.51	5.06	152	29.4	291	100.9	290	0.26	30	20	19.3	5.8	49.6	22.1	30	17	22	34	5.1
2	2	33	28.19	0.01	4.6	1.84	7.95	4.32	137	29.5	297	99.4	34	0.04	42	24	10.1	1.6	46.7	21.1	59	19	41	40	4.61
2	1	21	127.26	0.03	2.88	3.87	22.83	5.65	159	28.5	317	90	185	0.19	92	248	6.5	2	62.7	40.4	70	195	23	35	4.53
2	2	75	2.34	0.2	1.4	1.15	7.31	4.9	143	29.5	302	97.8	221	0.2	39	95	18.8	6.5	58.3	28.6	104	69	21	28	4.04
2	1	41	0.34	86.67	3.34	1.44	13.84	5.22	147	29.5	342	86.1	337	0.31	42	123	13.5	3.6	62.6	33.2	79	132	26	40	4.41
2	1	32	16.51	0.01	4.57	1.68	11.33	4.47	131	32	332	96.3	214	0.22	52	102	17.8	7.5	51	23.1	73	58	20	34	4.76
2	1	16	2.19	0.06	4.95	4.31	8.48	4.19	116	30.1	321	93.6	139	0.17	23	37	16.1	5.7	54.7	28	89	36	16	32	3.62
2	2	31	49.77	0.05	2.01	1.18	7.24	4.19	115	30.4	295	103.1	148	0.13	109	108	22.9	9.2	57.1	39.1	131	138	40	39	4.74
2	2	19	99.43	0.01	4.42	2.95	9.39	4.39	121	27.2	293	92.7	100	0.11	22	21	15.1	4.7	56.1	33.7	81	14	20	28	4.31
2	1	47	1.52	0.02	2.02	2.6	15.66	4.54	134	31.3	323	97	235	0.22	59	126	11.9	3.6	43.5	25.7	62	137	19	41	3.21
2	1	49	8.3	0.01	1.82	850.63	5.51	4.94	108	28.6	305	93.7	25	0.03	17	17	12.5	3.6	64	25.6	111	22	36	43	3.12
2	1	31	7.35	2.95	3.23	2.32	15.59	4.68	116	30.6	310	98.6	256	0.28	37	17	40.3	17.9	49.6	23.1	53	22	23	40	4.29
2	2	52	1.56	0.01	4.21	30.5	10.02	4.97	139	30.3	308	98.2	188	0.2	12	10	12	4.4	48.5	28.8	56	14	24	26	4.28
2	1	22	43.06	0.07	2.94	1.84	8.05	3.98	116	29.4	321	91.7	234	0.25	31	13	20.6	7.9	59.2	35.3	135	11	21	34	3.89
2	1	32	11.29	0.12	4.21	50.58	18.53	4.47	122	27.9	315	88.4	286	0.33	38	59	17	5.3	43.7	25.8	51	71	22	37	4.94
2	2	53	29.79	0.03	1.7	55.52	13.72	4.64	141	27.1	298	91.1	152	0.17	27	22	15.3	6	57.4	18.4	145	11	23	43	3.31
2	1	45	0.69	0.01	3.54	3.01	5.86	5.49	159	28.7	328	87.5	217	0.22	23	18	17	5.3	68.5	34.9	62	31	27	45	4.28
2	1	34	0.81	0.03	1.18	1.52	5.7	3.85	113	29.2	312	93.6	218	0.23	24	11	28	10.4	57.5	27.7	128	68	16	27	4.86
2	2	68	2.37	0.04	1.7	2.01	15.25	4.93	154	30.3	327	92.6	291	0.29	28	36	26.2	7.9	38.2	23	85	210	19	41	3.57
2	2	72	98.83	0.04	0.58	4.81	6.17	2.87	99	32.3	326	99.3	243	0.24	208	303	149	92.7	44.9	23.9	563	739	25	26	6.04
2	2	43	11.51	0.85	4.79	1159.99	14.21	5.01	134	28.6	292	98.2	210	0.18	33	105	16.3	5.3	55.1	31.3	73	127	34	40	3.82
2	2	50	129.11	0.03	1.76	1.34	16.18	4.95	139	30.3	295	102.7	312	0.29	32	43	8	3.3	68.9	43.1	62	21	16	34	4.3
2	2	57	1.77	0.04	2.28	0.4	14.85	5.31	135	29.7	309	96	255	0.21	24	16	24.2	9.1	56.8	29.2	80	31	22	32	3.89
2	1	31	1.06	0.01	2.48	8.55	13.97	4.93	149	28.4	320	88.7	221	0.22	24	45	25.4	9.1	53.7	30.9	58	36	19	40	3.68
2	2	34	12.31	0.02	1000	1.07	11.59	4.81	150	25.9	305	84.9	199	0.22	26	15	19	5.7	48.8	25	97	16	17	32	4.31
2	1	29	0.89	0.04	3.48	1.6	7.89	5.16	162	31.1	320	97	287	0.32	54	38	49.8	15.8	71.5	37.4	160	77	19	38	4.69
2	1	61	40.61	0.02	3.4	2.29	5.88	4.74	138	30.2	326	92.8	281	0.3	49	27	12.7	4.6	64.9	35.7	79	12	34	36	3.84
2	1	42	0.88	0.01	2.57	3.88	18.93	3.89	126	29.7	299	99.3	152	0.15	33	21	35.1	19	54.5	25.9	275	338	23	40	4.8
2	2	87	0.91	0.03	1.43	2.29	7.15	4.13	114	31.3	314	99.7	196	0.23	41	115	16.6	6.3	67.2	35.2	41	58	15	30	3.34
2	2	19	9.14	0.02	24.69	8.85	21.85	5.34	153	29.8	314	95.1	151	0.14	33	29	12.2	4	65.3	36.2	81	36	21	45	4.86
2	1	30	0.25	0.01	1.56	9.41	11.38	3.62	112	28.5	302	94.6	260	0.27	45	93	15.1	6.7	67	29.8	195	138	83	34	4.28
2	1	44	0.2	0.04	3.86	1.75	7.93	5.36	162	29.9	299	100	178	0.2	55	37	30.7	16.3	79.5	39.2	295	133	22	40	3.73
2	1	32	1.2	0.01	3.19	0.88	16.72	5.11	147	30	327	91.6	153	0.16	14	11	17.1	4	66.9	37.4	101	27	20	40	4.69
2	2	34	6.12	0.04	1.96	0.39	6.22	4.63	151	29.4	327	90	204	0.21	17	19	12.2	4.5	56.7	24.9	81	294	26	52	3.66
2	1	35	149.18	0.03	2.46	2.59	8.46	5.36	161	29.5	325	90.8	216	0.25	22	14	16.9	5.9	56.4	24.2	70	37	19	32	4.06
2	2	23	1.87	0.03	2.31	3.06	14.89	5.38	158	26.4	319	83	231	0.24	45	17	27.1	10.2	49.5	28.6	121	129	63	34	3.7
2	1	22	34.13	0.01	2.98	1.9	5.06	5.17	159	29.2	319	91.5	227	0.22	23	13	25.6	9.4	57.3	37.7	101	55	17	42	4.43
2	2	55	1.82	0.01	1.63	530.45	4.51	3.9	118	31	323	96	241	0.2	54	44	11.8	2.3	51.8	27.5	96	17	17	39	6.4
2	1	37	0.76	0.01	2.84	2.84	15.1	4.42	143	29.1	312	93.4	257	0.22	33	55	10.5	3.6	57.8	29	94	52	19	42	5.09
2	1	36	0.2	0.02	1.55	4.08	16.7	2.85	83	28	291	96.2	198	0.18	21	14	12.2	3.2	53.7	35	51	17	18	28	3.63
2	1	28	12.28	0.03	3.66	48.6	14.97	1.58	51	32.7	305	107.4	183	0.2	16	21	12.8	3.5	42.2	26.7	64	16	20	39	3.91
2	1	33	71.68	0.01	4.62	1.14	8.33	4.46	128	32.7	333	98	180	0.18	21	16	17.8	6.3	76	42.6	86	32	20	40	3.51
2	2	20	2.3	0.01	3.89	2.12	6.76	3.95	120	31.1	329	94.5	80	0.1	19	17	29.8	8.6	76.3	3.56	86	20	24	44	3.77
2	2	74	69.16	0.06	3.68	2.11	14.38	4.83	138	31.7	330	96.1	214	0.21	84	48	54.2	21	65.3	34.6	93	51	21	53	3.71
2	1	36	12.54	0.02	2.69	2.04	9.97	3.58	111	32.1	338	95.1	163	0.16	19	25	13.1	5.3	56.2	23.2	88	65	53	48	3.87
2	2	32	197.61	0.02	2.9	3.53	8.3	4.33	123	30.3	299	101.3	211	0.18	25	31	16.6	5.5	79.6	52.1	71	28	18	29	3.46
2	2	83	5.56	0.01	4.84	4.29	8.84	4.76	154	30.5	319	95.7	133	0.15	48	47	44.1	16.9	56.7	21.1	275	15	24	50	3.53
2	1	54	60.43	0.01	3.89	4.32	15.59	5.17	160	28.2	297	94.7	282	0.23	33	82	19.1	8.8	52.7	30.4	157	181	19	40	3.54
2	2	51	3.47	0.01	75.55	15.78	3.91	4.57	124	28	303	92.3	282	0.29	28	55	23.9	13.5	58.3	28.6	502	253	19	29	5.11
2	2	25	0.18	0.01	3.34	2.99	6.62	4.89	132	28.7	315	91	40	0.05	24	30	35.2	10.7	62.6	33.2	61	58	24	34	4.39
2	1	17	0.89	0.01	2.41	0.96	6.67	2.8	89	29.6	302	98.2	161	0.18	23	42	8.3	2.8	71	23.1	41	34	30	35	4.83
2	2	19	72	0.01	1.8	56	8.45	3.1	94	29.3	302	97	185	0.21	83	85	15.1	5.6	54.7	28	343	62	30	60	4.35
2	2	30	4.48	0.01	2.99	3.54	12.76	4.04	115	28.7	291	98.5	285	0.26	31	27	13.1	3.8	57.1	39.1	102	37	15	38	4.28
2	2	51	9.21	0.02	3.88	5.03	15.73	4.47	120	31.2	328	94.9	217	0.19	15	45	14.9	3.4	56.1	33.7	115	319	42	33	4.67
2	2	22	9.59	0.01	4.24	1.19	10.95	3.85	117	29.6	324	91.5	248	0.22	28	11	7.1	2.5	73.5	35.7	89	21	27	42	4.82
2	1	24	4.39	1.71	2.35	2.5	12.04	4.4	125	29.8	327	91.4	100	0.13	21	17	29.4	12.7	64	25.6	105	22	24	33	5.54
2	2	19	4.69	0.03	3.01	1.65	6.5	4.03	120	29.6	321	92	127	0.13	39	10	10.1	3.4	49.6	23.1	377	333	19	31	4.46
2	2	74	71.51	0.2	4.51	4.51	9.75	4.38	93	31.8	278	114.4	272	0.3	33	20	12.5	1.9	68.5	38.8	81	15	22	30	4.52
2	2	26	3.46	0.05	4.82	3.31	9.34	4.82	131	26.8	322	83.1	207	0.23	35	16	27.1	4.1	79.2	35.3	127	18	21	55	5.04
2	2	20	3.05	0.87	201.73	42.51	7.51	4.01	119	26.5	291	91	102	0.11	23	39	18.6	8.7	63.7	35.8	133	20	25	27	3.21
2	1	66	0.24	0.01	2.16	13.56	13.2	5.88	179	29	327	88.7	231	0.19	19	15	6	2	57.4	18.4	48	12	50	56	4.11
2	1	22	115.85	0.03	49.22	15.71	7.16	4.98	152	30.3	325	93.1	200	0.22	67	37	59.7	27.5	68.5	34.9	112	45	18	33	4.39
2	1	60	129.16	0.01	3.94	1.98	16.65	5.6	147	29.8	315	94.6	306	0.32	22	60	13.2	4	67.5	27.7	103	197	45	54	4.51
2	2	10	7.88	0.02	4.45	3.01	5.38	4.42	129	17.8	297	59.8	137	0.15	161	179	49.4	26.9	38.2	23	586	1396	27	24	3.28
2	2	18	2	0.03	4.17	164.87	8.5	5.18	161	31	317	97.9	390	0.38	40	102	20.6	5	64.9	33.9	86	94	16	44	4.81
2	1	28	2.71	0.01	3.24	1.43	19.23	5.21	142	29.8	300	99.5	256	0.29	12	10	8.2	3	55.1	31.3	86	13	20	42	4.19
2	1	39	0.54	0.23	2.67	2.22	14.52	4.87	128	28.6	298	95.8	326	0.22	39	23	16.6	5.4	68.9	43.1	65	73	45	56	3.83
2	2	16	1.02	0.04	1	0.91	5.25	4.02	120	28.2	290	97.3	282	0.27	50	17	31.1	10.5	56.8	29.2	138	133	18	31	3.89
2	1	19	10.94	0.07	1.4	1.8	13.43	4.75	152	27.9	314	88.7	227	0.22	65	156	21.2	4.9	53.7	30.9	127	137	15	34	6.24
2	2	74	0.39	0.07	2.06	5.07	5.57	5.31	153	32.2	332	97.1	179	0.17	63	28	65.7	11.6	48.8	25	132	19	38	44	3.27
2	2	30	0.25	0.03	1.75	3.76	8.78	3.47	87	30.9	300	103	166	0.16	21	42	14.6	5.3	71.5	37.4	63	40	24	43	5.15
2	2	16	1.57	0.1	2.62	1.53	6.64	4.6	124	30.8	316	97.5	267	0.25	34	46	15.5	4.6	64.9	35.7	62	27	14	37	4.27
2	2	20	0.29	39.73	1.62	0.49	14.19	4.51	132	28.5	319	89.4	273	0.23	48	41	20	8.1	54.5	25.9	117	21	18	43	3.23
2	2	32	13.13	1.36	2.48	2.74	6.84	4.72	144	31.6	313	101.1	145	0.17	106	188	22.9	8.2	67.2	35.2	75	19	17	35	4.69
2	1	17	1.09	0.01	1.3	0.63	6.85	4.99	141	29.4	300	98.1	361	0.36	22	32	25.9	7.5	65.3	36.2	79	47	22	38	4.54
2	1	28	21.58	0.01	1.95	0.49	5.65	5.22	137	32.4	341	95	297	0.28	58	17	19.7	4.7	54	32.8	65	56	40	40	3.91
2	2	25	1.13	0.07	1.71	8.93	7.31	3.89	117	28.6	308	92.9	205	0.23	35	12	16.8	4.5	79.5	39.2	34	7	19	33	4.03
2	2	58	0.2	0.08	3	2.21	12.62	5.46	166	26.7	305	87.6	366	0.37	14	9	7.9	2.4	66.9	37.4	43	16	24	31	3.44
2	2	20	36.16	0.03	2.18	2.54	6.49	3.21	113	28.5	290	98.3	216	0.23	38	101	18.6	6.3	76.7	44.9	70	104	36	28	4.66
2	1	35	1.54	0.02	9.42	2.99	12.09	3.18	97	28.4	325	87.5	254	0.26	26	11	13	5.1	56.4	24.2	131	12	50	27	4.62
2	1	21	8.19	7.75	1.79	1.32	6.62	5.62	172	29.6	332	89	104	0.12	63	98	18.8	5	59.5	28.6	64	170	23	25	4.16
2	1	14	53.21	0.03	3.09	3.15	10.36	4.92	105	29.2	296	98.7	92	0.1	88	118	71.4	44	57.3	37.7	199	269	16	27	3.77
2	2	40	213.7	0.01	2.15	11.51	9.23	3.56	106	31.9	323	98.9	111	0.12	24	52	26.7	8.8	51.8	27.5	79	50	50	32	4.7
2	1	23	5.8	0.03	0.89	5.23	5.98	3.9	118	29.5	285	103.5	46	0.05	29	67	25.3	10.5	77.8	29	72	42	30	30	4.52
2	2	59	5.15	0.01	36.6	282.83	5.97	3.08	96	30.6	324	94.5	220	0.2	26	36	9.2	2.8	73.7	35	108	23	18	33	4.08
2	1	72	23.42	0.01	0.68	3.23	5.76	4.38	129	31.5	315	100	259	0.24	13	16	21.7	8.1	72.2	46.7	59	14	42	26	4.68
2	1	30	65.09	0.11	4.73	1.53	6.55	4.7	149	29	324	89.7	237	0.22	15	9	23.8	9.4	76	42.6	45	14	21	49	4.03
2	1	41	1.39	0.05	1.58	0.45	8.36	2.6	68	30.6	317	96.6	225	0.22	16	12	17.9	6.5	76.3	3.56	71	12	24	31	4.88
2	2	54	3.01	0.03	7.87	232.7	19.8	5.2	142	29.1	278	104.7	112	0.12	14	1	13.1	4.7	65.3	34.6	72	17	25	30	4.23
2	2	76	0.75	0.28	2.06	6.48	4.6	4.74	139	30.2	316	95.7	242	0.22	25	14	16.4	4.9	56.2	23.2	117	82	33	39	4.25
2	2	24	120.34	0.08	4.94	1.31	5.62	4.98	148	27.3	315	86.6	222	0.19	31	32	10.3	3.1	79.6	52.1	90	38	19	41	3.1
2	1	67	1.13	0.03	2.33	5.35	13.83	4.89	129	30.1	318	94.5	259	0.23	35	68	26.9	8.8	76.7	41.1	69	34	24	30	4.87
2	1	23	1.26	0.01	1.54	2.85	19.95	4.6	140	30.2	332	91.1	161	0.16	58	119	23.1	2.4	62.7	40.4	113	209	35	41	3.97
2	1	31	0.34	0.18	2.65	0.97	8.29	4.17	121	29.5	314	93.8	245	0.25	21	8	11.7	2.8	58.3	28.6	93	15	21	23	5.14
2	1	56	0.3	0.05	2.47	9.73	11.4	2.86	90	32.4	326	99.5	299	0.26	56	31	12.5	3.8	62.6	33.2	69	150	21	47	4.69
2	2	18	0.24	0.02	5.79	5	12.57	4.77	128	28.7	304	94.4	190	0.22	29	21	33.3	6.5	71	23.1	111	17	33	42	6.74
2	2	48	4.46	0.01	3.35	257.1	15.83	5.17	125	30.3	319	94.8	143	0.16	16	13	17.9	5.4	54.7	28	59	29	35	27	3.73
2	2	20	16.26	0.01	6.83	13.36	5.75	4.76	145	30.6	293	104.5	250	0.26	74	199	32	15.1	57.1	39.1	78	76	37	43	3.83
2	1	56	10.6	0.03	4971.18	2.49	6.76	3.86	122	31.3	324	96.5	197	0.2	16	25	9.4	3.2	56.1	33.7	57	53	16	50	4.77
2	1	23	4.99	0.01	3.64	2.69	6.9	3.65	110	29.9	315	94.9	114	0.16	11	14	15.2	5.3	73.5	35.7	73	40	18	40	4.77
2	1	31	105.15	0.03	2.15	4.16	11.14	4.87	137	31.4	296	106.2	93	0.13	34	20	41.8	18.5	64	25.6	78	20	38	48	4.65
2	1	22	8.23	0.09	4.36	3.33	38.58	3.67	109	29.8	293	101.8	50	0.06	35	43	15.7	3.8	49.6	23.1	76	18	19	36	3.85
2	2	22	235.26	0.06	2.44	4.89	12.78	3.76	103	31.1	327	94.9	253	0.23	83	155	37	10.2	68.5	38.8	84	200	26	29	3.53
2	1	53	13.7	0.03	3.64	5.84	10.67	3.74	111	32.6	330	98.5	293	0.32	13	5	11.7	4.1	79.2	35.3	34	12	30	26	3.31
2	2	69	0.39	0.68	1.92	6.28	16.34	5.64	159	29.4	305	96.4	139	0.16	28	41	24.3	8.5	63.7	35.8	47	36	18	39	4.58
2	1	19	0.49	0.01	3.07	136.58	23.21	5.98	170	31.3	324	96.4	235	0.21	20	25	9.8	3.1	57.4	18.4	96	25	23	33	5.15
2	2	20	54.67	0.01	4.81	269.66	17.25	3.31	113	30.1	329	91.6	219	0.2	73	64	52.9	18.5	68.5	34.9	165	98	27	37	3.82
2	1	63	79.52	0.01	0.83	8.02	12.13	3.75	117	30.7	302	101.7	239	0.24	48	53	14.9	4.7	67.5	27.7	179	28	35	49	4.26
2	2	66	90.25	0.05	2.01	2.31	4.46	4.96	141	28.9	289	99.8	230	0.23	96	59	100.4	62.1	38.2	23	39	72	45	31	4.08
2	1	21	87.14	0.03	3.34	3.63	13.05	4.06	115	30.1	297	101.4	63	0.06	51	56	13.3	3.8	64.9	33.9	89	62	44	52	4.14
2	2	22	7.21	0.13	3.41	5.34	7.88	4.45	144	29.2	283	103.3	209	0.18	16	24	14.2	4.8	75.1	41.3	70	25	24	48	4.15
2	2	19	91.24	0.01	2.75	1.08	9.17	3.13	92	25.2	284	88.6	201	0.18	32	29	9.7	3.4	68.9	43.1	96	132	25	34	3.44
2	1	78	4.89	0.01	1.53	2.85	6.17	4.06	129	31.1	309	100.4	168	0.16	34	83	20.3	7.2	56.8	29.2	122	67	26	42	4.34
2	1	30	0.66	0.01	2.87	2.37	7.89	3.45	96	31.1	317	98.2	156	0.15	30	66	14.8	4.3	53.7	30.9	66	67	33	33	5.16
2	2	61	3.55	0.04	4.17	5.07	13.06	2.06	65	31.7	319	99.1	235	0.24	20	23	13.6	4.5	48.8	25	77	28	17	31	3.63
2	1	49	33.87	0.01	3.91	1.72	9.83	3.75	115	32.5	321	101.2	244	0.22	90	140	35	16.8	71.5	37.4	173	380	24	36	3.6
2	1	21	116.12	0.03	2.35	4.37	8.97	5.01	146	31.2	319	97.9	245	0.24	16	8	21.8	9	64.9	35.7	75	9	25	34	4.2
2	1	27	1.41	0.01	4.69	188.63	2.74	3.82	114	29.8	332	89.8	281	0.31	24	17	11.2	3.3	54.5	25.9	112	41	21	44	4.64
2	1	16	2.02	0.09	4737.58	1495.55	8.23	4.97	123	27	289	93.7	245	0.22	10	23	13.7	5.3	67.2	35.2	106	219	32	53	3.26
2	1	32	1.01	0.02	2.98	1.7	8.47	5.11	152	27.6	311	88.8	229	0.22	34	43	11.9	4	65.3	36.2	70	29	56	56	5.01
2	1	54	0.52	0.06	0.99	3.04	11.01	5.55	132	32	329	97.1	164	0.14	37	70	24.1	8.9	75.3	31.8	96	20	21	39	5.25
2	2	23	3.77	0.77	4.31	2.75	10.88	4.64	130	28.2	324	87.1	226	0.22	32	14	20.7	4	79.5	39.2	66	10	19	36	4.48
2	1	58	0.2	0.21	2.37	2.21	20.31	5.74	149	34.8	340	102.5	107	0.13	37	83	17	5.2	66.9	37.4	73	27	18	27	3.95
2	1	43	25.5	0.07	9.33	1.87	11.02	3.13	100	31.1	306	101.7	160	0.15	40	93	23.2	7.6	76.7	44.9	72	84	19	27	4.5
2	2	25	57.92	0.05	4.02	4	7.38	3.85	120	31	307	101	159	0.18	25	17	10.1	3.2	56.4	24.2	38	18	34	41	4.12
2	2	19	1.64	15.71	2.93	2.64	12.01	4.32	138	29.6	304	97.6	230	0.21	23	24	36.2	13.3	59.5	28.6	75	55	36	59	3.47
2	2	44	1.21	0.03	2.76	5.05	8.75	4.19	121	30	326	92	149	0.15	79	67	17.3	3.7	57.3	37.7	102	37	29	36	4.07
2	1	64	0.69	0.01	4.79	64.19	9.81	2.89	90	32.3	333	96.9	207	0.23	42	56	27	11.3	51.8	27.5	145	43	14	34	4.68
2	1	20	8	0.01	7.52	1.17	18.22	5	142	28.2	322	87.4	180	0.19	36	20	15.5	4.3	77.8	29	348	342	25	53	3.86
2	1	29	0.29	0.03	2.82	3.48	12.88	4.9	145	30.2	312	96.7	229	0.22	17	17	9.1	3.6	73.7	35	75	26	29	35	4.86
2	2	18	0.34	0.01	1.96	0.65	7.76	2.98	95	29.1	293	99.2	186	0.21	23	25	15.1	4.2	72.2	46.7	50	21	15	33	6
2	2	51	17.35	0.04	3.82	1.38	9.25	2.7	83	30.7	306	100.5	163	0.19	19	14	19.1	7.8	76	42.6	77	30	23	36	4.59
2	2	23	1.17	0.02	4.77	96.52	10.82	4.21	130	30.1	306	98.4	207	0.19	45	35	15.4	4.6	76.3	3.56	114	316	15	37	3.65
2	2	19	4.42	0.03	5.03	1.53	5.9	4.2	135	28.5	297	95.9	204	0.19	22	32	32.4	11.3	65.3	34.6	54	22	16	33	4.57
2	1	22	75.4	0.61	4.6	0.59	10.81	4.63	122	29.5	306	96.4	198	0.2	17	32	16.7	6.1	56.2	23.2	73	15	24	34	4.11
2	1	34	76.72	0.03	2776.65	2.84	4	4.28	127	29.7	331	89.8	164	0.17	32	33	15.3	6	79.6	52.1	45	32	15	30	5.68
2	1	57	1.13	0.11	6.32	1.99	10.67	4.42	133	32.5	337	96.3	161	0.2	24	44	24.3	8.4	76.7	41.1	85	18	20	32	5.05
2	1	17	0.2	0.04	6.21	1.98	10.25	3.37	88	32.2	311	103.5	172	0.22	29	49	19.5	7	62.7	40.4	120	45	24	37	3.37
2	2	23	9.13	0.04	2.23	2.27	15.71	4.79	140	30	330	90.8	122	0.14	55	49	13.7	3.3	58.3	28.6	71	35	37	26	3.81
2	2	75	0.63	0.02	4.58	3.49	12.06	4.5	130	32.4	321	101	320	0.3	49	39	12.7	2.6	62.6	33.2	110	52	40	33	4.06
2	1	40	1.17	0.04	3.84	1.78	7.17	2.97	90	31.7	341	93	97	0.13	39	41	30.2	9.7	71	23.1	62	47	34	43	5.14
2	1	31	10.63	0.01	4.85	2.25	6.73	2.15	68	29.8	300	99.5	79	0.07	23	13	22.3	8.1	54.7	28	97	75	24	37	3.55
2	2	31	2.67	0.02	1.21	5.55	8.59	2.48	76	22.9	289	79.2	173	0.17	39	91	14.7	4.4	57.1	39.1	93	167	19	29	4.28
2	1	25	2.15	0.08	2.26	3.09	7.41	4.44	124	32.1	306	104.9	227	0.22	62	44	37.4	16.1	56.1	33.7	78	64	15	27	4.6
2	1	22	15.4	0.05	7.98	3.9	6.68	3.96	107	29.8	338	88.3	101	0.12	29	20	11.5	2.9	73.5	35.7	61	11	26	41	4.75
2	1	86	4.59	0.01	3.82	22.44	8.39	4.5	129	29.1	305	95.4	192	0.21	69	23	14.6	3.4	64	25.6	111	60	20	24	4.04
2	1	30	0.55	3.42	4.29	18	19.85	3.55	92	31	319	97.2	247	0.24	73	116	14	4.1	49.6	23.1	105	156	33	54	4.55
2	1	21	62.45	0.17	3.25	13.9	5.94	4.31	124	29.9	331	90.4	204	0.19	36	87	21	6.6	68.5	38.8	74	135	20	37	3.88
2	2	57	2.43	24.03	1.54	2.63	8.3	3.07	96	27.7	306	90.4	316	0.29	33	105	25.3	9	79.2	35.3	108	43	18	35	4.45
2	1	72	1.7	0.17	0.91	0.47	16.78	4.48	130	20.8	320	65.1	216	0.22	50	40	71.9	27.6	63.7	35.8	145	20	26	60	5.33
2	1	51	0.32	0.01	3.52	1.22	9.17	4.68	147	31.8	319	99.6	245	0.22	46	42	36.8	14.2	57.4	18.4	45	58	21	27	4.89
2	2	75	3.86	0.01	2.1	1000	9.31	4.46	122	34.3	325	105.4	102	0.14	61	39	37.5	17.3	68.5	34.9	96	53	24	46	4.75
2	1	27	2.31	0.36	2.41	7.48	8.6	3.99	123	29.7	285	104.1	196	0.2	39	37	11	2.6	67.5	27.7	69	23	29	49	5.26
2	1	57	15.17	0.04	3.76	12.69	12.65	4.5	132	28.8	297	97.2	23	0.01	43	26	28.9	9.5	38.2	23	178	291	19	41	4.72
2	2	34	70.55	0.05	4.32	2.86	10.99	3.27	112	30.8	293	105	178	0.22	71	59	54.9	24.6	64.9	33.9	138	182	31	37	3.58
2	1	22	11.58	0.01	3.59	23.01	12.99	5.15	165	29.5	310	95.1	254	0.26	86	66	174.2	104.1	75.1	41.3	36	76	32	34	4.51
2	1	31	142.89	0.01	5.03	139.95	11.78	4.24	119	30	320	94	132	0.16	36	21	25	9	68.9	43.1	115	25	52	51	5.01
2	2	30	4.96	0.05	1.64	2.77	7.14	4.77	138	27.2	301	90.4	178	0.19	33	15	21.4	5.1	56.8	29.2	70	22	32	42	4.34
2	1	52	122.23	0.01	2.42	5.63	4.6	3.2	92	33.3	327	101.9	265	0.23	21	20	16.2	4.6	53.7	30.9	103	12	19	24	3.86
2	2	73	36.67	0.03	5.46	4.73	8.47	4.56	137	30	306	98.1	297	0.28	11	9	13.2	3.9	48.8	25	44	8	17	50	4.42
2	1	36	0.2	0.03	6.67	7.4	9.82	5.69	170	21.4	276	77.4	236	0.26	23	17	51.3	17.7	71.5	37.4	38	13	19	33	3.89
2	2	31	281.74	0.03	4.93	3.22	8.31	4.69	117	25.2	295	85.5	150	0.18	16	13	12.5	3.3	64.9	35.7	63	18	19	34	4.51
2	1	22	3.33	0.01	2.62	0.8	8.66	4.25	125	30.7	335	91.6	167	0.18	25	21	30.7	8.4	54.5	25.9	80	17	24	36	4.18
2	1	66	3.28	0.05	2.22	125.09	5.54	3.59	117	28.9	319	90.6	103	0.1	33	65	23	7.5	67.2	35.2	121	231	22	32	5.15
2	1	34	3.82	0.03	2.06	834.7	6.83	4.47	128	30.6	322	95.1	182	0.24	28	21	10.1	2.4	65.3	36.2	97	42	37	40	4.59
2	1	20	1.08	0.09	21.69	268.06	9.41	4.46	125	29.3	309	94.6	250	0.26	40	41	20.7	5.6	70.9	36	95	33	21	32	5.12
2	1	29	0.77	11.43	2.57	1.92	10.32	4.3	122	28.5	307	92.7	129	0.12	48	92	21.6	8.3	79.5	39.2	78	30	21	51	4.77
2	1	16	17.39	0.02	3.44	1.28	5.9	4.87	134	30.2	333	90.6	153	0.19	15	26	16.2	6.3	66.9	37.4	70	33	27	38	4.66
2	1	19	339.54	1.63	2.34	15.23	7.55	4.95	146	30.1	301	99.9	228	0.23	19	26	21.7	6.3	76.7	44.9	68	21	20	50	4.39
2	2	17	7.5	0.01	3.9	18.97	6.35	4.24	126	29.9	310	96.4	131	0.14	19	16	17.8	5	56.4	24.2	61	23	22	54	4.25
2	1	20	0.96	18.72	1.27	1.87	15.11	3.96	122	32.3	317	101.9	29	0.04	92	68	28.5	14.9	59.5	28.6	120	224	24	29	4.48
2	2	20	20.15	0.02	2.91	1.23	5.16	4.83	143	29.5	326	90.5	84	0.11	88	404	29.1	15.9	57.3	37.7	256	423	19	37	5.04
2	2	30	36.12	0.03	4.18	4.46	7.59	4.79	139	24.5	288	84.9	249	0.2	18	19	14.8	4.7	51.8	27.5	68	31	15	33	3.78
2	2	66	1.26	0.04	2.1	1.57	11.75	4.09	122	33.2	341	97.6	284	0.26	69	154	14.3	4.9	77.8	29	71	28	36	42	4.1
2	1	27	64.38	0.15	2.35	1.74	13.65	3.69	118	30.5	333	91.7	257	0.29	42	77	17.6	5.3	73.7	35	112	34	19	30	3.42
2	2	67	9.48	0.01	3.9	3.08	5.4	4.56	119	29.9	313	95.6	75	0.09	20	32	21.5	7.8	72.2	46.7	82	16	19	37	4.25
2	2	57	10.48	0.01	2.15	3.82	11.36	5.21	154	28.5	315	90.8	238	0.24	34	53	12.9	4.1	76	42.6	118	55	15	29	4.2
2	2	15	1.71	5.66	2.24	4.45	6.25	4.53	134	30.3	308	98.5	141	0.16	15	14	13	3.5	56.3	24.6	51	21	14	30	3.97
2	2	30	33.36	0.01	5.82	1.88	12.81	4.59	143	29.2	297	98.4	96	0.1	120	59	39.3	10.9	65.3	34.6	37	14	21	38	4.79
2	1	17	34.67	0.06	7.85	30.31	11.72	3.72	121	28.2	311	90.5	80	0.1	19	6	9	2.8	56.2	23.2	103	47	17	29	3.19
2	1	27	17.73	0.03	1.88	5.02	11.47	3.75	114	28.2	303	93	209	0.23	42	22	35.2	17.1	59.6	32.1	237	88	23	33	4.93
2	1	51	3.3	0.01	2.27	4.85	6.85	4.57	136	29.5	336	87.9	202	0.2	22	29	9.9	2.8	76.7	31.1	102	135	24	41	3.77
2	2	49	98.37	0.01	3.88	3.94	5.51	4.57	125	29.4	327	89.9	173	0.2	53	72	19.8	7.2	62.7	30.4	51	79	33	39	3.9
2	1	32	109.12	0.03	2.52	3.51	4.98	2.64	85	28.9	324	89.2	112	0.14	18	20	10.1	3.3	58.3	28.6	134	46	24	49	4.1
2	1	41	2.94	0.05	1.74	8.45	9.73	4.32	119	31.6	316	100.1	318	0.28	20	23	37.5	13	62.6	33.2	68	21	21	71	4.38
2	2	55	13.97	0.01	6.35	1.53	11.78	3.53	106	29.9	287	104	188	0.21	26	25	27.9	8.3	51	23.1	78	21	23	38	3.6
2	2	21	41.68	0.37	6.84	1.06	16.43	3.44	101	28.3	286	98.8	155	0.18	22	28	7.3	1.9	54.7	28	118	78	18	43	3.87
2	1	15	4.68	0.27	2.65	3.2	25.56	3.61	104	28.2	311	90.5	318	0.31	20	13	17.3	5.8	57.1	39.1	46	13	17	32	4.75
2	2	14	2.43	0.01	2.85	1.03	6.44	2.93	80	30.3	299	101.6	24	0.03	18	25	35.1	11.6	56.1	33.7	51	19	18	29	5.25
2	1	31	1.46	0.01	3.08	105.32	6.63	3.12	97	30	337	89	197	0.18	34	58	16.4	4.7	73.5	35.7	64	23	16	25	3.62
2	1	31	126.61	0.02	5.58	3.5	9.28	5.02	152	29.8	313	95.2	147	0.16	14	18	8.3	2.5	64	25.6	85	16	28	32	5.8
2	1	33	0.67	0.03	3.96	12.21	5.8	3.23	96	34	329	103.3	230	0.26	83	102	14	4.3	49.6	23.1	65	90	37	58	6.65
2	1	22	1.08	0.01	88.55	1.41	5.59	2.53	78	29.8	330	90.3	362	0.3	76	40	4.6	2.9	68.5	38.8	80	26	16	38	3.7
2	1	56	0.48	0.01	4.31	2.1	11.84	3.87	125	32.8	330	99.7	182	0.23	35	56	34.5	9.1	59.2	31.3	116	63	18	34	4.99
2	1	36	0.27	0.01	3.96	5.74	10.15	3.73	123	29.1	316	92.1	246	0.22	64	192	21.1	6.9	63.7	35.8	131	168	21	39	4.46
2	2	50	17.69	0.01	3.93	0.53	7.54	4.65	143	31	320	97	126	0.12	28	8	10.2	4	57.4	18.4	58	14	25	49	4.25
2	1	26	177.55	0.23	5.79	48.04	22.81	4.75	130	29.8	299	99.8	73	0.1	16	11	15.7	6.1	58.5	32.9	72	13	16	31	4.06
2	2	68	36.23	0.01	2.49	1.4	10.66	3.12	89	30.7	334	92.1	134	0.14	20	16	9.6	2.5	67.5	27.7	140	24	52	71	3.88
2	2	69	7.28	0.82	3.9	3.64	8.46	3.29	101	32	328	97.3	93	0.1	23	28	13.9	5.1	38.2	23	129	325	25	36	4.26
2	1	73	29.52	0.02	9.95	4.88	15.39	4.8	126	31.7	314	100.8	168	0.18	32	96	14	5	64.9	33.9	249	303	28	43	4.01
2	2	58	3.75	91.22	3.06	3.82	11	2.92	89	30.7	305	100.9	90	0.13	23	45	7.9	2.2	55.1	31.3	104	23	25	37	4.52
2	2	89	0.2	0.01	5.18	95.1	7.83	3.28	100	30.6	327	93.7	166	0.17	358	661	171.4	110.9	68.9	23.1	120	343	14	34	4.24
2	1	38	6.18	0.03	2.09	6.02	13.5	3.57	108	30	326	91.9	118	0.15	47	91	30.1	10.4	56.8	29.2	107	248	9	32	4.9
2	2	17	37.82	0.43	2.07	7.09	9.46	4.36	135	27.1	313	86.6	91	0.12	23	35	45.4	18.3	53.7	30.9	64	28	17	32	5.96
2	1	16	0.2	1.06	5.38	3.68	8.77	4.57	137	26.3	295	89	215	0.19	34	42	24	5.3	48.8	25	64	14	29	56	5.07
2	2	52	1.05	0.02	3.84	2.48	13.59	4.63	133	27.1	291	93.2	256	0.26	32	32	70.2	21.1	51.5	27.4	83	45	17	37	4.18
2	2	17	0.98	0.01	3.99	5.45	9.87	2.54	70	31.1	309	100.7	257	0.25	33	56	34.2	11	64.9	35.7	68	55	18	34	3.6
2	1	67	4.49	0.08	2.89	3.51	7.54	4.32	144	28.5	315	90.4	218	0.22	19	17	12.8	3.7	54.5	25.9	115	27	21	38	4.07
2	1	18	0.83	0.01	4.58	130.9	9.32	4.37	119	30.4	327	92.9	80	0.1	35	23	19.4	5.3	67.2	35.2	67	45	14	39	5.65
2	2	20	25.26	0.01	2.69	2.48	23.99	4.49	121	29.6	293	100.7	129	0.16	44	88	11	4.1	65.3	36.2	86	71	21	35	3.65
2	2	47	0.83	0.02	5.49	1.1	13.46	3.53	112	29	286	101.4	92	0.08	37	75	25.5	8.8	38.2	23	69	28	26	38	3.56
2	2	19	1.72	0.03	4.03	2.16	10.16	3.44	101	30.2	317	95.5	390	0.33	65	100	15.6	5.6	64.9	33.9	115	598	19	30	4.62
2	1	73	3.05	0.07	2.77	1.6	6.36	4.76	127	31.3	328	95.4	101	0.13	95	264	27.5	10	55.1	31.3	407	752	17	48	4.44
2	1	30	166.74	0.04	9.3	27.03	14.41	3.86	118	30.8	314	98.2	171	0.22	37	47	16.7	3.6	68.9	33.1	70	30	14	35	4.96
2	1	22	5.06	6.34	2.35	2.49	8.11	5.54	156	28.5	328	87.1	52	0.06	31	24	21.9	9.3	56.8	29.2	26	32	22	38	5.07
2	1	25	21.42	4.35	4.38	1.7	13.59	3.54	109	20.6	310	66.5	204	0.19	49	132	20.9	4.2	53.7	30.9	86	45	16	40	3.58
2	1	33	0.2	0.01	2.03	0.98	12.65	3.91	105	29.1	324	89.6	275	0.24	48	48	40.4	12.1	48.8	25	82	40	28	36	3.45
2	1	47	3.99	0.04	5.15	1.73	6.57	3.95	118	23.4	289	80.7	170	0.18	36	98	19.5	5.4	51.5	30.4	99	41	12	28	5.33
2	2	50	2.41	0.02	3.57	3.07	12.52	3.49	111	31.2	320	97.6	210	0.22	90	241	13.7	3.9	64.9	35.7	80	210	12	44	3.6
2	2	74	0.29	0.02	3.56	1.6	11.68	4.68	118	30.5	325	93.7	192	0.2	49	38	13.7	2.7	54.5	25.9	397	352	14	40	3.73
2	1	27	0.2	0.24	4.07	2.39	16.3	4.41	128	28.9	308	93.9	260	0.25	24	22	25.1	6.7	67.2	25.2	53	20	16	31	5.26

## Sheet: 3组分肝炎肝硬化
组别0肝炎，0=肝炎，1=肝硬化	性别（男=1，女=2）	年龄	CRP	PCT	AFP	CEA	WBC	RBC	Hb	MCV	MCHC	MCH	PLT	PCT	AST	ALT	TBIL	DBIL	TP	ALB	ALP	GGT	ADA	AFU	LAG
0	2	62	59.7	0.08	1.44	1.45	7.71	4.1	112	85	320	27.2	446	0.375	57	24	15.3	4.4	50.5	27.2	79	23	8	21	1.31	0.02836	0
0	1	26	158.6	0.33	2.6	2.76	19.97	3.58	105	92.9	317	29.2	257	0.225	22	11	3.3	1.2	58.5	38.4	109	37	11	15	1.18	0.02356	0
0	1	76	26.6	0.12	7.3	1.58	5.12	4.41	138	96.2	325	31.3	70	0.086	80	75	28	9.8	75.8	43.7	79	27	28	23	1.37	0.19105	0
0	1	48	56.06	0.18	2.16	2.34	10.16	5.11	158	93.6	331	31	334	0.293	21	32	12.8	2.9	76.1	45.9	72	52	29	23	1.99	0.46643	0
0	2	86	15.17	11.5	1.54	0.93	8.54	3.82	120	96.9	323	31.3	120	0.12	176	165	16.4	0.1	54.6	27.4	116	31	22	69	1.32	0.39742	0
0	1	37	172.8	0.24	1.81	1600.07	11.56	4.43	134	93.1	325	30.3	126	0.108	24	56	15.8	4.5	56.5	33.9	82	65	10	17	2.49	0.23483	0
0	1	48	156.1	0.2	1.2	2.09	11.17	4.34	145	97.9	342	33.4	155	0.161	10	23	25.5	6.7	73.6	41.7	80	24	24	38	1.63	0.31832	0
0	1	70	7.75	0.52	357.09	1.36	8.6	4.63	142	89.9	341	30.6	190	0.217	750	1085	339.2	275.9	66.4	40.1	120	114	12	18	1.53	0.05553	0
0	1	65	18.2	0.49	2.09	4.1	4.79	4.04	130	94.2	342	32.2	149	0.144	20	20	14.3	3.8	73.6	45	52	34	12	35	1.39	0.07716	0
0	2	57	134.8	1.02	3.46	2.38	10.84	2.58	85	97.8	338	33.1	218	0.204	11	9	11	3.4	66.7	34.7	90	11	9	24	3.63	0.77091	1
0	2	50	0.11	0.21	4.92	3.74	3.69	3.81	119	91	343	31.3	222	0.188	30	26	15.3	3.7	66.7	34.6	77	17	11	26	3.35	0.71686	1
0	1	75	355.5	60.83	4.29	1.82	11.53	4.75	148	90.9	343	31.2	144	0.165	11	11	7.4	3.8	73.5	44.4	81	45	11	9	1.7	0.05081	0
0	1	68	30.3	0.34	5.24	2.08	6.58	4.11	137	100.5	331	33.3	134	0.18	130	144	62	42.2	75.8	41.8	559	586	17	26	1.32	0.07761	0
0	1	62	10.07	0.2	76.4	3.21	4.3	3.43	110	98.7	326	32.2	89	0.105	201	110	47.2	13	54.7	25.7	359	529	28	22	1.35	0.17958	0
0	2	43	11.75	0.37	105.59	3.06	11.32	4.92	138	85.5	327	28	149	0.169	1055	4400	146.8	126.9	66.1	37	169	156	26	34	1.03	0.13085	0
0	1	75	1.55	0.05	3.16	0.91	18.28	3.32	107	96.3	333	32.1	188	0.193	17	17	14.4	3.7	57.6	33.3	83	14	15	26	1.6	0.10745	0
0	1	68	31.44	0.15	269.84	3.11	5.95	3.93	120	96.5	316	30.5	90	0.138	103	264	16.2	2.4	73.7	43.9	260	297	31	33	1.59	0.41116	0
0	2	62	0.55	0.03	3.95	2.03	5.27	4.02	127	96.5	327	31.6	225	0.226	25	15	6.6	2.5	60.9	36.2	81	11	14	17	1.95	0.13488	0
0	2	34	0.05	0.2	4.24	1.44	5.42	3.91	121	91.5	338	30.9	254	0.243	13	8	5	1.5	61	39.7	65	12	7	23	1.23	0.02385	0
0	2	74	0.2	0.01	1.98	0.92	7.01	2.94	82	90.8	308	28	369	0.344	13	9	2.5	1.3	75	36.8	59	13	11	23	2.1	0.16401	0
0	1	55	0.1	0.02	16.98	41.67	3.78	4.44	84	66.7	283	18.9	341	0.293	42	26	17.1	6	98	55.7	102	39	11	9	2.96	0.38678	0
0	2	73	104.47	0.29	2.77	4.66	5.42	3.23	105	94.6	344	32.6	210	0.169	19	30	15.3	6.8	70.4	44.2	60	20	10	24	1.09	0.02499	0
0	1	67	0.2	0.05	4.48	4.29	2.42	3.74	121	100.9	321	32.4	105	0.088	24	16	8.1	0.5	77.1	41.3	116	54	13	23	3.39	0.74775	1
0	1	28	0.03	0.2	2.44	1.93	5.92	4.66	148	97.9	325	31.8	207	0.242	23	21	4.9	1.3	67.9	38.3	62	32	8	20	2.05	0.10698	0
0	1	61	0.2	0.01	8.26	4.6	9.26	3.56	107	91.9	326	30	154	0.189	13	11	4.2	1.4	57.6	33.4	41	17	11	10	1.76	0.05879	0
0	1	20	32.04	0.03	0.8	1.09	15.38	4.32	132	30.9	296	104.6	188	0.2	62	37	17.2	6.5	58.8	36.3	132	146	4	15	1.29	0.01516	0
0	2	78	8.76	0.02	2.98	4.41	7.69	4.84	151	30.4	289	105	207	0.22	15	9	7.3	4	77.1	34.3	35	22	15	24	1.9	0.1675	0
0	1	16	56.6	0.02	44.52	0.94	13.62	4.39	109	32.3	318	101.6	110	0.1	39	24	17.3	6.2	72.4	35.5	56	15	41	21	2.82	0.928	1
0	2	28	8.16	0.06	2.04	2.24	6.73	4.23	120	26.1	314	83.2	170	0.18	27	17	9.8	4.7	60.2	40.4	93	31	11	26	1.52	0.06577	0
0	2	25	59.82	0.02	4.77	3.36	10.7	3.72	126	31.1	327	95.1	320	0.29	7	5	34.7	16.7	63.5	35.6	29	9	13	26	2.29	0.27763	0
0	2	30	1.89	0.01	6.27	4.38	11.49	4.31	108	24.9	312	79.7	166	0.18	40	34	12.4	6.3	64.4	35.4	98	52	22	62	2	0.65861	1
0	1	21	0.88	0.03	3.62	2.07	12.85	4.9	148	29.6	310	95.6	290	0.33	35	27	14.2	7.2	56.4	29.2	83	43	37	18	2.85	0.89328	1
0	1	30	38.79	0.03	7.69	8.79	7.46	3.8	103	30.9	340	90.7	201	0.22	26	39	13.3	6.8	63	43.4	199	73	10	21	2.47	0.25483	0
0	1	27	85.94	0.01	1.23	4.66	6.32	4.93	100	31.1	323	96.3	216	0.21	2261	961	4.3	1.9	78.3	36.9	77	36	5	27	1.89	0.07855	0
0	2	76	1.6	0.06	5.89	2.3	4.5	3.84	107	27.8	296	93.9	28	0.04	19	16	7	3.1	56.1	31.1	56	37	11	27	1.48	0.06326	0
0	1	16	1.73	0.42	4.05	2.45	12.51	5.03	155	24.2	315	76.8	235	0.22	12	9	17.5	8.7	73.4	42.8	46	19	19	31	1.7	0.20469	0
0	2	36	1.63	0.69	8.64	4.26	16.9	4.5	126	31.2	315	98.9	148	0.18	8	9	31.1	13.8	72.1	43.5	36	10	10	24	1.19	0.03023	0
0	1	29	118.05	0.03	42	4.76	6.17	4.31	131	29.3	334	87.9	225	0.23	20	15	11.4	5.1	49.4	27.3	59	17	10	27	1.76	0.09605	0
0	2	16	8.42	0.02	2.32	1.21	8.27	4.33	126	29.2	298	97.9	190	0.17	39	29	17.6	5.5	49.3	27.2	78	23	11	28	1.96	0.15206	0
0	1	21	48.98	0.05	1.08	12.93	21.95	5.46	157	27.2	295	92.4	209	0.21	12	6	33.2	16.3	74.9	50.1	53	15	19	16	2.12	0.25207	0
0	1	61	2.02	0.4	2.54	2.31	14.49	4.93	140	23.2	288	80.4	162	0.2	33	15	31.2	6.2	68.7	44.1	48	13	8	9	1.77	0.04413	0
0	2	55	1.72	0.02	4.3	8.62	12.04	4.67	144	27.2	322	84.5	208	0.21	126	106	21.4	6.8	75.6	43.3	396	285	11	26	1.44	0.05677	0
0	1	37	55.47	0.07	3.91	5.9	14.69	5	139	30.8	339	91	83	0.11	31	71	11	6.3	53.9	31.1	394	133	13	21	0.67	0.01323	0
0	2	20	0.87	0.01	1.33	2	10.66	5.38	148	31.1	281	110.5	135	0.14	6	4	30.6	15	74.1	37	35	10	26	31	2.04	0.49331	0
0	1	20	1.02	0.46	1.04	2.44	16.4	4.9	134	29.8	303	98.6	235	0.21	19	15	10.9	2.8	96.5	28.7	138	135	15	22	1.39	0.06443	0
0	1	73	214.07	0.01	1.78	1.61	11.81	4.73	267	30.4	327	93	316	0.29	61	25	6.8	2.8	69.5	40.2	226	132	10	27	2.96	0.5268	1
0	1	25	6.13	0.67	2000	4.93	4.03	4.41	106	31.6	312	101.4	198	0.21	32	66	120.6	77.7	73.3	39.2	112	105	18	27	1.8	0.19722	0
0	1	16	0.53	0.03	4.61	4.9	3.39	4.28	121	29.4	300	97.9	268	0.29	7	4	37.7	17	69.7	43.2	33	12	19	24	1.57	0.13359	0
0	1	23	0.04	0.01	0.88	6.07	11.69	4.89	131	29.2	307	95	148	0.16	16	20	16.6	6.9	74	42.9	72	18	17	35	2.48	0.53175	1
0	1	21	127.9	0.01	5.39	0.97	12.16	4.2	119	31.6	310	102	127	0.13	29	17	18.9	4.2	56.1	34	63	19	26	24	0.96	0.08325	0
0	1	80	104.88	0.01	973.3	5.21	2.95	3.36	88	31.4	306	102.8	244	0.25	15	19	13.5	6.4	54.9	30.8	57	23	15	26	1.89	0.17518	0
0	2	27	29.15	0.15	83.89	7.74	17.55	4.76	127	29.8	312	95.4	188	0.22	86	38	72.7	30.9	66.4	37.4	85	122	11	26	3.1	0.60814	1
0	1	83	1.77	9.5	2.99	2.1	8.13	4.03	121	32.4	332	97.4	139	0.16	111	87	35	17.2	53.9	24	262	330	19	55	1.06	0.15111	0
0	1	24	99.73	0.19	3.25	3.09	5.32	4.47	124	30	288	104.2	248	0.21	25	16	24.2	6.8	56.8	31.2	63	17	21	22	2.38	0.45819	0
0	1	20	0.57	0.01	4.35	2.68	9.41	4.54	123	31.2	317	98.3	224	0.22	48	21	48.5	21.9	61.8	38.1	88	16	31	39	1.86	0.59639	1
0	2	35	0.04	0.01	5.65	1.38	13.23	4.81	147	32.4	318	101.9	132	0.16	36	14	15.2	5.2	74	46.5	61	13	15	18	2.14	0.20511	0
0	2	55	96.74	0.02	4.33	3.91	14.56	5.03	141	29.8	320	93.2	97	0.11	51	25	25.3	11.6	67	36.6	114	33	13	19	1.27	0.03876	0
0	1	72	5.58	0.07	1.46	1.89	11.87	4.28	132	32.4	315	102.7	73	0.09	11	4	46.2	21.6	75.3	46.7	51	11	11	23	0.8	0.01516	0
0	2	17	2.03	0.11	1.27	8.45	7.35	4.08	127	29.9	325	91.9	193	0.22	20	21	9	4.2	68.5	45	64	20	9	28	2.75	0.41049	0
0	1	27	8.38	1.58	3.07	1.15	13.36	4.69	130	27.5	320	86	302	0.27	58	44	22.9	7.3	65.2	43.1	258	283	10	32	1.86	0.13448	0
0	2	32	73.7	0.16	3.04	1.82	6.69	3.79	122	30.5	323	94.4	293	0.25	12	10	9.4	4.6	64.2	35.3	72	13	17	10	2	0.15014	0
0	2	62	32.48	0.03	25.56	3.31	13.74	5.05	122	28.9	294	98.2	255	0.23	27	10	26.4	13.6	52.6	30	59	18	36	37	1.72	0.62658	1
0	2	18	0.06	0.02	2.83	5.01	17.89	4.95	154	28.1	309	90.9	182	0.14	19	20	4.5	2.1	54.8	31.5	53	36	11	19	2.15	0.15734	0
0	1	22	25.22	0.01	4.77	5.48	4.81	4.18	116	29.1	331	87.9	227	0.23	33	22	8.3	2.8	57	35.8	77	122	14	34	1.37	0.08568	0
0	1	21	0.2	0.04	97.42	3.29	2.03	3.98	131	28.2	314	90	217	0.24	15	15	9.4	4.2	81.5	43.8	58	21	9	21	2.24	0.16545	0
0	2	27	0.38	0.01	2.41	1.68	15.97	5.38	158	29.7	300	99	224	0.2	49	42	5.7	2.1	58.3	30.7	85	13	11	10	2.26	0.14253	0
0	1	19	3.62	0.04	4.1	0.41	10.7	4.53	132	28.1	320	88	214	0.2	10	12	27.9	14.8	61.3	40.3	63	19	26	38	2.23	0.64636	1
0	1	72	37.81	0.01	1.38	1.93	12.49	4.92	146	31.2	326	95.8	199	0.2	78	35	65.4	31.7	73	35.9	75	156	11	28	6.77	0.99955	1
0	1	27	34.61	0.01	10.09	3.43	11.64	2.69	83	30.3	303	100	270	0.28	53	97	13.6	4.6	57.9	29.6	84	110	22	35	2.64	0.71408	1
0	1	25	5.47	0.01	0.91	0.86	24.06	5.39	156	29.4	310	94.9	211	0.21	46	22	56.5	17.6	50.5	27.2	78	9	20	62	1.69	0.46512	0
0	2	22	2.41	0.01	28.95	3.84	10.87	3.66	111	29.1	319	91.2	158	0.16	30	19	17.8	6.8	79.5	39.2	65	18	22	19	1.53	0.1362	0
0	2	15	58.9	0.04	2.57	2.03	3.45	4.5	123	29.6	304	97.4	206	0.22	29	28	13.9	6.6	66.9	37.4	51	23	23	15	2.41	0.45591	0
0	1	33	13.38	0.3	1.9	3.98	8.7	4.91	142	30.5	319	95.5	306	0.31	38	22	9.5	4	76.7	44.9	203	101	10	15	1.85	0.07531	0
0	2	20	0.44	0.05	71.12	5.4	13.19	5.15	143	29.2	294	99.3	120	0.15	80	101	17.1	9.2	56.4	24.2	650	244	9	20	1.64	0.05574	0
0	1	37	12.23	0.02	3.15	1.46	25.81	4.61	125	32.3	326	99.3	226	0.25	108	89	274.8	172.3	58.5	38.4	548	253	28	29	1.51	0.27927	0
0	2	85	0.69	3.66	2.74	3.44	9.29	5.13	141	30.9	295	104.8	271	0.27	33	26	18.4	3.5	75.8	43.7	62	21	8	22	2.22	0.15245	0
0	2	36	6.48	0.03	1.57	2.74	10.52	3.82	116	29	299	97.2	133	0.17	51	43	10.1	3.1	76.1	45.9	21	84	7	14	2.71	0.24122	0
0	1	15	80.06	0.07	2.63	5.96	8.75	4.91	155	29.6	300	98.9	201	0.19	23	9	7.3	2.4	54.6	27.4	36	17	9	18	1.58	0.04649	0
0	2	38	0.86	0.03	4.24	4.03	13.33	5.78	167	31.1	337	92.3	237	0.21	90	165	293.7	202.5	56.5	33.9	157	51	32	50	2.66	0.92106	1
0	1	66	0.1	0.01	1000	5.06	10.89	4.47	120	30.3	297	102	180	0.14	20	36	7.1	1	59.5	28.6	54	176	12	24	1.75	0.10137	0
0	2	22	0.55	0.04	3.33	1.31	7.76	4.8	136	29.8	309	96.3	187	0.19	38	32	12.3	5.1	73.6	41.7	34	14	11	20	1.23	0.031	0
0	2	30	18.93	0.01	2.09	2.2	17.79	4.32	114	27.7	298	92.9	332	0.29	23	9	21.7	11.5	57.3	37.7	64	15	18	20	2.4	0.38058	0
0	1	36	22.5	0.01	2019.42	4.6	6.35	4.06	120	30.4	345	88	223	0.22	59	53	30.9	14.7	51.8	27.5	144	10	16	29	0.72	0.02572	0
0	1	55	9.27	0.03	2.13	0.54	20.57	4.43	115	30.2	310	97.4	145	0.17	15	13	34.4	11.4	77.8	29	51	20	23	20	2.94	0.7398	1
0	2	70	49.31	6.01	2.54	7	10.77	2.91	87	31.1	294	105.8	82	0.09	36	37	37.6	15.3	73.7	35	160	13	28	32	2.42	0.71989	1
0	1	24	82.93	0.11	1.89	1.68	16.54	4.9	167	30.2	312	96.8	81	0.1	17	6	9.6	3.3	72.2	46.7	63	12	18	20	3.14	0.72344	1
0	1	29	2.03	0.05	4.4	1.56	6.49	4.18	107	29.3	321	91.1	223	0.25	83	43	23.2	11	76	42.6	409	158	17	29	1.39	0.09729	0
0	1	65	6.49	0.01	3.89	3.53	9.95	3.46	111	31.1	286	108.7	187	0.2	28	71	45.6	27.6	63.8	23.9	316	466	25	42	1.7	0.40562	0
0	2	68	2.83	0.02	2.44	0.5	9.34	5.25	154	31.4	325	96.6	198	0.2	10	45	20.6	8.6	76.3	3.56	51	26	9	31	2.11	0.18178	0
0	2	19	5.7	0.1	2.48	2.18	3.77	4.78	141	30.1	316	95.3	181	0.17	52	31	28.4	14.6	66.4	40.1	70	41	22	18	1.78	0.19867	0
0	1	23	51.27	0.03	3.76	1.92	13.63	4.63	125	32.5	337	96.2	159	0.18	120	146	12.6	5	52.1	22.3	50	28	17	26	2.25	0.34194	0
0	2	33	3.35	3.49	3.27	1.82	10.02	3.68	117	30.4	298	102.1	37	0.03	30	84	15.8	6.8	78.2	40.9	291	382	13	17	2.04	0.14464	0
0	2	87	46.48	0.03	2.04	2.19	9.18	5	118	30.9	302	102.3	232	0.24	43	34	16.4	8.4	58	37.3	124	71	13	29	2.31	0.30862	0
0	2	32	25.63	0.04	1.13	1.94	6.78	4.6	127	17.5	269	65.2	93	0.11	15	10	6.4	3.3	65.3	34.6	584	472	13	21	1.69	0.08988	0
0	1	26	7.9	2.84	1.41	5.8	6.94	4.37	130	31.8	315	101.1	364	0.32	25	22	13.4	6.2	73.6	45	91	18	12	34	1.23	0.05564	0
0	2	20	5.41	0.03	6.28	0.77	8.11	4.26	107	29.4	296	99.5	313	0.3	78	67	85.1	46.8	66.7	34.7	64	106	14	16	1.23	0.03541	0
0	2	33	101.7	0.01	3.02	6.55	4.28	4.74	122	29.9	326	91.6	309	0.3	37	18	15.9	3.5	66.7	34.6	82	18	17	44	2.16	0.45817	0
0	1	52	20.74	0.06	2.13	4	8.64	5.21	153	30.3	307	98.6	165	0.17	50	16	19.3	8.2	73.5	44.4	35	24	27	32	3.03	0.88525	1
0	2	29	0.38	0.01	1.25	1.32	14.81	4.07	109	28.2	319	88.5	207	0.24	56	26	120.5	78.3	52.2	30.7	144	23	13	24	2.03	0.17669	0
0	2	38	3.4	1.7	6.87	7.97	6.63	4.59	128	29.9	326	91.6	123	0.13	29	40	19.3	10	56.2	23.2	339	217	27	43	2.46	0.79126	1
0	2	21	2.04	0.01	3.68	1.57	22.23	4.42	120	29.5	298	98.8	260	0.26	20	24	20.6	12.3	65.1	28.6	182	232	14	29	2.91	0.61373	1
0	2	51	18.11	0.12	2.48	0.8	7.25	3.05	71	29	311	93.3	271	0.27	13	6	13.7	6.8	63.4	29.8	111	139	24	17	1.84	0.24526	0
0	1	14	5.05	0.01	5.33	4.12	20.57	5.32	160	29.6	321	92.3	243	0.22	137	260	53.2	39.3	79.6	52.1	119	219	13	18	2.53	0.31407	0
0	1	13	11.32	0.01	1.38	4.21	8.25	4.23	125	29.4	303	96.7	185	0.23	80	38	26.6	15.1	75.8	41.8	479	146	57	20	1.34	0.75802	1
0	1	25	71.9	0.02	1.27	2.44	4.21	4.25	124	31	306	101.5	316	0.3	10	11	16.6	7.2	57	29.5	68	23	10	23	2.15	0.16441	0
0	2	28	28.59	0.01	3.38	7.04	6.07	4.21	127	29	324	89.7	258	0.25	75	20	30	8.7	55.6	29.3	38	16	7	25	1.83	0.07846	0
0	1	31	0.5	0.01	5.53	2.74	9.78	3.81	114	30.2	315	96	217	0.25	29	18	48.6	22.3	57.9	37.6	152	23	31	44	0.74	0.16549	0
0	2	61	0.28	0.1	1.34	3.14	12.81	4.6	120	30.3	300	101.1	227	0.2	40	21	41.1	12.3	79.7	48	94	18	27	29	2.27	0.6094	1
0	2	60	3.55	0.01	1.62	2.58	7.9	2.29	66	32.4	326	99.4	102	0.14	27	85	11.3	4.7	62.8	36.9	165	130	29	19	1.27	0.1556	0
0	2	28	0.24	0.07	1.54	2.39	4.62	3.91	115	28.7	316	90.9	223	0.24	22	8	32.5	14.3	53.9	29.9	54	22	11	35	1.85	0.15763	0
0	1	70	337.61	0.02	199.62	7.66	12.86	4.93	138	30.3	324	93.4	204	0.22	36	21	27.8	9.9	76.7	41.1	85	19	19	45	1.32	0.17004	0
0	1	69	1.55	0.04	3.2	0.54	12.75	5.28	154	29.7	312	95.4	360	0.36	88	44	24.4	10.9	54.7	25.7	254	100	9	8	1.7	0.04092	0
0	2	59	28.83	0.02	3.03	0.53	17.64	5.09	145	29.9	318	94.1	206	0.22	50	22	14.1	3.6	63.3	39.2	70	19	28	26	2.26	0.601	1
0	2	67	8.59	0.55	2.05	2.14	11.82	3.77	114	30.3	329	92	193	0.2	26	13	7.1	3.1	58.2	28.7	223	195	8	22	1.76	0.06811	0
0	1	83	29.48	0.02	2.6	3.54	12.57	4.18	132	31.4	335	93.6	96	0.1	18	13	42.1	6.9	55.9	25.5	56	22	16	34	4.21	0.96714	1
0	1	51	15.87	0.42	1.78	0.24	14.53	4.03	117	32.9	326	101.1	235	0.26	35	54	17.5	7.1	66.1	37	39	69	10	46	2.05	0.27405	0
0	2	72	163.8	0.01	3.68	4.49	7.75	4.45	135	30.5	330	92.6	47	0.06	22	15	11.2	3.6	62.7	40.4	51	16	16	12	1.98	0.14259	0
0	2	24	6.74	0.04	2.52	0.9	9.17	3.82	107	30	305	98.3	214	0.2	76	71	12.9	4.5	58.3	28.6	73	53	15	9	1.56	0.05616	0
0	1	41	2.88	0.01	2.3	1.49	7.81	4.78	127	32.8	325	101.1	175	0.18	59	36	31.7	10.5	57.6	33.3	154	81	8	25	3.82	0.8216	1
0	2	83	18.68	0.02	2.26	2.62	8.16	4.82	139	29.1	317	92	139	0.16	22	15	31.9	13	56.5	23.2	50	18	23	17	1.84	0.22811	0
0	1	29	2.85	0.02	5.09	2.08	12.96	4.62	131	30.6	325	94.1	184	0.23	34	22	53.2	25.3	73.7	43.9	67	18	14	13	2.76	0.39649	0
0	2	48	0.52	0.09	1.48	0.48	16.27	5.46	173	29.3	322	90.8	161	0.18	17	17	66.6	19.2	60.9	36.2	62	21	10	21	1.88	0.09726	0
0	1	65	6.75	0.02	4.08	3.26	9.37	4.72	149	31	318	97.7	179	0.18	47	63	13.1	4.9	62.6	33.2	91	292	14	39	2.48	0.4974	0
0	2	47	70.66	0.02	10.72	3.18	9.04	4.03	107	30.9	321	96.3	131	0.14	42	20	57.5	38.2	71	23.1	128	34	9	26	4.75	0.9701	1
0	1	21	17.9	0.01	3.97	1.87	7.5	4.78	121	30.8	328	94	162	0.16	17	11	21.4	10.5	54.7	28	23	13	8	24	2.14	0.14204	0
0	2	58	0.23	0.13	3.29	0.37	9.71	4.48	138	32.4	333	97.4	270	0.28	110	52	10.7	3.5	61	39.7	82	50	14	10	1.72	0.07132	0
0	2	84	6.96	0.12	8.44	0.88	4.34	3.7	113	31	318	97.3	177	0.19	33	18	87.4	49.3	73.2	34.2	138	52	12	25	1.98	0.15513	0
0	2	52	2	0.02	8.17	0.78	8.68	4.43	129	31.4	331	95	205	0.22	41	33	30.1	13.4	52.7	33.5	78	27	9	22	2.41	0.22294	0
0	1	73	93.03	0.04	2.35	1.65	10.85	4.19	112	31.2	323	96.4	125	0.11	24	29	19.2	8.6	75	36.8	50	21	22	33	1.75	0.2889	0
0	1	67	187.14	0.03	4.63	1.54	19.46	3.48	113	28.8	323	89.2	245	0.21	91	80	40.4	17.8	76.5	22.6	146	206	11	21	1.65	0.07022	0
0	2	61	7.58	0.02	1.74	1.63	16.26	3.12	89	28.5	296	96.2	65	0.07	83	124	19.6	7.2	63.5	36.9	53	30	11	28	1.46	0.06313	0
0	1	50	10.28	0.07	2.67	1.2	11.45	3.17	105	29.7	334	89.1	187	0.21	48	30	27.4	13.8	57.1	39.1	73	48	12	11	3.29	0.58754	1
0	1	76	1.93	0.02	1.2	3.05	7.28	4.13	118	32.8	338	97.1	86	0.09	155	99	17.8	5.2	56.1	33.7	22	44	20	19	2.03	0.25763	0
0	2	81	5.99	0.09	1000	4.39	13.25	4.43	114	29.5	312	94.5	238	0.22	19	10	24.1	12.7	73.5	35.7	144	18	11	19	1.89	0.10091	0
0	1	48	13.44	0.01	4.53	4.16	4.52	3.23	75	28.8	316	91	251	0.24	122	165	23.8	15.5	61.3	29.7	93	109	16	22	1.22	0.0515	0
0	2	28	29.4	0.05	0.86	1.31	13.61	5.18	152	27.6	317	87	278	0.31	16	48	30.2	10.2	98	55.7	84	282	12	32	1.61	0.10327	0
0	1	24	12.07	0.05	5.2	0.6	10.93	5.15	150	31.2	323	96.8	139	0.13	23	22	10.2	2.7	70.4	44.2	70	35	17	31	2.99	0.72676	1
0	1	37	10.96	0.02	8.37	3.22	10.38	4.75	148	30.5	323	94.5	96	0.12	44	69	21.9	11.4	58.8	17.6	94	301	8	12	1.61	0.03633	0
0	2	32	10.98	0.02	1.45	1.82	6.98	5.86	171	30	323	93.1	35	0.04	29	24	19.3	8.8	77.1	41.3	83	39	28	35	0.86	0.11925	0
0	1	33	2.86	0.05	0.37	0.14	14.46	5.65	166	33.5	328	102.4	85	0.1	24	9	7.2	2.1	67.9	38.3	105	77	27	36	0.79	0.10023	0
0	1	68	5.33	0.01	3.81	3.29	5.97	4.34	125	29.2	306	95.6	59	0.07	23	38	17.1	5.4	66	33	72	51	10	19	2.73	0.34577	0
0	1	65	0.22	0.01	1.45	5.11	6.67	4.56	133	29	324	89.5	27	0.03	16	14	7.9	2.8	64	25.6	53	223	18	19	1.85	0.16789	0
0	1	67	1.85	0.02	1.12	0.81	11.61	5.51	175	31.7	324	97.9	48	0.07	84	94	169.7	102.3	76.9	30.6	175	27	22	35	0.72	0.05502	0
0	2	32	1.54	0.38	3.92	0.96	10.93	4.9	133	29.4	332	88.6	229	0.31	126	433	35.8	22.3	57.4	37.8	86	113	9	54	1.78	0.21366	0
0	1	55	8.86	0.02	3.57	4.04	7.66	4.21	130	33	328	100.6	93	0.12	65	27	53.8	24.4	49.6	23.1	191	113	24	35	2.36	0.63578	1
0	1	23	3.66	0.05	2.35	1.36	12.1	4	114	30.7	308	99.6	330	0.31	62	43	52.8	25.4	57.6	33.4	93	45	9	17	1.9	0.08082	0
0	1	55	96.87	0.05	5.13	3.1	9.41	1.92	44	29.1	324	89.9	134	0.16	27	38	19.6	6.8	58.8	36.3	31	16	22	55	2.37	0.75465	1
0	2	23	20.87	0.02	2.93	3.02	10.09	4.76	136	31.3	287	109.4	175	0.18	63	21	44.3	23.8	68.5	38.8	145	42	24	11	1.72	0.17079	0
0	2	19	1.41	0.02	2.34	3.66	8.2	4.18	128	28.8	289	99.5	214	0.21	49	26	44	15.7	77.1	34.3	101	23	16	17	1.29	0.04924	0
0	2	79	26.54	0.03	1.45	3.18	9.82	3.81	151	30.8	313	98.5	55	0.08	30	47	22.2	8.4	79.2	35.3	72	49	14	27	3.12	0.69007	1
0	2	81	0.75	0.01	4.45	0.74	6.1	4.06	121	29.8	320	93.4	150	0.17	21	19	11.6	5.3	72.4	35.5	60	21	24	11	3.19	0.78546	1
0	1	74	5.25	0.05	7.4	4.62	11.11	4.83	137	35	320	109.3	99	0.11	26	21	14.5	6.8	59.7	26.7	197	160	10	31	2.05	0.17846	0
0	2	75	10.68	0.15	2.14	5.12	11.82	4.86	137	32.1	319	100.5	224	0.21	26	9	22.8	14.5	60.2	40.4	297	316	9	21	1.69	0.06327	0
0	2	66	27.5	0.02	4.56	2.86	13	3.45	106	29.2	311	94	96	0.1	21	9	24.4	8.2	63.5	35.6	40	17	12	24	2.41	0.29111	0
0	2	81	14.32	0.01	2.11	1.9	5.32	5.1	151	31.9	325	98.2	173	0.22	16	10	13	4.7	64.4	35.4	53	20	35	27	2.21	0.73369	1
0	1	36	3.3	0.04	3.14	3.94	12.25	2.38	74	21.3	271	78.6	175	0.18	22	36	24.8	14.7	63.7	35.8	181	520	7	21	2.94	0.39226	0
0	2	30	118.81	0.01	2.38	2.06	7.18	4.07	99	33.3	321	103.5	168	0.18	24	14	29.9	13	56.4	29.2	77	14	11	43	2.53	0.48749	0
0	2	52	0.84	0.02	2.61	1.79	7.66	4.09	120	28.6	321	89	95	0.1	31	51	12.2	5.2	64.2	34.2	234	133	19	40	1.42	0.17168	0
0	1	76	1.06	0.01	4.76	2.61	6.35	4.23	112	29	319	91	202	0.26	55	249	23.1	13.3	57.4	18.4	348	866	13	33	1.72	0.14013	0
0	1	72	9.34	4.29	2.79	0.79	7.64	3.48	116	30.5	317	96.1	210	0.22	36	75	13.8	4	68.5	34.9	74	13	22	42	2.99	0.86511	1
0	2	29	0.66	0.02	1.69	3.89	7.71	3.91	118	31	305	101.5	265	0.27	67	125	13.6	6.4	67.5	27.7	80	103	11	57	1.74	0.25335	0
0	2	22	32.35	0.05	8.34	1.9	10.35	4.66	134	30	314	95.4	151	0.14	52	95	37.6	14.2	69	29.8	141	236	14	16	2.41	0.26997	0
0	1	20	6.97	0.03	9.66	0.79	17.86	5.55	151	30.9	309	99.9	132	0.14	65	24	38.8	15.2	38.2	23	52	26	14	23	2.5	0.36339	0
0	1	67	4.44	0.01	1.91	7.69	7.94	4.19	131	29.5	323	91.4	209	0.21	95	51	34.2	17.4	64.9	33.9	125	40	24	23	1.36	0.13674	0
0	2	68	24.77	0.08	2.54	0.28	8.98	3.94	125	29.8	285	104.4	220	0.24	31	25	44	22.3	63	43.4	77	52	13	30	2.32	0.32079	0
0	1	46	48.46	1.36	1.15	10.54	5.22	3.76	102	30.3	314	96.6	399	0.35	30	25	14.8	1.2	65.2	34.2	84	29	17	16	1.29	0.05203	0
0	2	53	9.33	0.01	2.04	2.16	5.55	5.33	162	31.2	323	96.8	65	0.06	57	15	10.7	2.7	66	35.1	31	13	23	30	1.11	0.10255	0
0	2	71	22.86	0.04	4.86	1.82	12.99	5.39	165	30.1	311	96.9	268	0.28	27	18	35	12.3	70.2	36.6	128	14	10	22	3.45	0.70731	1
0	1	15	12.71	0.44	8.59	1.27	9.39	5.7	155	28.9	327	88.3	142	0.16	535	370	46.8	29.5	75.1	41.3	88	42	13	19	1.54	0.06402	0
0	2	28	0.29	0.17	4.44	3.35	5.13	4.26	128	28.5	309	92	138	0.17	22	42	6.3	1.7	78.3	36.9	55	178	15	20	1.75	0.11461	0
0	1	50	48.19	0.16	1.84	2.36	7.89	3.62	95	32	316	101.5	124	0.16	19	16	10.7	4.8	68.9	43.1	21	12	18	33	2	0.31191	0
0	1	55	2.57	0.02	4.65	0.8	11.67	3.42	88	31	321	96.3	105	0.13	203	265	26.9	12.4	56.1	31.1	74	298	19	20	2.35	0.3799	0
0	1	52	8.54	0.07	1.58	1.01	9.56	4.05	105	22.7	286	79.5	248	0.23	24	18	72.5	47.1	73.4	42.8	115	46	37	37	2.3	0.8517	1
0	2	44	80.16	0.03	0.4	2.4	6.72	4.33	115	32.2	329	97.9	239	0.24	17	24	7.1	2.7	56.8	29.2	59	29	14	32	2.63	0.50634	1
0	2	19	0.3	0.8	2.19	2.16	9.69	4.02	120	30.2	318	94.9	160	0.17	93	48	34	15.5	72.1	43.5	313	102	18	30	2.53	0.53391	1
0	1	35	1.79	0.02	3.92	2.08	26.8	2.63	71	30.3	328	92.4	162	0.16	22	19	16.9	7.9	54.4	30.5	63	23	24	16	2.59	0.57624	1
0	2	29	2.21	0.03	1.15	2.14	9.44	2.3	65	28.8	301	95.6	62	0.09	24	21	11.1	3.2	60	29.3	58	13	13	47	2.91	0.73714	1
0	1	51	311.41	0.65	1.78	2.61	20.98	3.76	102	25.6	286	89.4	171	0.2	39	24	29.7	10.9	49.4	27.3	41	20	26	21	3.07	0.83496	1
0	1	63	59.76	0.02	2.72	3.2	8.37	4.67	147	29.5	322	91.6	258	0.25	16	13	10.5	3.9	49.3	27.2	70	20	20	44	2.94	0.83811	1
0	2	74	205.92	0.17	3.65	4.31	8.86	4.23	137	28.7	317	90.8	150	0.14	40	21	38.8	15.9	53.7	30.9	91	20	16	17	2.31	0.27613	0
0	1	62	168.63	0.01	1.74	1.66	12.43	4.52	133	30.9	315	98.1	197	0.2	20	15	10.7	4	74.9	50.1	54	17	28	22	0.98	0.09591	0
0	2	76	19.82	0.02	5.64	11.18	6.12	2.43	81	33.6	321	104.8	275	0.27	18	12	23	5.8	68.7	44.1	59	20	14	32	2.05	0.24786	0
0	1	26	1.95	0.02	1000	1.35	17.86	3.93	116	32.2	320	100.4	311	0.35	28	40	16.1	8.2	75.6	43.3	89	101	21	24	1.44	0.12629	0
0	2	31	120.08	0.01	1.3	2.9	6.79	3.95	102	29.6	298	99.5	282	0.28	17	16	10.9	4.8	53.9	31.1	70	28	24	20	1.26	0.10443	0
0	1	21	10.62	0.03	1.5	1.29	6.28	3.09	90	30.5	314	97.1	154	0.15	21	18	9.7	2.8	65.3	36.2	85	21	10	24	1.88	0.10741	0
0	2	56	24.64	0.01	4.72	1.62	6.75	3.47	104	30	316	94.9	218	0.26	47	31	25.4	12.1	62.3	31.2	119	117	10	25	1.76	0.08984	0
0	2	57	16.49	0.01	1.62	0.86	10.38	4.22	126	27	308	87.8	237	0.26	42	54	38.2	17.2	74.1	37	118	25	14	20	3.16	0.65041	1
0	2	22	33.15	45.46	2.29	2.41	7.54	4.38	128	30.3	294	103.3	202	0.23	10	9	5.9	1.2	96.5	28.7	73	13	15	22	1.33	0.0577	0
0	2	17	47.3	0.05	2.76	1.03	10.57	4.75	128	30	312	95.9	215	0.23	30	14	13.2	3.6	39.3	22.2	85	29	35	43	2.13	0.80943	1
0	1	68	74.89	0.06	12.72	2.59	9.79	5.11	160	37.5	332	113.1	227	0.2	15	14	12.7	5.2	46.2	20.2	72	18	16	26	2.6	0.48389	0
0	2	57	15.13	0.01	3.03	5.52	4.92	4.79	123	30.2	325	92.7	242	0.26	74	244	11.6	5.3	39.8	17.8	363	366	22	14	1.72	0.15984	0
0	2	15	298.85	0.01	3.2	1.71	15.15	4.87	164	28.4	304	93.5	232	0.23	16	25	6.8	2.4	69.5	40.2	71	37	22	10	2.29	0.33382	0
0	1	16	1.85	0.08	1.56	1.09	19.5	4.66	125	29.9	302	99.2	144	0.16	242	151	24.2	13	48.8	25	135	208	19	23	0.94	0.0415	0
0	1	15	36.29	2.46	9.38	6.24	7.15	3.88	111	31.5	318	99.1	41	0.05	106	72	5.9	2.7	73.3	39.2	47	7	12	14	1.6	0.05499	0
0	1	51	5.24	0.07	2.12	0.72	14.42	4.72	149	25.5	308	82.9	213	0.23	29	24	13.3	4.6	69.7	43.2	73	69	8	21	1.51	0.0414	0
0	1	54	100.5	0.1	2.31	1.23	7.07	4.4	129	32.4	333	97.4	58	0.06	55	38	15.8	7.8	71.5	37.4	73	48	10	23	1.74	0.08103	0
0	2	60	7.67	0.23	3.93	1.33	9.97	4.82	121	30.3	318	95.3	155	0.16	26	55	15.5	7.8	64.9	35.7	246	530	9	15	1.59	0.04262	0
0	2	85	46.11	0.01	2.06	1.63	9.37	4.43	129	14.7	246	59.6	160	0.2	89	33	76.2	27.1	54.5	25.9	202	118	9	25	1.05	0.02187	0
0	2	50	25.46	0.07	3.95	0.44	24.4	2.16	72	31.1	321	96.8	634	0.54	20	8	19.8	13.5	69.9	33.8	241	259	12	32	2.43	0.36445	0
0	1	66	3.98	0.01	3.7	1.49	5.41	4.77	121	32.3	319	101.3	126	0.15	15	5	18.9	8	57.2	33	43	12	21	19	1.92	0.23529	0
0	1	17	8.84	16.11	2.19	1.01	9.23	5.09	159	30.4	294	103.3	204	0.21	15	12	53.2	16.6	78.2	30.4	69	17	14	13	2.34	0.22403	0
0	1	39	11.16	0.03	5.11	8.85	15.77	4.77	136	29.1	320	90.8	147	0.17	12	5	13.1	4.4	74	42.9	105	31	22	33	1.41	0.17274	0
0	2	73	28.52	0.02	2.62	4.08	12.71	5.41	136	27.6	303	90.9	177	0.2	34	47	10.2	4.3	56.1	34	114	78	13	34	2.85	0.60701	1
0	1	51	20.63	0.05	5.89	10.42	11.45	4.45	121	29.9	317	94.2	160	0.22	36	25	10.2	2.9	54.9	30.8	80	81	10	22	1.29	0.03402	0
0	2	73	6.62	0.14	3.42	3.42	8.19	4.71	134	28.7	321	89.3	18	0.01	47	21	56.9	24.4	66.4	37.4	95	82	31	31	2.27	0.71061	1
0	1	58	10.05	4.43	4.18	1.54	12.69	5.02	140	29.6	321	92.3	370	0.36	61	105	22.2	10.6	48.7	24.4	94	107	14	37	2.77	0.61861	1
0	1	43	73.05	0.1	3.95	0.86	6.64	5	140	30.6	321	95.3	176	0.16	53	31	11.9	3.1	57.6	30.9	43	97	13	8	0.98	0.01501	0
0	1	16	13.98	0.02	2.09	3.52	7.3	4.75	144	30.7	343	89.3	296	0.33	39	23	25.6	11.8	53.9	24	79	53	10	32	2.18	0.22523	0
0	2	85	0.9	0.02	2.2	1.14	16.5	5.59	154	31.5	311	101.4	179	0.19	12	31	11.1	4.4	62.6	22.9	85	132	39	30	1.64	0.5958	1
0	1	23	12.15	0.2	3.54	6.85	10.22	4.45	136	30.3	328	92.5	81	0.08	61	237	37	23	49.9	29.6	59	86	21	28	1.46	0.14835	0
0	1	16	43.88	0.01	1.65	4.28	8.51	4.65	117	29.3	328	89.5	209	0.22	99	25	28.8	17.9	56.8	31.2	834	742	20	46	2.12	0.52812	1
0	2	21	125.49	0.03	3.66	3.72	9.68	3.29	101	32.3	317	102	96	0.13	32	33	15.7	3.8	42.6	29.4	252	214	13	26	2.34	0.29768	0
0	1	53	17.5	0.03	0.87	3.11	12.6	4.61	137	30.3	325	93.1	136	0.16	79	195	14.7	5.8	61.8	38.1	64	15	9	10	2.29	0.12724	0
0	1	51	135.43	0.02	2.8	5.46	17.14	3.58	105	32.2	336	95.8	80	0.08	13	12	7.9	3.5	67.2	35.2	78	29	10	43	2.51	0.45408	0
0	1	66	1.34	0.21	2.6	4.63	9.7	3.59	114	33.1	324	102.1	240	0.23	113	157	96.4	61.4	74	46.5	89	101	40	33	1.62	0.63514	1
0	1	19	6.03	0.01	0.69	3.64	7.87	4.46	140	31	328	94.4	239	0.22	336	376	251.5	148.6	67	36.6	31	146	8	18	1.7	0.05311	0
0	1	18	17.8	0.05	7.32	0.36	11.22	4.34	131	31.3	337	93	223	0.24	23	14	18.5	4.9	75.3	46.7	126	26	11	35	1.88	0.16558	0
0	2	81	22.39	0.01	2.25	0.65	7.89	3.86	117	32.6	333	97.9	190	0.19	95	138	126.7	79	68.5	45	41	99	24	33	2.83	0.80274	1
0	2	22	12.31	0.01	1.41	1.21	7.59	3.98	116	29.6	294	100.5	119	0.12	38	52	10.8	5.1	65.2	43.1	94	83	11	23	1.44	0.05114	0
0	1	43	73.48	0.02	1.95	1.8	9.16	4.14	137	29.4	311	94.3	98	0.13	109	162	191.7	115.1	64.2	35.3	485	678	25	20	3.21	0.85364	1
0	1	75	67.81	0.12	1.79	3.54	5.63	4.44	131	30	319	94	95	0.12	37	25	32.6	11.1	52.6	30	42	22	16	23	2.34	0.33538	0
0	1	83	2.02	0.04	1.49	2.33	14.89	4.37	132	30.7	316	97.1	194	0.2	28	41	22.4	8	54.8	31.5	57	56	10	36	4.29	0.95446	1
0	2	40	5.45	0.03	4.47	39.64	7.21	4.29	137	32.7	313	104.8	146	0.16	13	14	14.2	5.6	57	35.8	51	27	13	14	2.03	0.12928	0
0	1	20	5.91	0.03	1.52	2.67	5.96	4.45	143	29.1	326	89.3	236	0.23	25	9	13.4	4.2	81.5	43.8	89	29	30	93	2.44	0.96833	1
0	1	35	10.92	0.02	3.92	9.88	10.72	5.44	164	31.6	333	94.7	50	0.06	58	34	67.7	36.1	58.3	30.7	91	43	7	25	1.65	0.05647	0
0	1	19	0.9	0.03	3.19	4.25	9.46	4.57	126	30.1	327	92.1	208	0.25	20	22	6.6	2.3	61.3	40.3	45	116	22	41	2.72	0.78465	1
0	1	21	4.02	0.05	3.78	3.94	3.82	4.39	123	29.3	329	89.1	245	0.23	35	53	9.2	2.8	73	35.9	53	73	9	26	1.08	0.02401	0
0	1	71	12.5	0.04	1.36	3.6	4.7	4.55	119	32.5	325	99.9	71	0.07	42	27	15.7	5.8	57.9	29.6	58	42	24	33	2.36	0.61855	1
0	2	18	211.91	0.02	2.32	7.47	4.32	2.7	79	24.3	309	78.9	160	0.15	25	16	22.3	8.9	75.8	43.7	40	20	19	16	2.05	0.22712	0
0	1	65	15.86	1.49	1.75	0.94	2.61	4.47	121	32	335	95.5	134	0.16	20	26	8.3	3.2	76.1	45.9	75	101	26	18	2.96	0.78505	1
0	1	61	0.73	0.01	1.08	1.94	7.87	4.51	118	23.3	299	78.1	209	0.18	49	23	42.4	18.3	54.6	27.4	198	159	8	29	0.97	0.01975	0
0	2	88	7.59	0.04	4.36	1.69	8.06	4.32	131	30.2	305	99.1	235	0.24	19	14	9.5	3.6	56.5	33.9	80	38	11	19	2.01	0.12431	0
0	1	64	5.23	0.87	4.53	3.5	10.11	4.55	131	29.1	320	90.8	56	0.07	21	15	33.8	14.8	73.6	41.7	77	14	7	29	3.14	0.56179	1
0	1	49	5.33	0.06	2.14	2.98	19.01	4.86	131	30.2	323	93.5	137	0.12	32	27	46.9	17.1	66.4	40.1	139	19	16	29	2.22	0.33229	0
0	2	32	47.32	0.02	3.2	0.69	6.32	3.91	122	31.5	314	100.1	237	0.27	48	46	34.7	16	73.6	45	119	137	8	22	1.56	0.04708	0
0	1	22	0.89	0.01	1.94	3.48	12.03	4.96	144	30.7	334	91.9	217	0.2	278	402	156.9	87.3	66.7	34.7	86	136	15	30	2.83	0.60783	1
0	1	28	7.15	0.02	1.64	0.94	10.97	3.05	104	30.9	327	94.5	267	0.23	23	40	27.9	12.9	66.7	34.6	244	124	5	19	3.26	0.48126	0
0	2	84	4.53	0.01	1.74	2.65	10.88	4.74	125	27.6	305	90.6	243	0.28	36	51	10.4	3.2	73.5	44.4	126	83	19	41	2.11	0.45359	0
0	1	19	16.5	0.08	4.54	0.92	10.49	5.13	159	29.8	325	91.7	136	0.15	30	22	4.3	1.4	75.8	41.8	88	31	13	21	3.61	0.80902	1
0	2	62	271.2	0.06	1.01	4.12	7.98	4.5	131	31.2	343	91	201	0.2	40	28	9.9	4.4	54.7	25.7	64	33	9	33	1.81	0.11733	0
1	1	61	6.88	0.46	730	1.58	3.67	3.23	81	78.9	318	25.1	166	0.18	32	20	14.7	5.4	63.8	23.9	134	49	15	38	2.92	0.71282	1
1	2	63	2.17	0.22	219.2	5.11	3.48	3.81	129	100.6	336	33.8	18	0.02	101	51	141.2	35.9	52.1	22.3	124	36	43	36	2.96	0.9727	1
1	2	41	1.38	1.08	1.2	0.93	10.86	2.18	66	97.9	308	30.2	786	0.74	38	18	8.3	2.3	78.2	40.9	67	13	15	24	2.36	0.33116	0
1	1	34	7.03	0.27	7.48	1.39	1.43	3.37	98	90.3	321	29	37	0.03	73	56	16.6	6.2	58	37.3	163	22	19	18	1.79	0.15977	0
1	2	75	1.72	0.07	3.17	5.87	3.89	1.73	32	69.6	268	18.7	84	0.09	22	12	10.8	4.1	52.2	30.7	86	21	16	26	4.2	0.95555	1
1	1	41	12.88	0.73	126.78	0.77	4.51	2.89	103	106.3	336	35.7	62	0.06	230	177	51.9	22.9	57	29.5	99	45	34	38	2.15	0.76964	1
1	1	53	61.83	8.6	54.98	0.66	17.99	2.86	98	102.4	336	34.4	78	0.08	167	126	76.6	61.2	55.6	29.3	107	29	15	18	2.9	0.53324	1
1	1	65	5.72	0.26	4.35	3.3	4.27	3.5	112	92.3	346	32	80	0.07	48	28	15.4	5.9	57.9	37.6	103	31	18	24	2.73	0.57599	1
1	1	64	7.25	0.08	3.67	4.62	3.33	3.1	114	105.2	350	36.9	47	0.06	51	42	68.6	11.5	53.9	29.9	146	34	24	43	2.87	0.86415	1
1	1	36	59.76	0.55	3001	1.56	10.11	2.07	67	93.2	345	32.1	177	0.18	102	62	36.6	12.4	63.3	39.2	119	150	17	33	3.09	0.7769	1
1	2	46	56.2	0.52	15.98	4.64	5.33	3.52	81	72.1	321	23.1	98	0.08	156	40	447.5	242.3	58.2	28.7	356	51	17	37	2.83	0.70807	1
1	1	45	9.2	0.11	1.37	3.54	2.1	2.58	74	90	318	28.6	67	0.09	26	14	16.9	5.3	55.9	25.5	60	13	14	28	3.77	0.89185	1
1	1	72	1.05	0.25	59.07	2.06	3.05	3.94	115	90.4	322	29.1	91	0.09	170	32	22.1	6.7	56.5	23.2	141	61	17	32	2.57	0.54806	1
1	2	75	0.1	0.15	5.42	1.89	1.39	2.84	95	96.4	345	33.2	53	0.05	33	28	33.5	7	73.2	34.2	149	246	21	40	2	0.43822	0
1	1	37	11.16	0.33	482.68	0.9	3.28	4.01	133	99.1	336	33.3	65	0.08	749	856	140.4	108.3	52.7	33.5	142	116	17	17	3.1	0.66324	1
1	1	70	38.95	0.17	1.75	3.36	16.13	2.03	65	97.7	326	31.9	57	0.07	121	79	16.7	0.1	76.5	22.6	92	39	20	33	2.64	0.65738	1
1	2	72	0.1	0.15	3.29	1.46	5.65	1.81	56	95.7	324	31	108	0.09	28	29	25.9	4.8	63.5	36.9	62	16	15	25	2.72	0.50966	1
1	1	49	33.1	0.86	1.76	2.97	7.59	4.5	150	97.9	340	33.3	50	0.07	129	62	68.8	5.5	61.3	29.7	132	36	23	37	2.72	0.77566	1
1	1	50	19.11	0.31	16.08	3.38	8.23	2.45	77	28.2	298	94.8	243	0.21	64	30	18	2.6	58.8	17.6	81	25	40	33	1.81	0.71632	1
1	2	23	4.11	0.06	6.19	0.68	16.21	4.55	122	30.9	298	103.5	284	0.27	35	23	40.1	13.9	66	33	56	38	16	31	4.2	0.96275	1
1	1	56	0.91	0.21	4.17	1	11.29	4.92	152	29.5	325	90.8	235	0.23	13	6	13.8	6.8	76.9	30.6	88	86	23	35	3.13	0.87756	1
1	2	27	63.54	0.01	4.05	4.31	5.13	4.09	132	30.2	334	90.3	224	0.18	28	119	14.5	8.2	57.4	37.8	123	214	32	29	2.79	0.87409	1
1	2	28	15.59	0.03	37.49	6.73	9.6	4.39	137	31.9	337	94.9	164	0.17	27	49	18.7	11.3	59.7	26.7	287	584	21	37	2.23	0.52282	1
1	2	61	4.2	0.02	2.08	3.03	6.55	3.81	115	29.6	304	97.4	157	0.17	20	38	14.6	3.7	69	29.8	60	45	37	39	2.96	0.95746	1
1	1	45	2.12	0.01	2.66	2.3	16.55	5.49	160	28.4	319	89.1	229	0.24	47	49	20.9	7.7	65.2	34.2	57	42	28	27	2	0.48438	0
1	1	25	1.06	0.73	2.51	3.07	15.77	4.76	155	29.8	323	92.2	70	0.1	44	128	26.2	14.9	66	35.1	59	74	15	30	2.8	0.59375	1
1	2	22	2.92	0.04	1.76	0.92	13.2	2.66	69	31.2	301	103.7	200	0.22	27	81	26.4	11.2	70.2	36.6	93	85	24	43	1.58	0.33734	0
1	1	80	39.68	0.96	5.27	0.7	14.5	4.23	110	29.7	315	94.1	203	0.2	20	31	17	8.2	73.4	42.8	70	45	30	26	3.22	0.92265	1
1	1	62	26.71	0.13	15.75	1.43	9.85	3.5	115	30.2	324	93.4	17	0.01	110	73	6	2.3	54.4	30.5	52	26	15	26	3.16	0.71847	1
1	2	41	16.06	0.06	4.09	4.52	10.6	4.79	144	27.1	305	88.7	249	0.24	23	21	7.2	1.7	60	29.3	54	67	15	36	4.12	0.96025	1
1	1	31	1.34	0.02	2.23	8.04	9.28	4.28	138	31.2	333	93.7	168	0.17	33	12	18.8	5.7	49.4	27.3	94	19	32	34	2.75	0.88529	1
1	1	63	17.19	0.01	4.32	2.88	8.45	4.22	134	33.5	330	101.6	187	0.19	14	49	26	9.8	53.9	31.1	70	82	15	43	3.08	0.80322	1
1	2	75	10.95	0.02	4.68	1.82	20.16	4.53	118	29.5	310	95.3	221	0.21	15	15	25	7.8	62.3	31.2	48	17	36	51	2.61	0.94135	1
1	2	57	8.86	0.05	4.46	2.42	10.78	4.69	127	30.3	325	93.3	146	0.15	34	39	16.8	6.2	39.3	22.2	88	31	34	41	1.82	0.66167	1
1	1	33	1.06	0.16	5.51	2.51	8.95	4.55	144	32.4	328	98.7	223	0.25	29	18	29.7	6.8	46.2	20.2	53	24	22	30	2.74	0.71643	1
1	1	35	287.82	0.33	2.48	3.89	9.97	4.67	134	29.3	317	92.6	156	0.18	25	21	34.3	14	39.8	17.8	128	318	28	23	2.73	0.77193	1
1	2	53	11.66	0.03	2.76	3.42	6.75	4.66	148	29.7	316	93.8	30	0.04	72	26	23.7	11	69.9	33.8	98	156	17	34	2.68	0.61819	1
1	1	41	20.19	0.12	2.59	4.88	10.25	4.2	133	27.2	318	85.7	242	0.22	17	12	18.6	7.3	57.2	33	88	17	14	33	2.57	0.48619	0
1	1	63	232.59	1.55	1.5	1.64	6.1	3.81	118	34.6	328	105.7	170	0.21	20	20	15	5	78.2	30.4	98	16	33	33	2.99	0.92901	1
1	1	50	89.11	0.07	1.39	1.51	6.67	4.13	121	33.2	321	103.3	162	0.17	103	37	26.2	6.6	66.4	37.4	79	17	17	25	2.83	0.6092	1
1	1	74	3.25	0.32	2.67	3.27	11.63	4.06	116	29.9	309	96.9	30	0.04	14	53	9.7	2.4	48.7	24.4	78	247	22	35	3.26	0.89369	1
1	2	76	0.56	5.19	5.79	1.43	35.45	1.32	40	34.5	331	104.1	165	0.2	42	37	22.6	10.8	57.6	30.9	96	33	20	26	3.54	0.8962	1
1	2	45	10.1	0.02	0.62	2.31	10.29	5.03	128	26.6	310	85.8	59	0.06	47	43	29.9	6.8	62.6	22.9	82	23	25	18	2.96	0.76859	1
1	1	25	0.72	0.01	1.72	3.06	5.18	3.12	95	29.8	339	87.8	276	0.25	76	99	21.2	7.5	49.9	29.6	149	243	27	35	2.64	0.80062	1
1	2	81	3.3	0.08	37.68	5.1	8.76	4.31	139	32.4	313	103.3	221	0.23	57	78	26.5	13.6	42.6	29.4	66	54	24	30	3.39	0.91601	1
1	1	25	3.49	0.41	1.6	2.7	8.39	4.38	136	29.2	327	89.1	244	0.26	26	58	11.2	4.6	59.6	38.5	70	15	18	22	2.78	0.58188	1
1	2	43	11.35	0.2	2.39	3.02	7.07	4.5	138	30.6	305	100.4	75	0.09	20	35	13.5	3.9	59.6	38.2	73	48	27	48	3.9	0.98708	1
1	1	19	1.16	0.75	3.16	7.77	13.6	4.04	127	29.7	315	94.5	146	0.15	30	17	8.9	2.5	63.8	23.9	66	16	26	40	4.16	0.98851	1
1	1	25	0.75	0.01	4.51	1.56	4.89	4.51	116	29.8	334	89	209	0.22	66	34	17.5	8.9	52.1	22.3	260	101	31	42	3.01	0.94004	1
1	2	31	4.3	55.85	0.8	14.5	12.08	4.79	155	29.2	318	91.9	59	0.08	19	36	12.5	3.9	78.2	40.9	50	79	21	28	2.45	0.54747	1
1	2	75	51.99	0.01	1.45	0.61	15.25	4.78	141	30.6	316	96.6	134	0.14	31	111	24.4	10.2	58	37.3	102	414	24	37	2.8	0.8164	1
1	2	26	0.6	6.11	1.91	3.65	8.93	5.38	162	29.6	303	97.7	99	0.12	33	14	39.8	21.6	52.2	30.7	101	37	15	20	2.57	0.39193	0
1	1	66	3.7	3.5	2.63	0.68	12.25	3.8	119	29.9	322	92.9	223	0.21	27	24	57.6	37.8	57	29.5	142	51	18	31	3.18	0.80925	1
1	1	22	61.15	0.03	2.36	1.41	14.5	4.35	133	29.5	313	94.3	87	0.08	14	6	12.3	5.8	55.6	29.3	116	154	17	26	3.13	0.74423	1
1	2	55	0.01	0.02	3.41	2.85	7.66	3.83	111	31.9	303	105.4	310	0.32	58	80	20.4	6.9	57.9	37.6	91	88	16	33	2.67	0.58188	1
1	1	50	114.14	0.05	2.08	0.8	8.02	4.19	128	28.5	298	95.8	196	0.2	26	68	13.1	5.3	53.9	29.9	85	82	20	39	3.04	0.83967	1
1	1	49	7.67	0.05	3.94	2.78	10.53	4.94	141	25.6	287	89.3	165	0.19	37	47	9.4	2.5	63.3	39.2	94	46	14	23	2.44	0.33667	0
1	2	62	52.85	0.03	3.16	1.71	13.91	4.29	129	30.5	322	94.7	293	0.31	282	215	86.1	54.5	58.2	28.7	258	822	15	27	2.98	0.65052	1
1	2	36	121.89	0.06	3.59	4.12	8.17	3.04	96	26.9	315	85.2	202	0.21	14	19	23.2	9.4	55.9	25.5	53	24	15	31	3.46	0.84663	1
1	1	74	15.74	0.02	14.91	3.27	5.74	3.69	114	27.5	311	88.4	167	0.14	40	30	24.6	9.1	56.5	23.2	61	25	18	33	2.87	0.7134	1
1	1	24	27.17	0.31	2.13	3.22	10.62	4.58	139	31.3	310	101.1	312	0.38	28	41	5.7	2.1	73.2	34.2	101	48	22	22	2.8	0.67908	1
1	1	50	5.22	0.13	5.22	0.83	4.25	5.55	118	26.3	289	90.8	311	0.25	37	20	17.6	2.9	52.7	33.5	69	16	22	36	4.36	0.98687	1
1	1	48	0.47	0.01	3.72	3.29	7.19	4.79	136	28.9	319	90.6	238	0.22	39	47	13.6	3.8	76.5	22.6	167	91	14	30	2.98	0.65405	1
1	2	18	26.65	0.02	1.45	1.46	11.19	5.39	165	28.4	302	94.2	200	0.21	15	15	17.4	6.6	63.5	36.9	75	12	13	31	3.22	0.7405	1
1	2	30	7.59	0.01	2.89	1.48	4.89	3.73	124	29.9	302	99.1	226	0.22	29	42	8	2.7	61.3	29.7	79	47	19	27	3.51	0.88481	1
1	2	31	3.36	0.01	4.72	8.76	14.9	3.68	116	30.8	302	101.9	108	0.12	16	16	10.9	4.4	58.8	17.6	67	17	14	39	2.41	0.46321	0
1	1	28	12.82	0.03	2.08	2.91	9.33	4.08	137	29.9	298	100.5	203	0.2	55	68	19.5	5.8	66	33	232	550	38	26	2.15	0.75842	1
1	1	23	26.96	0.12	1.17	1.41	13.45	3.26	97	29.5	323	91.2	238	0.22	30	17	12.9	1.8	76.9	30.6	115	43	17	25	3.23	0.7733	1
1	1	30	16.36	0.01	2.42	3.99	11.2	4.06	113	32.6	339	96.3	206	0.19	36	67	5.7	2.3	57.4	37.8	74	33	18	29	4.23	0.96854	1
1	1	30	14.67	0.7	5.19	2.66	10.92	4.64	135	36.4	392	92.8	149	0.15	19	13	7.3	1.7	59.7	26.7	61	26	18	15	3.85	0.89728	1
1	2	76	30.29	0.01	14.42	2.62	8.6	3.03	91	32.5	313	104.1	41	0.05	26	20	8	2.8	69	29.8	49	64	24	45	2.83	0.86361	1
1	2	62	5.09	0.01	3.48	3.73	9.85	4.34	116	32	301	106.4	210	0.2	29	42	16.5	6	65.2	34.2	86	35	23	35	3.46	0.93186	1
1	1	34	3.92	0.01	3.11	2.35	8.97	3.77	121	29.5	323	91.1	174	0.18	40	35	15	2.1	66	35.1	75	37	35	49	2.7	0.94176	1
1	2	20	2.14	0.02	4.59	3.9	14.69	5.56	170	27.6	302	91.2	230	0.26	33	19	28.7	8	70.2	36.6	69	17	21	43	2.63	0.74941	1
1	2	65	3.16	0.02	1.56	0.28	13.74	4.77	145	31.8	315	100.8	139	0.13	47	17	12.7	2.4	73.4	42.8	68	70	31	24	3.29	0.93322	1
1	2	25	18.5	0.3	2.05	1.61	2.67	5.17	134	31.3	344	91.1	119	0.13	28	12	17.8	7.4	54.4	30.5	55	20	17	27	2.17	0.31552	0
1	1	23	8.32	0.04	2.48	3.76	12.02	4.73	149	29.7	335	88.6	276	0.27	22	34	9.9	3.8	60	29.3	79	45	35	50	2.31	0.88661	1
1	1	29	7.81	0.02	2.06	3.12	6.59	4.9	130	28.2	312	90.4	102	0.11	24	18	5.1	2.2	49.4	27.3	22	17	35	29	2.08	0.69691	1
1	1	34	4.39	0.05	3.22	2.22	11.07	4.06	127	29.7	319	93.2	188	0.19	29	13	52.1	16.6	53.9	31.1	122	13	15	28	1.76	0.15056	0
1	1	17	14.65	0.09	0.48	2.21	4.69	4.42	135	28.7	318	90.2	280	0.32	75	280	20.4	12.4	62.3	31.2	157	331	15	47	2.54	0.6217	1
1	1	72	0.6	0.05	3.36	2.32	13.16	3.65	113	31.5	336	93.9	238	0.22	13	10	20	8.2	39.3	22.2	68	9	31	42	2.54	0.86202	1
1	2	58	18.73	0.05	2.38	3.63	11.4	5.1	132	25.2	300	84.1	217	0.22	29	26	34.3	11.8	46.2	20.2	50	10	24	46	1.99	0.55922	1
1	1	30	15.55	0.61	1.6	1.7	11.85	4.71	133	29.8	322	92.5	148	0.12	37	16	8.8	3.3	39.8	17.8	91	19	21	34	2.23	0.49521	0
1	1	14	6.49	0.01	1.96	4.11	6.79	2.95	92	27.9	292	95.4	183	0.18	35	77	13.8	5	69.9	33.8	37	52	16	24	3.4	0.80659	1
1	1	19	16.03	0.04	2.45	4.73	10.58	4.87	150	29.1	303	95.9	172	0.19	96	164	18.6	5.3	57.2	33	339	71	20	34	3.67	0.93731	1
1	1	74	28.76	0.02	4.37	2.12	9.04	4.2	130	32.2	325	99.1	58	0.05	28	17	96.5	9.6	78.2	30.4	63	75	16	28	3.2	0.76564	1
1	1	17	33.55	0.03	3.54	4.99	8.35	4.49	141	30	332	90.2	159	0.18	78	110	247.9	157.9	66.4	37.4	393	525	23	34	2.96	0.832	1
1	2	87	0.26	0.05	0.93	8.2	12.42	3.8	115	28.5	306	93.1	259	0.22	18	10	6.4	2.9	48.7	24.4	42	11	14	34	2.65	0.5345	1
1	1	74	1.49	0.07	0.74	4.07	7.25	3.14	101	28.2	310	91.1	131	0.15	34	26	8.7	3.4	57.6	30.9	29	14	34	29	3.93	0.98737	1
1	1	21	13.5	0.64	2.26	0.43	8.25	4.76	135	30.6	330	92.8	149	0.16	29	20	25.2	8.1	62.6	22.9	56	21	20	38	2.72	0.72958	1
1	2	29	54.82	0.02	2.19	1.9	5.09	3.09	87	28.5	293	97.5	136	0.18	23	7	8.5	2.9	49.9	29.6	31	18	18	37	2.21	0.44208	0
1	2	36	5.21	0.04	2.84	0.64	13.14	4.71	126	30.8	318	96.8	149	0.15	21	22	26	8.6	42.6	29.4	99	19	30	81	2.48	0.95507	1
1	1	50	8	2.11	3.47	7.3	7.49	4.3	123	30.3	322	93.9	155	0.16	16	18	8.5	3.2	50.4	23.8	43	11	13	36	2.81	0.60591	1
1	1	21	15.13	1.11	3.17	1.21	9.63	4.14	128	31.3	336	93.4	165	0.18	65	29	22.6	7.1	67.1	31.5	41	15	17	42	2.8	0.73332	1
1	1	80	3.39	0.02	2.38	5.26	7.2	3.79	123	30.1	308	97.8	261	0.22	15	29	21.4	6.4	62.2	17.4	67	23	19	36	2.33	0.51508	1
1	1	30	15.82	0.04	2.88	1.2	9.79	3.79	114	30	303	98.8	184	0.2	118	134	26.7	7.6	76.8	41.3	85	23	20	24	2.33	0.42879	0
1	2	85	42.92	0.01	1.25	1.56	13.83	4.96	143	30.3	335	90.3	174	0.21	16	18	13.1	3	65.5	35.7	77	34	18	28	3.43	0.86105	1
1	1	60	0.2	0.07	69.02	7.24	14.99	5.78	174	29.9	328	91.1	137	0.16	33	22	41.1	18.5	71.6	42.6	47	19	13	26	2.59	0.40879	0
1	1	61	1.27	0.55	3.67	1.87	10.61	4.76	131	22.1	286	77.4	200	0.22	16	19	7.7	2.4	57.6	34.7	74	29	28	22	2.21	0.54101	1
1	2	47	2.72	0.02	4.18	0.59	8.96	5.64	167	29.9	333	89.9	50	0.06	23	17	31.2	16.9	64.7	22.3	50	15	16	31	2.7	0.57823	1
1	1	66	18.99	0.58	2.9	2.48	7.58	5.8	100	30.1	321	93.8	110	0.13	32	44	27.8	10.9	53	15.4	228	286	31	36	2.1	0.67913	1
1	1	57	100.66	0.01	3.81	2.26	13.75	5.83	175	21.5	289	74.3	37	0.05	48	52	21.8	6.9	59.8	28.2	95	55	43	29	2.62	0.93398	1
1	1	24	1.08	0.01	2.12	4.04	19.7	4.95	150	29.7	314	94.4	193	0.2	43	61	17.5	6.6	53.2	32.2	168	381	49	36	3.5	0.99451	1
1	1	64	5.72	0.06	1.23	3.09	8.95	4.88	153	32	332	96.4	228	0.22	17	19	14.7	5.4	56.6	26.2	96	49	34	30	3.77	0.98342	1
1	1	30	5.17	0.01	2.99	7.86	8.39	4.59	136	28.5	321	88.9	44	0.05	20	25	11.2	4.5	56.5	33.2	94	39	29	37	3.33	0.95278	1
1	1	21	0.78	0.01	1.76	7.55	7.43	4.51	141	30	338	88.6	143	0.16	26	27	30.1	10.8	60.6	33.9	95	17	13	23	3.28	0.70502	1
1	2	59	56.47	0.01	2.49	0.87	7.61	3.5	127	31.5	310	101.5	127	0.15	89	91	29.1	13.8	73.3	42.3	180	260	20	22	2.57	0.52731	1
1	2	22	13.3	0.01	1.64	1.64	9.93	3.62	116	29	311	93	97	0.12	28	19	46.3	22.8	81.4	46.6	133	14	27	27	2.58	0.7267	1
1	1	85	2.53	0.02	2.45	2.72	10.09	3.85	133	33.2	329	100.6	201	0.2	22	22	9.8	3.1	59.9	32.6	64	27	21	30	2.49	0.58479	1
1	1	21	9.28	0.02	1.24	2.59	5.96	4.97	150	30.4	300	101.3	289	0.26	32	36	9.7	3.1	52.5	22.5	84	77	17	28	2.99	0.70427	1
1	2	66	17.85	0.01	6.78	1.88	24.48	3.64	111	34.1	336	101.4	268	0.22	32	59	23.2	7.8	76.1	42.3	87	102	17	37	1.82	0.25139	0
1	2	47	151.75	0.01	2.01	0.32	8.05	4.41	130	30.5	309	98.6	55	0.06	32	23	12.1	6.2	50.6	19	82	19	17	54	2.28	0.60722	1
1	2	22	3.08	0.02	3.32	2.1	5.55	3.22	99	29.9	319	93.7	133	0.17	19	26	10.8	3.6	69.4	25.3	57	30	24	20	4.23	0.97504	1
1	1	21	1.25	0.02	1.27	0.5	7.68	4.47	125	30.7	306	100.4	215	0.21	58	103	17.5	9	71.1	42.4	148	311	36	45	3.33	0.98137	1
1	2	53	31.58	0.07	1.32	0.05	10.22	4.89	140	31.2	321	97.2	65	0.08	21	17	9.1	2.4	67.9	36	69	14	40	40	2.34	0.90219	1
1	1	15	14.61	0.14	5.94	1.4	14.24	4.69	152	30.2	297	101.8	230	0.2	51	24	45.9	11.4	52.6	25.2	84	15	26	34	2.32	0.65292	1
1	1	71	8.56	48.44	3.18	5.38	12.09	4.79	143	30.8	323	95.2	218	0.21	65	35	31.4	15.1	62.5	34.5	291	98	22	16	1.98	0.25412	0
1	1	20	9.06	0.22	2.04	3.17	9.31	3.43	114	28.6	328	87.4	229	0.26	12	13	9.6	3.8	83.1	24.9	94	19	14	22	2.62	0.41033	0
1	1	40	1	0.43	5.37	8.32	18.8	4.94	139	31	331	93.8	322	0.29	23	11	4.8	1.3	91.1	39.3	65	16	16	27	2.75	0.56612	1
1	1	33	0.63	0.05	3.95	4.15	22.19	1.98	61	31.3	325	96.3	139	0.16	28	31	8.8	3.1	54.2	24.3	57	68	17	32	4.54	0.98287	1
1	1	23	146.23	0.02	3.39	8.04	11.29	4.06	114	31.1	308	100.9	120	0.14	18	20	12.7	5.7	64.2	42.8	81	39	14	22	3.62	0.83133	1
1	1	20	1.07	0.02	261.72	3.21	5.65	3.77	129	32.4	309	104.9	230	0.26	44	16	21.3	6.4	72.6	37.5	74	11	14	22	2.89	0.54139	1
1	1	23	1.94	0.01	16	3.49	13.77	2.76	86	29.3	314	93.4	124	0.16	148	50	32.4	23.9	73.5	47.5	1739	1623	22	32	2.36	0.5638	1
1	1	38	1.6	0.41	5.06	2.98	10.67	4.36	127	31	341	91	133	0.16	24	8	28.6	11.1	71.2	31.8	124	63	22	39	3.58	0.94799	1
1	1	18	1.68	0.02	3.45	2.01	11.2	4.71	263	31.5	331	95.2	196	0.19	33	40	15	5	73.7	47.9	98	82	38	37	3.44	0.98329	1
1	1	24	12.29	0.01	3.8	1.62	8.01	4.37	121	28.9	295	98.1	142	0.16	57	45	7.8	2.5	76.4	29.7	77	262	19	25	2.94	0.70041	1
1	1	19	24.64	0.02	3.15	2.72	7.64	4.37	132	29.7	306	97	151	0.17	149	169	55.2	19.9	68.7	37.7	65	26	17	30	2.21	0.35765	0
1	2	72	1.06	0.09	6.6	9.92	7.4	3.76	109	30.5	318	95.8	300	0.28	120	299	54.4	27.3	64.6	36	94	135	17	38	2.44	0.53977	1
1	2	23	72.33	0.02	5.49	4.01	7.11	3.78	108	27.6	325	85.1	159	0.16	19	13	20.2	8.2	73.1	43.8	66	13	24	24	2.62	0.65945	1
1	1	45	0.25	0.6	6.88	7.67	9.67	4.46	133	30.3	300	100.8	99	0.11	43	36	19.5	5.9	69.8	31.5	118	17	15	25	3.05	0.66478	1
1	1	23	69.69	0.06	5.59	0.69	6.92	5.3	158	30.8	291	105.9	239	0.24	30	14	42.2	15.3	68.4	31.8	62	21	25	22	4.16	0.9758	1
1	1	21	0.55	0.02	2.97	0.55	6.66	6.18	225	30.7	319	96.4	200	0.2	20	15	13.6	2.9	48.8	24	84	26	22	22	2.65	0.61205	1
1	1	46	81.29	0.02	1.95	2.69	15.23	3.38	90	29	282	102.9	166	0.16	22	35	16.3	5.7	58.7	30.9	81	22	34	40	2.76	0.92231	1
1	2	26	7.15	0.02	2.58	0.6	12.42	4.24	122	27.8	316	88	193	0.23	68	172	7.8	2.6	65.9	32.8	72	251	23	38	3.68	0.95917	1
1	1	26	0.36	0.06	2.1	733	22.09	4.93	154	30.2	296	102.2	120	0.12	16	16	13.8	2.7	73	38.2	82	51	38	43	3.32	0.98306	1
1	2	40	37.87	0.01	3.07	4.92	7.17	4.76	141	28.7	297	96.6	162	0.18	86	31	59.9	26	69.3	40.2	133	39	27	44	3.45	0.96468	1
1	1	75	10.77	0.09	4.2	1.44	14.54	4.71	131	30.2	314	96.4	234	0.23	27	17	59.3	24.6	57.4	29.8	137	17	19	25	3.28	0.81978	1
1	1	71	0.7	0.02	22.29	2.5	10.31	5.3	146	29.8	322	92.5	179	0.16	24	24	29	8.5	60.3	32.8	77	19	47	70	2.15	0.97391	1
1	2	57	69.5	0.04	1.11	0.75	9.93	3.73	118	28.4	321	88.4	141	0.17	29	54	11.9	4.2	63.6	35.6	87	59	16	26	2.61	0.48878	0
1	1	20	0.28	0.02	1.84	2.06	10.87	5	126	29.8	330	90.4	202	0.22	34	28	22.6	8.1	61.5	26.6	54	30	14	21	3.12	0.64092	1
1	2	62	2.9	0.02	1.65	2.52	13.06	4.6	133	29.8	326	91.4	229	0.22	14	5	17.4	6	59	36.6	105	20	23	32	3.36	0.90964	1
1	1	18	3.77	0.03	9.33	4.43	6.36	4.48	136	29.6	314	94.3	205	0.2	29	61	10.5	3.6	54.2	25.8	37	54	17	21	3.13	0.70763	1
1	1	65	4.3	0.52	3.85	5.78	8.45	3.7	111	30.3	322	94.1	262	0.24	20	41	14.6	5.8	77.1	48.7	48	54	19	29	3.9	0.94665	1
1	1	50	9.77	0.13	2.29	3.55	5.21	3.2	99	28.8	316	91.2	284	0.3	17	14	12.3	2.8	65.3	36	38	13	19	30	2.68	0.62819	1
1	1	17	0.36	0.23	16.94	3.64	5.76	4.11	122	30.9	311	99.2	363	0.34	28	16	12.9	3.6	88.8	52.8	34	12	15	25	2.85	0.57277	1
1	2	27	1.04	0.08	87.97	3.19	11.86	4.49	131	29.7	325	91.2	202	0.2	45	28	18	3.8	68.3	35.3	103	20	46	42	3.45	0.99356	1
1	1	64	0.81	0.01	2.83	2.25	16.79	4.62	125	30.8	321	96	138	0.14	48	22	14.9	1.9	63.4	23.6	123	9	28	25	4.63	0.99339	1
1	1	15	37.92	0.04	1.74	0.91	5.47	3.66	108	30.5	332	91.8	247	0.27	15	6	8.8	3.5	70.9	17.9	68	19	14	29	2.48	0.40642	0
1	2	18	1.77	0.1	3.42	0.85	10.67	4.15	129	26.8	308	87	195	0.21	36	72	21.4	8.6	77.6	38.6	103	83	16	37	3.65	0.91655	1
1	1	28	3.74	0.02	11.92	4.21	8.29	4.8	133	29.7	337	88.1	230	0.23	40	44	12.7	3.5	77.7	41.4	100	29	21	29	3.31	0.87112	1
1	1	15	24.43	0.04	4.22	1.98	12.03	5.14	144	28.9	319	90.4	79	0.09	15	14	7.5	2.7	75.3	40.1	104	50	28	34	2.37	0.71499	1
1	2	30	0.55	0.02	4.85	4.83	14.46	5.61	160	29.4	306	96	111	0.11	31	19	22.5	3	79.3	38.6	80	73	27	30	3.28	0.92121	1
1	2	45	2.02	0.46	7.92	1.21	7.8	4.15	122	30.7	301	101.9	266	0.25	29	11	9.9	2.2	71.9	19.3	90	17	19	17	2.52	0.43347	0
1	2	37	4.23	0.01	1.93	3.37	7.82	4.67	154	29.6	306	96.7	167	0.18	39	29	24.2	7	54	24.4	80	28	18	32	2.87	0.70581	1
1	1	64	124.96	59.7	5.27	2.19	9.33	4.85	134	31.3	326	96.3	150	0.18	47	48	57.5	32.3	70.9	44.6	142	145	21	33	3.11	0.84114	1
1	1	53	0.2	0.23	3.57	1.46	9.33	2.62	79	30.1	327	92.1	201	0.22	19	18	8.3	2.2	70.8	37.6	77	27	19	29	2.81	0.67746	1
1	2	79	1.24	0.13	6.81	7.94	14.71	4.12	126	28.9	278	103.9	178	0.17	79	34	30.7	14.9	67	41	303	118	16	32	2.67	0.57289	1
1	1	48	4.21	0.02	3.85	2.62	11.44	3.75	106	32.5	325	100	192	0.21	58	105	14.3	5.1	61.2	36.9	97	139	17	17	3.99	0.91835	1
1	2	50	17.6	0.06	1.32	0.92	12.38	4.14	127	30	321	93.3	320	0.3	20	18	16.2	4.7	63.8	38.2	81	20	26	34	2.94	0.86361	1
1	1	30	2.62	0.01	3.75	1.37	2.65	3.04	101	29.9	323	92.6	199	0.18	53	40	15.6	4.4	62.8	39.4	74	38	16	31	2.2	0.34	0
1	2	49	2.47	0.01	2.36	2.38	14.49	4.85	128	29.7	303	98.2	300	0.28	52	21	24.7	4.3	50.4	23.8	75	122	15	22	2.97	0.6029	1
1	1	28	1.12	0.01	2.14	1.54	13.14	4.27	119	31.5	320	98.6	124	0.13	30	43	17.8	5.9	67.1	31.5	69	20	13	28	2.4	0.33912	0
1	1	86	86.39	0.01	3.6	3.31	19.79	3.88	112	25.1	299	83.9	233	0.25	83	174	15	5.2	62.2	17.4	95	136	19	31	3	0.76634	1
1	1	74	51.3	0.11	3.42	0.46	16.99	5.28	152	32.4	333	97.3	96	0.13	27	56	12.5	2.6	76.8	41.3	71	49	20	39	3	0.82884	1
1	1	19	19.55	0.02	3.03	4.3	10.87	4.11	131	28.5	297	96.1	168	0.2	31	14	36.3	11.5	65.5	35.7	56	20	17	33	3.26	0.82927	1
1	1	21	2.81	0.01	19.02	5.48	6.07	5.39	149	30.2	329	91.9	366	0.4	25	56	10.7	3.8	71.6	42.6	69	396	49	41	2.02	0.92322	1
1	1	20	2.14	1.22	5.03	3.61	11.34	4.53	135	30.4	297	102.3	292	0.24	31	13	19.3	6.1	57.6	34.7	62	29	21	29	2.19	0.43004	0
1	1	18	8.27	0.05	3.79	0.64	9.66	4.82	153	29.8	305	97.6	149	0.15	37	25	27.9	5.8	64.7	22.3	40	39	28	34	2.39	0.7229	1
1	2	18	0.35	0.04	2.1	9.92	7.77	2.74	85	26	295	88.2	185	0.23	21	20	20.7	5	53	15.4	68	15	22	43	3.57	0.95394	1
1	1	67	1.17	12.36	2.54	4.7	9.92	4.34	119	29.4	313	93.9	124	0.15	90	19	25.8	3.9	59.8	28.2	96	28	15	35	3.06	0.74511	1
1	1	28	3.38	0.01	4.21	1.62	12.3	3.47	87	30.7	327	93.9	213	0.23	24	57	30.5	14.2	53.2	32.2	58	51	20	30	2.91	0.74454	1
1	2	68	219.41	0.05	3.69	0.36	18.22	4.76	139	31	321	96.4	189	0.19	16	17	18.6	5.6	56.6	26.2	52	19	19	23	2.55	0.50302	1
1	2	27	12.79	11.59	3.3	4.62	5.95	3.12	97	26.9	297	90.7	160	0.19	96	61	18.7	10.9	56.5	33.2	437	140	14	28	3.44	0.8121	1
1	2	14	37.32	0.55	5.89	3.8	8.33	3.42	105	28.8	333	86.4	184	0.18	20	10	5.3	1.2	60.6	33.9	83	16	24	56	2.35	0.78771	1
1	1	22	2.53	0.01	21.43	1.77	5.26	2.28	67	29.1	330	88.2	292	0.27	23	19	32.8	10.4	73.3	42.3	101	115	20	54	3.68	0.96957	1
1	1	37	120.51	0.01	2.72	1.98	7.1	4.93	136	30.4	336	90.5	169	0.24	21	23	9.5	3.7	81.4	46.6	124	11	15	23	3.34	0.76472	1
1	2	23	74.42	0.04	2.25	3.12	7.63	4.37	123	31.2	313	99.5	209	0.17	50	80	13.5	7.3	59.9	32.6	71	77	16	32	2.67	0.57289	1
1	2	77	148.43	0.73	1.58	4.23	4.27	3.23	94	30.2	295	102.2	204	0.24	24	20	52	8.2	52.5	22.5	85	14	17	33	2.66	0.6001	1
1	2	21	1.05	0.02	9.9	2.98	6.77	3.27	100	30.1	299	100.7	291	0.28	20	40	10.6	2.9	76.1	42.3	46	110	22	27	1.87	0.29176	0
1	1	20	1.15	0.01	7.42	2.85	22.47	5.27	156	29.2	317	92.2	259	0.23	51	151	12.8	3.1	50.6	19	73	167	34	46	2.3	0.8575	1
1	2	50	24.31	0.02	1.99	2.86	14.45	4.93	106	27.1	305	88.9	187	0.17	37	17	11.4	3.6	69.4	25.3	57	22	20	20	2.5	0.47468	0
1	1	15	23.29	0.32	3.52	1.55	13.87	4.24	130	29.5	328	89.9	211	0.22	40	33	82.4	53.2	71.1	42.4	188	73	18	41	1.92	0.34229	0
1	1	20	0.39	0.01	2.19	2.36	3.84	4.25	142	28.4	317	89.4	147	0.15	24	19	11.6	5.3	67.9	36	30	12	30	51	3.5	0.98107	1
1	2	62	2.54	0.4	3.3	5.52	9.38	4.54	142	29.1	312	93.2	223	0.22	53	34	42.7	23.5	52.6	25.2	120	45	12	31	2.84	0.55223	1
1	1	79	3.39	0.01	1.72	1.85	10.56	4.27	116	35.3	309	113.9	168	0.2	28	34	12.7	4.1	62.5	34.5	43	34	17	33	2.69	0.61411	1
1	2	17	7.77	0.01	2.72	3.73	10.82	4.08	123	31.9	303	105.2	155	0.17	39	55	16.2	5.8	83.1	24.9	81	55	14	33	4.35	0.96861	1
1	1	32	0.52	0.02	2.32	3.38	5.64	3.85	120	30.5	330	92.4	207	0.23	46	41	65.1	17.2	91.1	39.3	148	26	23	20	2.74	0.65778	1
1	1	55	146.8	0.08	3.55	2.84	7.25	3.27	93	31.2	329	94.7	165	0.14	67	43	16.4	4.6	54.2	24.3	52	48	21	26	3.06	0.78767	1
1	1	19	1.09	0.06	1.68	2.96	10.2	4.34	116	27.9	316	88.3	190	0.18	23	24	26.7	12.3	64.2	42.8	76	120	32	16	3.16	0.89872	1
1	1	17	21.72	0.18	2.8	1.96	6.98	4.62	136	29.7	302	98.1	233	0.22	24	29	14.1	4.1	72.6	37.5	69	58	41	26	3.42	0.98045	1
1	1	47	23.29	0.02	3.05	7.66	11.91	3.54	105	22.6	271	83.6	228	0.24	15	11	15.4	6.3	73.5	47.5	70	14	15	22	3.64	0.84931	1
1	1	26	0.7	0.03	1.79	1.3	7.89	4.17	124	29.3	303	96.7	104	0.13	88	71	191.4	119.8	71.2	31.8	200	222	19	17	2.94	0.63518	1
1	1	41	20.03	0.02	2.75	2.08	10.35	4.16	131	29.7	323	91.7	214	0.21	14	16	10.6	4.3	73.7	47.9	96	42	25	27	3.92	0.96806	1
1	1	27	9.29	0.12	1.83	1.9	8.49	2.68	100	31.8	332	95.7	175	0.16	26	11	5.1	1.6	76.4	29.7	136	61	27	28	3.01	0.8649	1
1	1	23	274.31	0.2	15.45	3.83	15.99	5.28	160	30.7	318	96.4	103	0.11	13	8	10.3	3.3	68.7	37.7	97	27	31	56	3.51	0.98589	1
1	2	17	0.45	0.47	3.26	1.91	9.18	3.93	116	27	319	84.5	188	0.21	68	39	18.2	6.1	64.6	36	189	99	31	22	3.54	0.95491	1
1	2	22	2.93	0.01	2.82	0.76	7.82	5.04	154	30	330	91	255	0.26	106	172	48.7	18.9	73.1	43.8	120	65	36	52	4.21	0.99739	1
1	1	49	64.57	0.38	19.07	3.63	7.18	4.42	114	27.6	301	92	175	0.16	36	54	15	3.8	69.8	31.5	64	320	42	49	2.68	0.96798	1
1	1	22	186.71	0.97	48.69	3.85	7.53	3.26	99	30.8	327	94.4	301	0.28	22	53	24.3	10.1	68.4	31.8	59	46	15	25	2.17	0.26152	0
1	2	31	11.1	0.01	2.2	1.99	3.24	2.31	70	30.3	295	102.4	59	0.07	19	9	14.4	4.8	48.8	24	96	23	22	34	2.15	0.47981	0
1	1	34	0.83	0.05	1.83	9.9	10.96	3.84	103	30.9	328	94	171	0.2	45	107	17.2	8.1	58.7	30.9	73	44	23	40	3.18	0.90479	1
1	1	22	3.73	0.01	1.56	3.3	8.9	4.85	145	29.3	321	91.1	263	0.24	34	17	34.8	6.7	65.9	32.8	52	28	18	30	3.26	0.82706	1
1	2	17	198.6	1.03	8.97	6	5.77	4.16	121	28.8	299	96.4	125	0.13	18	15	7.7	1.8	73	38.2	103	16	25	46	1.97	0.57293	1
1	2	65	70.96	0.02	2.36	2.01	13.07	5.92	168	29.1	323	90.1	255	0.26	48	95	21.9	5.1	69.3	40.2	85	36	24	21	4.25	0.97683	1
1	1	86	29.33	0.01	1.7	3.38	10.52	4.9	153	31.8	294	108	213	0.22	81	45	38.4	22.4	57.4	29.8	1354	1411	19	58	3.12	0.91814	1
1	2	41	19.74	0.02	4.3	0.81	10.26	4.51	133	31.6	311	101.8	231	0.19	54	43	45.4	18.6	60.3	32.8	139	21	22	41	2.43	0.67376	1
1	2	36	23.38	0.02	1.51	3.65	6.6	5.2	160	21	268	78.5	81	0.11	37	22	30	10.4	63.6	35.6	50	53	12	23	3.53	0.78001	1
1	2	58	14.84	0.11	3.7	3.39	11.04	5.03	154	28.8	291	99.1	300	0.29	20	17	6.7	1.8	61.5	26.6	55	13	18	32	2.46	0.51811	1
1	1	26	0.2	0.02	1.66	1.43	13.2	4.04	108	31.7	313	101.3	208	0.16	53	122	16.4	5.8	59	36.6	62	71	35	42	3.61	0.9867	1
1	2	87	0.45	0.09	3.74	2.19	19.03	5.43	151	29.7	298	99.6	174	0.2	19	14	16.7	6.3	54.2	25.8	59	15	17	21	3.65	0.8701	1
1	2	23	11.51	0.02	3.28	3.23	6.37	5.39	162	28.6	328	87.2	295	0.33	28	17	42.4	19.5	77.1	48.7	152	15	20	41	2.22	0.531	1
1	2	33	13.04	0.02	4.74	3.54	6.28	4.41	126	29	331	87.5	235	0.25	22	22	8.5	3.1	65.3	36	58	25	16	23	2.55	0.43221	0
1	1	57	1.02	0.02	5	1.31	12.76	4.5	128	21.4	273	78.2	63	0.09	23	25	14.7	6.1	88.8	52.8	64	63	14	35	3.25	0.79407	1
1	1	35	0.2	0.24	7.94	1.06	17.09	3.02	103	21.1	269	78.4	99	0.13	41	25	66.2	19	68.3	35.3	73	15	19	30	2.82	0.68966	1
1	2	13	79.57	0.01	5.9	4.48	8.73	2.82	83	29.5	319	92.5	148	0.14	24	19	15.9	3.8	63.4	23.6	44	15	29	29	3.34	0.93874	1
1	1	67	0.21	0.01	1.09	0.7	13.03	4.83	137	31.5	330	95.5	252	0.26	34	19	42.3	16.8	70.9	17.9	99	19	13	36	2.55	0.4803	0
1	2	48	13.69	0.01	5.93	4.61	28.17	4.42	125	25	320	78.3	108	0.15	65	59	22.8	5.5	77.6	38.6	69	47	24	17	2.83	0.69297	1
1	1	17	0.2	0.5	3.31	0.83	10.38	4.31	125	29.4	300	98	73	0.08	138	53	183.2	137.8	77.7	41.4	1956	447	48	47	2.47	0.97051	1
1	1	31	31.17	0.28	1.53	2.58	14.03	4.84	129	29.8	314	94.8	205	0.19	20	16	20.3	6.1	75.3	40.1	63	55	18	28	3.58	0.89261	1
1	1	50	1.55	1.51	4.25	2.84	4.74	3.8	107	27.2	293	92.8	195	0.17	70	86	25.8	9.3	79.3	38.6	90	124	26	45	2.88	0.89411	1
1	1	17	28.16	0.03	2.89	1.49	7.45	4.68	127	31.4	323	97	225	0.28	20	38	22.9	8.3	71.9	19.3	84	281	21	29	2.74	0.68891	1
1	2	76	114.03	1.1	0.68	2.2	14.24	4.49	137	30.9	300	102.9	226	0.18	16	24	8.6	2.3	54	24.4	60	29	21	35	3.19	0.86955	1
1	1	73	113.06	0.02	0.96	1.86	12.42	4.48	122	28.8	293	98.4	243	0.24	34	20	5.1	1.7	70.9	44.6	180	37	25	24	2.33	0.54688	1
1	2	36	220.8	0.05	2.11	2.98	8.71	3.94	112	26.2	298	87.9	134	0.18	21	15	28.7	10.6	70.8	37.6	45	18	16	28	2.46	0.43417	0
1	1	14	11.43	0.03	957.15	2.16	7.11	4.33	133	28.8	301	95.8	89	0.1	22	17	12.4	3.1	67	41	82	42	23	32	2.96	0.82145	1
1	1	29	3.93	0.02	2.01	4.29	11.71	3.23	92	27.8	314	88.8	22	0.02	37	29	33.4	11.3	61.2	36.9	80	133	20	21	2.86	0.65481	1
1	1	28	2.41	0.04	2.92	3.55	8.18	3.76	102	20.9	298	69.9	55	0.06	49	36	42.9	11.9	63.8	38.2	76	41	17	37	2.18	0.40458	0
1	2	22	4.27	0.04	1.47	2.27	14.05	4.56	128	30.9	306	100.9	177	0.18	39	44	33.8	10.3	64.3	41.3	78	99	22	34	2.43	0.61475	1
1	1	82	5.56	0.01	4.77	1.89	5.64	3.48	108	29	310	93.7	194	0.19	46	28	26.7	12	50.4	23.8	128	130	25	36	3.69	0.96417	1
1	2	16	24.53	0.17	6.86	3.05	7.28	4.27	127	30.9	303	101.7	237	0.25	68	90	19	7.6	67.1	31.5	141	141	18	25	5.54	0.99711	1
1	2	27	2.9	4.08	2.8	1.16	8.17	4.26	127	29.9	310	96.2	181	0.17	23	15	27.5	10	62.2	17.4	76	26	29	25	2.14	0.55795	1
1	1	38	113.87	10.9	1.63	0.72	6.87	3.39	105	30.6	325	94.3	120	0.15	176	113	39	14.2	76.8	41.3	69	41	15	27	2.44	0.39274	0
1	2	54	0.5	0.01	3.56	4.89	7.6	3.81	88	19.4	266	72.8	220	0.23	21	14	8	3.9	65.5	35.7	629	616	24	34	4.15	0.98244	1
1	2	37	83.35	0.01	3.11	6.1	11.12	4.27	131	29.9	299	100	254	0.24	258	517	63.2	32.7	71.6	42.6	1133	539	19	24	3.54	0.87943	1
1	1	20	8.28	0.01	3.92	0.98	9.69	2.97	91	31.8	321	99.1	300	0.28	1079	988	53.7	34.7	57.6	34.7	503	1419	27	37	2.09	0.59559	1
1	1	32	0.99	0.01	3.46	0.5	29.79	5.41	169	29.6	329	89.9	269	0.26	25	27	6.4	3.2	64.7	22.3	66	61	14	40	2.4	0.46751	0
1	1	29	2.93	0.02	1.57	1.39	16.27	3.8	108	31	307	101	240	0.22	110	84	25.7	8.2	53	15.4	58	58	20	35	3.19	0.8584	1
1	1	30	1.36	0.03	2.85	2.69	6.99	3.61	123	28.6	321	89.1	226	0.22	33	15	33.7	6.6	59.8	28.2	83	28	19	29	3.06	0.77409	1
1	1	85	1.35	0.01	1.63	0.57	5.95	4.54	118	29.7	329	90.3	190	0.22	18	14	23.9	10.1	53.2	32.2	100	87	17	29	1.77	0.18485	0
1	2	29	0.98	0.07	2000	2.22	13.17	5.32	142	30.9	305	101.2	228	0.23	32	76	14.7	8.3	56.6	26.2	153	193	22	25	1.83	0.26137	0
1	2	22	1.28	0.39	3.19	11.34	9.39	4.3	137	31.1	322	96.6	114	0.12	17	16	14.7	6.2	56.5	33.2	96	15	18	28	4.21	0.96614	1
1	2	22	112.86	0.01	2.24	5.29	10.01	5.32	157	26.9	298	90.4	210	0.22	29	56	19.1	8.2	60.6	33.9	200	98	33	25	2.91	0.89285	1
1	1	35	60.04	2.26	3.51	0.99	6.57	4.34	126	30.5	311	98.1	192	0.18	24	47	19	6.7	73.3	42.3	63	23	36	39	3.03	0.95914	1
1	1	24	0.7	0.18	2.01	1.17	4.43	4.76	148	32.5	301	108	228	0.25	25	32	35.9	19.2	81.4	46.6	104	91	55	60	3.22	0.99778	1
1	2	23	10.66	0.03	1.48	2.02	14.24	6.48	194	29.1	293	99.2	45	0.05	59	44	26.3	11	59.9	32.6	143	138	19	37	2.25	0.48514	0
1	1	27	13.38	0.02	0.51	1.27	9.13	4.87	137	30.4	335	90.6	249	0.22	67	43	49.4	25.3	52.5	22.5	112	44	20	39	3.57	0.93663	1
1	1	15	2.78	0.06	1.03	7.77	7.68	3.41	102	32	319	100.4	123	0.13	308	416	25.2	8.6	76.1	42.3	101	147	26	43	2.73	0.85397	1
1	1	16	7.74	0.03	1.4	1.94	7.51	4.61	135	29.9	323	92.6	209	0.21	76	87	7.6	2.1	50.6	19	112	132	21	24	2.51	0.54005	1
1	2	30	0.65	0.06	2.39	3.68	6.61	4.95	131	29.3	331	88.6	225	0.22	191	52	65.7	31.1	69.4	25.3	276	1191	23	25	2.84	0.73757	1
1	2	16	0.6	0.03	2.63	3.22	5.95	4.06	124	28.6	311	91.8	179	0.18	38	20	15.8	5.5	71.1	42.4	77	17	27	27	2.41	0.65592	1
1	1	19	3.28	0.01	1.04	0.6	7.7	4.09	137	30.2	325	93.1	232	0.2	12	11	14.2	4.1	67.9	36	93	25	35	27	2.27	0.756	1
1	1	42	0.41	30.46	4.71	1.54	13.4	4.45	134	30.2	334	90.4	183	0.18	21	29	10.7	2.5	52.6	25.2	63	32	30	32	1.95	0.55324	1
1	2	16	0.92	1.38	1.84	3.2	7.5	3.81	115	30.1	291	103.4	246	0.21	78	73	51	26.3	62.5	34.5	263	411	21	41	3.42	0.9288	1
1	2	74	0.38	0.13	6.28	2.86	6.41	2.84	83	32.9	334	98.5	349	0.31	26	19	11.9	2.9	83.1	24.9	75	27	26	12	3.17	0.81539	1
1	2	15	9.83	0.01	3.78	1000	14.32	3.86	111	29.6	299	99.1	197	0.19	23	35	16.2	5.7	91.1	39.3	54	37	23	32	2.72	0.74199	1
1	2	67	0.2	0.18	11.54	13.79	5.97	4.37	139	31.8	312	101.8	247	0.27	37	43	12.5	3.2	54.2	24.3	96	148	16	31	4.39	0.97402	1
1	1	31	8.53	0.02	4	0.94	7.17	4.52	132	32	304	105.3	52	0.07	47	81	11.4	5.1	64.2	42.8	63	55	16	41	3.19	0.83797	1
1	2	20	0.2	0.02	3.17	1.88	7.01	5.86	168	29.6	304	97.4	254	0.26	63	30	24.5	11.6	72.6	37.5	278	80	36	31	2.94	0.93613	1
1	1	44	21.44	0.43	1.1	2.88	10.92	4.38	122	26.5	313	84.6	167	0.17	120	238	49.7	30.9	73.5	47.5	90	186	21	19	3.19	0.7871	1
1	1	74	1.54	0.02	40.29	1.15	9.05	3.6	116	32.2	325	99.2	176	0.19	33	50	26.3	7.6	71.2	31.8	65	59	16	29	3.4	0.83372	1
1	1	23	0.43	0.24	10.9	4.82	3.68	3.73	108	29.8	333	89.4	208	0.22	35	38	12.3	5.2	73.7	47.9	219	136	25	24	3.83	0.9579	1
1	1	18	66.35	0.03	6.61	3.39	9.56	3.63	127	30.5	329	92.7	223	0.2	47	26	54	34	76.4	29.7	33	61	40	48	1.99	0.86192	1
1	2	21	15.05	0.02	26.64	5.31	8.56	5.13	153	29.4	304	96.6	167	0.19	23	34	11.6	3.3	68.7	37.7	122	43	13	23	2.46	0.32432	0
1	2	28	1.25	0.04	34.56	2.04	5.45	4.29	134	29.1	331	88	158	0.14	23	18	19.7	9.2	64.6	36	123	44	27	38	3.63	0.96889	1
1	1	15	1.45	0.01	3.05	2.77	7.56	4.98	156	29.8	304	98.1	160	0.22	37	66	29	7.5	73.1	43.8	78	101	14	35	3.28	0.80351	1
1	2	30	0.89	0.07	2.51	4.08	11.95	4.35	135	18.6	285	65.5	189	0.18	24	17	9.4	2.1	69.8	31.5	51	9	14	48	3.98	0.96295	1
1	1	72	11.96	0.01	1.49	2.81	4.01	3.46	115	29.3	313	93.4	363	0.33	57	42	27	5.5	68.4	31.8	110	343	20	31	2.71	0.67151	1
1	1	67	7.82	0.01	1.46	7.61	7.83	5.4	163	30.2	312	96.8	262	0.24	42	70	25.9	7.1	48.8	24	87	30	22	35	3	0.8348	1
1	2	21	23.55	0.02	2.23	1.47	7.41	4.33	117	29.6	319	92.5	110	0.14	17	9	28.2	10.9	58.7	30.9	63	23	31	32	3.45	0.9625	1
1	1	65	4.07	0.53	5.2	2.32	12.98	4.83	148	30.7	324	94.8	60	0.06	26	22	38.3	23.2	65.9	32.8	62	42	19	35	1.84	0.28175	0
1	1	30	21.63	0.02	5.18	2.52	4.87	3.34	102	30.6	298	102.8	239	0.23	11	11	43.1	18.5	73	38.2	60	16	39	28	1.86	0.67809	1
1	1	21	105.13	0.22	4.27	5.68	6.68	4.16	123	29.4	322	91.1	213	0.21	96	50	28.4	12.8	69.3	40.2	110	524	21	19	1.38	0.09658	0
1	1	28	0.28	0.08	2.97	3.67	13.18	3.87	117	28.6	321	89.2	190	0.2	67	82	21.6	8	57.4	29.8	92	108	39	30	3.44	0.98039	1
1	2	40	28.03	0.01	1.92	3.33	14.71	3.78	115	33.6	336	100	177	0.16	74	85	313.8	189.3	60.3	32.8	452	512	25	26	3.92	0.9669	1
1	1	21	0.97	0.45	3.38	0.72	9.24	3.58	107	29.9	325	91.9	137	0.16	49	149	19.7	7.6	63.6	35.6	136	145	33	32	3.35	0.96229	1
1	1	21	2.13	0.04	2.6	4.38	13.91	4.86	138	29.9	330	90.6	66	0.07	53	146	23.9	8.3	61.5	26.6	100	155	22	41	3.27	0.91448	1
1	1	67	0.39	0.01	4.98	2.53	7.25	3.92	102	29.4	319	92.2	259	0.25	44	28	24.4	11.3	59	36.6	130	132	19	31	2.57	0.58564	1
1	1	32	2.79	0.1	1.58	2.6	6.4	3.98	83	31	304	102.2	206	0.18	30	39	14.3	5.1	54.2	25.8	91	17	20	27	2.76	0.6605	1
1	2	65	1.77	0.1	4.03	7.36	5.94	4.47	99	28.3	317	89.2	104	0.13	21	21	23.4	7.6	77.1	48.7	64	36	20	52	3.46	0.95059	1
1	1	17	0.59	0.02	3.83	2.02	13.49	4.19	119	30.3	335	90.4	190	0.17	33	57	14	4.7	65.3	36	85	69	18	27	3.21	0.79519	1
1	1	73	70.39	0.04	5.42	4.58	8.1	4.02	119	29.5	300	98.4	307	0.3	21	35	19.5	5.7	88.8	52.8	62	35	14	27	2.49	0.39343	0

## Sheet: 3组分肝硬化肝癌
组别0肝炎，0=肝硬化，1=肝癌	性别（男=1，女=2）	年龄	CRP	PCT	AFP	CEA	WBC	RBC	Hb	MCV	MCHC	MCH	PLT	PCT	AST	ALT	TBIL	DBIL	TP	ALB	ALP	GGT	ADA	AFU	LAG
0	1	61	6.88	0.46	730	1.58	3.67	3.23	81	78.9	318	25.1	166	0.18	32	20	14.7	5.4	63.8	23.9	134	49	15	38	2.92	0.12369	0
0	2	63	2.17	0.22	219.2	5.11	3.48	3.81	129	100.6	336	33.8	18	0.02	101	51	141.2	35.9	52.1	22.3	124	36	43	36	2.96	0.17188	0
0	2	41	1.38	1.08	1.2	0.93	10.86	2.18	66	97.9	308	30.2	786	0.74	38	18	8.3	2.3	78.2	40.9	67	13	15	24	2.36	0.01026	0
0	1	34	7.03	0.27	7.48	1.39	1.43	3.37	98	90.3	321	29	37	0.03	73	56	16.6	6.2	58	37.3	163	22	19	18	1.79	0.00136	0
0	2	75	1.72	0.07	3.17	5.87	3.89	1.73	32	69.6	268	18.7	84	0.09	22	12	10.8	4.1	52.2	30.7	86	21	16	26	4.2	0.72695	1
0	1	41	12.88	0.73	126.78	0.77	4.51	2.89	103	106.3	336	35.7	62	0.06	230	177	51.9	22.9	57	29.5	99	45	34	38	2.15	0.01908	0
0	1	53	61.83	8.6	54.98	0.66	17.99	2.86	98	102.4	336	34.4	78	0.08	167	126	76.6	61.2	55.6	29.3	107	29	15	18	2.9	0.03225	0
0	1	65	5.72	0.26	4.35	3.3	4.27	3.5	112	92.3	346	32	80	0.07	48	28	15.4	5.9	57.9	37.6	103	31	18	24	2.73	0.03104	0
0	1	64	7.25	0.08	3.67	4.62	3.33	3.1	114	105.2	350	36.9	47	0.06	51	42	68.6	11.5	53.9	29.9	146	34	24	43	2.87	0.16416	0
0	1	36	59.76	0.55	3001	1.56	10.11	2.07	67	93.2	345	32.1	177	0.18	102	62	36.6	12.4	63.3	39.2	119	150	17	33	3.09	0.14473	0
0	2	46	56.2	0.52	15.98	4.64	5.33	3.52	81	72.1	321	23.1	98	0.08	156	40	447.5	242.3	58.2	28.7	356	51	17	37	2.83	0.09432	0
0	1	45	9.2	0.11	1.37	3.54	2.1	2.58	74	90	318	28.6	67	0.09	26	14	16.9	5.3	55.9	25.5	60	13	14	28	3.77	0.45703	0
0	1	72	1.05	0.25	59.07	2.06	3.05	3.94	115	90.4	322	29.1	91	0.09	170	32	22.1	6.7	56.5	23.2	141	61	17	32	2.57	0.03323	0
0	2	75	0.1	0.15	5.42	1.89	1.39	2.84	95	96.4	345	33.2	53	0.05	33	28	33.5	7	73.2	34.2	149	246	21	40	2	0.01177	0
0	1	37	11.16	0.33	482.68	0.9	3.28	4.01	133	99.1	336	33.3	65	0.08	749	856	140.4	108.3	52.7	33.5	142	116	17	17	3.1	0.05442	0
0	1	70	38.95	0.17	1.75	3.36	16.13	2.03	65	97.7	326	31.9	57	0.07	121	79	16.7	0.1	76.5	22.6	92	39	20	33	2.64	0.04511	0
0	2	72	0.1	0.15	3.29	1.46	5.65	1.81	56	95.7	324	31	108	0.09	28	29	25.9	4.8	63.5	36.9	62	16	15	25	2.72	0.03093	0
0	1	49	33.1	0.86	1.76	2.97	7.59	4.5	150	97.9	340	33.3	50	0.07	129	62	68.8	5.5	61.3	29.7	132	36	23	37	2.72	0.07604	0
0	1	50	19.11	0.31	16.08	3.38	8.23	2.45	77	28.2	298	94.8	243	0.21	64	30	18	2.6	58.8	17.6	81	25	40	33	1.81	0.00551	0
0	2	23	4.11	0.06	6.19	0.68	16.21	4.55	122	30.9	298	103.5	284	0.27	35	23	40.1	13.9	66	33	56	38	16	31	4.2	0.79008	1
0	1	56	0.91	0.21	4.17	1	11.29	4.92	152	29.5	325	90.8	235	0.23	13	6	13.8	6.8	76.9	30.6	88	86	23	35	3.13	0.19254	0
0	2	27	63.54	0.01	4.05	4.31	5.13	4.09	132	30.2	334	90.3	224	0.18	28	119	14.5	8.2	57.4	37.8	123	214	32	29	2.79	0.06208	0
0	2	28	15.59	0.03	37.49	6.73	9.6	4.39	137	31.9	337	94.9	164	0.17	27	49	18.7	11.3	59.7	26.7	287	584	21	37	2.23	0.01865	0
0	2	61	4.2	0.02	2.08	3.03	6.55	3.81	115	29.6	304	97.4	157	0.17	20	38	14.6	3.7	69	29.8	60	45	37	39	2.96	0.18973	0
0	1	45	2.12	0.01	2.66	2.3	16.55	5.49	160	28.4	319	89.1	229	0.24	47	49	20.9	7.7	65.2	34.2	57	42	28	27	2	0.00533	0
0	1	25	1.06	0.73	2.51	3.07	15.77	4.76	155	29.8	323	92.2	70	0.1	44	128	26.2	14.9	66	35.1	59	74	15	30	2.8	0.05398	0
0	2	22	2.92	0.04	1.76	0.92	13.2	2.66	69	31.2	301	103.7	200	0.22	27	81	26.4	11.2	70.2	36.6	93	85	24	43	1.58	0.00445	0
0	1	80	39.68	0.96	5.27	0.7	14.5	4.23	110	29.7	315	94.1	203	0.2	20	31	17	8.2	73.4	42.8	70	45	30	26	3.22	0.15562	0
0	1	62	26.71	0.13	15.75	1.43	9.85	3.5	115	30.2	324	93.4	17	0.01	110	73	6	2.3	54.4	30.5	52	26	15	26	3.16	0.11056	0
0	2	41	16.06	0.06	4.09	4.52	10.6	4.79	144	27.1	305	88.7	249	0.24	23	21	7.2	1.7	60	29.3	54	67	15	36	4.12	0.80573	1
0	1	31	1.34	0.02	2.23	8.04	9.28	4.28	138	31.2	333	93.7	168	0.17	33	12	18.8	5.7	49.4	27.3	94	19	32	34	2.75	0.07682	0
0	1	63	17.19	0.01	4.32	2.88	8.45	4.22	134	33.5	330	101.6	187	0.19	14	49	26	9.8	53.9	31.1	70	82	15	43	3.08	0.24186	0
0	2	75	10.95	0.02	4.68	1.82	20.16	4.53	118	29.5	310	95.3	221	0.21	15	15	25	7.8	62.3	31.2	48	17	36	51	2.61	0.15953	0
0	2	57	8.86	0.05	4.46	2.42	10.78	4.69	127	30.3	325	93.3	146	0.15	34	39	16.8	6.2	39.3	22.2	88	31	34	41	1.82	0.00902	0
0	1	33	1.06	0.16	5.51	2.51	8.95	4.55	144	32.4	328	98.7	223	0.25	29	18	29.7	6.8	46.2	20.2	53	24	22	30	2.74	0.05031	0
0	1	35	287.82	0.33	2.48	3.89	9.97	4.67	134	29.3	317	92.6	156	0.18	25	21	34.3	14	39.8	17.8	128	318	28	23	2.73	0.03341	0
0	2	53	11.66	0.03	2.76	3.42	6.75	4.66	148	29.7	316	93.8	30	0.04	72	26	23.7	11	69.9	33.8	98	156	17	34	2.68	0.05168	0
0	1	41	20.19	0.12	2.59	4.88	10.25	4.2	133	27.2	318	85.7	242	0.22	17	12	18.6	7.3	57.2	33	88	17	14	33	2.57	0.03406	0
0	1	63	232.59	1.55	1.5	1.64	6.1	3.81	118	34.6	328	105.7	170	0.21	20	20	15	5	78.2	30.4	98	16	33	33	2.99	0.13736	0
0	1	50	89.11	0.07	1.39	1.51	6.67	4.13	121	33.2	321	103.3	162	0.17	103	37	26.2	6.6	66.4	37.4	79	17	17	25	2.83	0.0434	0
0	1	74	3.25	0.32	2.67	3.27	11.63	4.06	116	29.9	309	96.9	30	0.04	14	53	9.7	2.4	48.7	24.4	78	247	22	35	3.26	0.25599	0
0	2	76	0.56	5.19	5.79	1.43	35.45	1.32	40	34.5	331	104.1	165	0.2	42	37	22.6	10.8	57.6	30.9	96	33	20	26	3.54	0.28945	0
0	2	45	10.1	0.02	0.62	2.31	10.29	5.03	128	26.6	310	85.8	59	0.06	47	43	29.9	6.8	62.6	22.9	82	23	25	18	2.96	0.04393	0
0	1	25	0.72	0.01	1.72	3.06	5.18	3.12	95	29.8	339	87.8	276	0.25	76	99	21.2	7.5	49.9	29.6	149	243	27	35	2.64	0.05666	0
0	2	81	3.3	0.08	37.68	5.1	8.76	4.31	139	32.4	313	103.3	221	0.23	57	78	26.5	13.6	42.6	29.4	66	54	24	30	3.39	0.26838	0
0	1	25	3.49	0.41	1.6	2.7	8.39	4.38	136	29.2	327	89.1	244	0.26	26	58	11.2	4.6	59.6	38.5	70	15	18	22	2.78	0.03129	0
0	2	43	11.35	0.2	2.39	3.02	7.07	4.5	138	30.6	305	100.4	75	0.09	20	35	13.5	3.9	59.6	38.2	73	48	27	48	3.9	0.85601	1
0	1	19	1.16	0.75	3.16	7.77	13.6	4.04	127	29.7	315	94.5	146	0.15	30	17	8.9	2.5	63.8	23.9	66	16	26	40	4.16	0.87831	1
0	1	25	0.75	0.01	4.51	1.56	4.89	4.51	116	29.8	334	89	209	0.22	66	34	17.5	8.9	52.1	22.3	260	101	31	42	3.01	0.23423	0
0	2	31	4.3	55.85	0.8	14.5	12.08	4.79	155	29.2	318	91.9	59	0.08	19	36	12.5	3.9	78.2	40.9	50	79	21	28	2.45	0.01905	0
0	2	75	51.99	0.01	1.45	0.61	15.25	4.78	141	30.6	316	96.6	134	0.14	31	111	24.4	10.2	58	37.3	102	414	24	37	2.8	0.0955	0
0	2	26	0.6	6.11	1.91	3.65	8.93	5.38	162	29.6	303	97.7	99	0.12	33	14	39.8	21.6	52.2	30.7	101	37	15	20	2.57	0.01434	0
0	1	66	3.7	3.5	2.63	0.68	12.25	3.8	119	29.9	322	92.9	223	0.21	27	24	57.6	37.8	57	29.5	142	51	18	31	3.18	0.16293	0
0	1	22	61.15	0.03	2.36	1.41	14.5	4.35	133	29.5	313	94.3	87	0.08	14	6	12.3	5.8	55.6	29.3	116	154	17	26	3.13	0.1049	0
0	2	55	0.01	0.02	3.41	2.85	7.66	3.83	111	31.9	303	105.4	310	0.32	58	80	20.4	6.9	57.9	37.6	91	88	16	33	2.67	0.04641	0
0	1	50	114.14	0.05	2.08	0.8	8.02	4.19	128	28.5	298	95.8	196	0.2	26	68	13.1	5.3	53.9	29.9	85	82	20	39	3.04	0.18783	0
0	1	49	7.67	0.05	3.94	2.78	10.53	4.94	141	25.6	287	89.3	165	0.19	37	47	9.4	2.5	63.3	39.2	94	46	14	23	2.44	0.01191	0
0	2	62	52.85	0.03	3.16	1.71	13.91	4.29	129	30.5	322	94.7	293	0.31	282	215	86.1	54.5	58.2	28.7	258	822	15	27	2.98	0.07286	0
0	2	36	121.89	0.06	3.59	4.12	8.17	3.04	96	26.9	315	85.2	202	0.21	14	19	23.2	9.4	55.9	25.5	53	24	15	31	3.46	0.29753	0
0	1	74	15.74	0.02	14.91	3.27	5.74	3.69	114	27.5	311	88.4	167	0.14	40	30	24.6	9.1	56.5	23.2	61	25	18	33	2.87	0.08263	0
0	1	24	27.17	0.31	2.13	3.22	10.62	4.58	139	31.3	310	101.1	312	0.38	28	41	5.7	2.1	73.2	34.2	101	48	22	22	2.8	0.03503	0
0	1	50	5.22	0.13	5.22	0.83	4.25	5.55	118	26.3	289	90.8	311	0.25	37	20	17.6	2.9	52.7	33.5	69	16	22	36	4.36	0.90273	1
0	1	48	0.47	0.01	3.72	3.29	7.19	4.79	136	28.9	319	90.6	238	0.22	39	47	13.6	3.8	76.5	22.6	167	91	14	30	2.98	0.08703	0
0	2	18	26.65	0.02	1.45	1.46	11.19	5.39	165	28.4	302	94.2	200	0.21	15	15	17.4	6.6	63.5	36.9	75	12	13	31	3.22	0.16911	0
0	2	30	7.59	0.01	2.89	1.48	4.89	3.73	124	29.9	302	99.1	226	0.22	29	42	8	2.7	61.3	29.7	79	47	19	27	3.51	0.28266	0
0	2	31	3.36	0.01	4.72	8.76	14.9	3.68	116	30.8	302	101.9	108	0.12	16	16	10.9	4.4	58.8	17.6	67	17	14	39	2.41	0.03234	0
0	1	28	12.82	0.03	2.08	2.91	9.33	4.08	137	29.9	298	100.5	203	0.2	55	68	19.5	5.8	66	33	232	550	38	26	2.15	0.0089	0
0	1	23	26.96	0.12	1.17	1.41	13.45	3.26	97	29.5	323	91.2	238	0.22	30	17	12.9	1.8	76.9	30.6	115	43	17	25	3.23	0.12787	0
0	1	30	16.36	0.01	2.42	3.99	11.2	4.06	113	32.6	339	96.3	206	0.19	36	67	5.7	2.3	57.4	37.8	74	33	18	29	4.23	0.7865	1
0	1	30	14.67	0.7	5.19	2.66	10.92	4.64	135	36.4	392	92.8	149	0.15	19	13	7.3	1.7	59.7	26.7	61	26	18	15	3.85	0.31438	0
0	2	76	30.29	0.01	14.42	2.62	8.6	3.03	91	32.5	313	104.1	41	0.05	26	20	8	2.8	69	29.8	49	64	24	45	2.83	0.16709	0
0	2	62	5.09	0.01	3.48	3.73	9.85	4.34	116	32	301	106.4	210	0.2	29	42	16.5	6	65.2	34.2	86	35	23	35	3.46	0.38558	0
0	1	34	3.92	0.01	3.11	2.35	8.97	3.77	121	29.5	323	91.1	174	0.18	40	35	15	2.1	66	35.1	75	37	35	49	2.7	0.17496	0
0	2	20	2.14	0.02	4.59	3.9	14.69	5.56	170	27.6	302	91.2	230	0.26	33	19	28.7	8	70.2	36.6	69	17	21	43	2.63	0.0851	0
0	2	65	3.16	0.02	1.56	0.28	13.74	4.77	145	31.8	315	100.8	139	0.13	47	17	12.7	2.4	73.4	42.8	68	70	31	24	3.29	0.16661	0
0	2	25	18.5	0.3	2.05	1.61	2.67	5.17	134	31.3	344	91.1	119	0.13	28	12	17.8	7.4	54.4	30.5	55	20	17	27	2.17	0.00747	0
0	1	23	8.32	0.04	2.48	3.76	12.02	4.73	149	29.7	335	88.6	276	0.27	22	34	9.9	3.8	60	29.3	79	45	35	50	2.31	0.06753	0
0	1	29	7.81	0.02	2.06	3.12	6.59	4.9	130	28.2	312	90.4	102	0.11	24	18	5.1	2.2	49.4	27.3	22	17	35	29	2.08	0.00855	0
0	1	34	4.39	0.05	3.22	2.22	11.07	4.06	127	29.7	319	93.2	188	0.19	29	13	52.1	16.6	53.9	31.1	122	13	15	28	1.76	0.00235	0
0	1	17	14.65	0.09	0.48	2.21	4.69	4.42	135	28.7	318	90.2	280	0.32	75	280	20.4	12.4	62.3	31.2	157	331	15	47	2.54	0.07951	0
0	1	72	0.6	0.05	3.36	2.32	13.16	3.65	113	31.5	336	93.9	238	0.22	13	10	20	8.2	39.3	22.2	68	9	31	42	2.54	0.07157	0
0	2	58	18.73	0.05	2.38	3.63	11.4	5.1	132	25.2	300	84.1	217	0.22	29	26	34.3	11.8	46.2	20.2	50	10	24	46	1.99	0.01798	0
0	1	30	15.55	0.61	1.6	1.7	11.85	4.71	133	29.8	322	92.5	148	0.12	37	16	8.8	3.3	39.8	17.8	91	19	21	34	2.23	0.0152	0
0	1	14	6.49	0.01	1.96	4.11	6.79	2.95	92	27.9	292	95.4	183	0.18	35	77	13.8	5	69.9	33.8	37	52	16	24	3.4	0.18165	0
0	1	19	16.03	0.04	2.45	4.73	10.58	4.87	150	29.1	303	95.9	172	0.19	96	164	18.6	5.3	57.2	33	339	71	20	34	3.67	0.50926	1
0	1	74	28.76	0.02	4.37	2.12	9.04	4.2	130	32.2	325	99.1	58	0.05	28	17	96.5	9.6	78.2	30.4	63	75	16	28	3.2	0.14007	0
0	1	17	33.55	0.03	3.54	4.99	8.35	4.49	141	30	332	90.2	159	0.18	78	110	247.9	157.9	66.4	37.4	393	525	23	34	2.96	0.11906	0
0	2	87	0.26	0.05	0.93	8.2	12.42	3.8	115	28.5	306	93.1	259	0.22	18	10	6.4	2.9	48.7	24.4	42	11	14	34	2.65	0.0456	0
0	1	74	1.49	0.07	0.74	4.07	7.25	3.14	101	28.2	310	91.1	131	0.15	34	26	8.7	3.4	57.6	30.9	29	14	34	29	3.93	0.65851	1
0	1	21	13.5	0.64	2.26	0.43	8.25	4.76	135	30.6	330	92.8	149	0.16	29	20	25.2	8.1	62.6	22.9	56	21	20	38	2.72	0.07786	0
0	2	29	54.82	0.02	2.19	1.9	5.09	3.09	87	28.5	293	97.5	136	0.18	23	7	8.5	2.9	49.9	29.6	31	18	18	37	2.21	0.01686	0
0	2	36	5.21	0.04	2.84	0.64	13.14	4.71	126	30.8	318	96.8	149	0.15	21	22	26	8.6	42.6	29.4	99	19	30	81	2.48	0.48677	0
0	1	50	8	2.11	3.47	7.3	7.49	4.3	123	30.3	322	93.9	155	0.16	16	18	8.5	3.2	50.4	23.8	43	11	13	36	2.81	0.07959	0
0	1	21	15.13	1.11	3.17	1.21	9.63	4.14	128	31.3	336	93.4	165	0.18	65	29	22.6	7.1	67.1	31.5	41	15	17	42	2.8	0.11881	0
0	1	80	3.39	0.02	2.38	5.26	7.2	3.79	123	30.1	308	97.8	261	0.22	15	29	21.4	6.4	62.2	17.4	67	23	19	36	2.33	0.02257	0
0	1	30	15.82	0.04	2.88	1.2	9.79	3.79	114	30	303	98.8	184	0.2	118	134	26.7	7.6	76.8	41.3	85	23	20	24	2.33	0.0101	0
0	2	85	42.92	0.01	1.25	1.56	13.83	4.96	143	30.3	335	90.3	174	0.21	16	18	13.1	3	65.5	35.7	77	34	18	28	3.43	0.24765	0
0	1	60	0.2	0.07	69.02	7.24	14.99	5.78	174	29.9	328	91.1	137	0.16	33	22	41.1	18.5	71.6	42.6	47	19	13	26	2.59	0.02219	0
0	1	61	1.27	0.55	3.67	1.87	10.61	4.76	131	22.1	286	77.4	200	0.22	16	19	7.7	2.4	57.6	34.7	74	29	28	22	2.21	0.00697	0
0	2	47	2.72	0.02	4.18	0.59	8.96	5.64	167	29.9	333	89.9	50	0.06	23	17	31.2	16.9	64.7	22.3	50	15	16	31	2.7	0.04423	0
0	1	66	18.99	0.58	2.9	2.48	7.58	5.8	100	30.1	321	93.8	110	0.13	32	44	27.8	10.9	53	15.4	228	286	31	36	2.1	0.01381	0
0	1	57	100.66	0.01	3.81	2.26	13.75	5.83	175	21.5	289	74.3	37	0.05	48	52	21.8	6.9	59.8	28.2	95	55	43	29	2.62	0.04504	0
0	1	24	1.08	0.01	2.12	4.04	19.7	4.95	150	29.7	314	94.4	193	0.2	43	61	17.5	6.6	53.2	32.2	168	381	49	36	3.5	0.52456	1
0	1	64	5.72	0.06	1.23	3.09	8.95	4.88	153	32	332	96.4	228	0.22	17	19	14.7	5.4	56.6	26.2	96	49	34	30	3.77	0.56383	1
0	1	30	5.17	0.01	2.99	7.86	8.39	4.59	136	28.5	321	88.9	44	0.05	20	25	11.2	4.5	56.5	33.2	94	39	29	37	3.33	0.34944	0
0	1	21	0.78	0.01	1.76	7.55	7.43	4.51	141	30	338	88.6	143	0.16	26	27	30.1	10.8	60.6	33.9	95	17	13	23	3.28	0.1224	0
0	2	59	56.47	0.01	2.49	0.87	7.61	3.5	127	31.5	310	101.5	127	0.15	89	91	29.1	13.8	73.3	42.3	180	260	20	22	2.57	0.01765	0
0	2	22	13.3	0.01	1.64	1.64	9.93	3.62	116	29	311	93	97	0.12	28	19	46.3	22.8	81.4	46.6	133	14	27	27	2.58	0.02813	0
0	1	85	2.53	0.02	2.45	2.72	10.09	3.85	133	33.2	329	100.6	201	0.2	22	22	9.8	3.1	59.9	32.6	64	27	21	30	2.49	0.02447	0
0	1	21	9.28	0.02	1.24	2.59	5.96	4.97	150	30.4	300	101.3	289	0.26	32	36	9.7	3.1	52.5	22.5	84	77	17	28	2.99	0.08196	0
0	2	66	17.85	0.01	6.78	1.88	24.48	3.64	111	34.1	336	101.4	268	0.22	32	59	23.2	7.8	76.1	42.3	87	102	17	37	1.82	0.00536	0
0	2	47	151.75	0.01	2.01	0.32	8.05	4.41	130	30.5	309	98.6	55	0.06	32	23	12.1	6.2	50.6	19	82	19	17	54	2.28	0.06311	0
0	2	22	3.08	0.02	3.32	2.1	5.55	3.22	99	29.9	319	93.7	133	0.17	19	26	10.8	3.6	69.4	25.3	57	30	24	20	4.23	0.68308	1
0	1	21	1.25	0.02	1.27	0.5	7.68	4.47	125	30.7	306	100.4	215	0.21	58	103	17.5	9	71.1	42.4	148	311	36	45	3.33	0.50853	1
0	2	53	31.58	0.07	1.32	0.05	10.22	4.89	140	31.2	321	97.2	65	0.08	21	17	9.1	2.4	67.9	36	69	14	40	40	2.34	0.04081	0
0	1	15	14.61	0.14	5.94	1.4	14.24	4.69	152	30.2	297	101.8	230	0.2	51	24	45.9	11.4	52.6	25.2	84	15	26	34	2.32	0.02115	0
0	1	71	8.56	48.44	3.18	5.38	12.09	4.79	143	30.8	323	95.2	218	0.21	65	35	31.4	15.1	62.5	34.5	291	98	22	16	1.98	0.00216	0
0	1	20	9.06	0.22	2.04	3.17	9.31	3.43	114	28.6	328	87.4	229	0.26	12	13	9.6	3.8	83.1	24.9	94	19	14	22	2.62	0.01871	0
0	1	40	1	0.43	5.37	8.32	18.8	4.94	139	31	331	93.8	322	0.29	23	11	4.8	1.3	91.1	39.3	65	16	16	27	2.75	0.03903	0
0	1	33	0.63	0.05	3.95	4.15	22.19	1.98	61	31.3	325	96.3	139	0.16	28	31	8.8	3.1	54.2	24.3	57	68	17	32	4.54	0.9173	1
0	1	23	146.23	0.02	3.39	8.04	11.29	4.06	114	31.1	308	100.9	120	0.14	18	20	12.7	5.7	64.2	42.8	81	39	14	22	3.62	0.26355	0
0	1	20	1.07	0.02	261.72	3.21	5.65	3.77	129	32.4	309	104.9	230	0.26	44	16	21.3	6.4	72.6	37.5	74	11	14	22	2.89	0.04038	0
0	1	23	1.94	0.01	16	3.49	13.77	2.76	86	29.3	314	93.4	124	0.16	148	50	32.4	23.9	73.5	47.5	1739	1623	22	32	2.36	0.01957	0
0	1	38	1.6	0.41	5.06	2.98	10.67	4.36	127	31	341	91	133	0.16	24	8	28.6	11.1	71.2	31.8	124	63	22	39	3.58	0.53703	1
0	1	18	1.68	0.02	3.45	2.01	11.2	4.71	263	31.5	331	95.2	196	0.19	33	40	15	5	73.7	47.9	98	82	38	37	3.44	0.45805	0
0	1	24	12.29	0.01	3.8	1.62	8.01	4.37	121	28.9	295	98.1	142	0.16	57	45	7.8	2.5	76.4	29.7	77	262	19	25	2.94	0.06058	0
0	1	19	24.64	0.02	3.15	2.72	7.64	4.37	132	29.7	306	97	151	0.17	149	169	55.2	19.9	68.7	37.7	65	26	17	30	2.21	0.01031	0
0	2	72	1.06	0.09	6.6	9.92	7.4	3.76	109	30.5	318	95.8	300	0.28	120	299	54.4	27.3	64.6	36	94	135	17	38	2.44	0.03434	0
0	2	23	72.33	0.02	5.49	4.01	7.11	3.78	108	27.6	325	85.1	159	0.16	19	13	20.2	8.2	73.1	43.8	66	13	24	24	2.62	0.02469	0
0	1	45	0.25	0.6	6.88	7.67	9.67	4.46	133	30.3	300	100.8	99	0.11	43	36	19.5	5.9	69.8	31.5	118	17	15	25	3.05	0.0775	0
0	1	23	69.69	0.06	5.59	0.69	6.92	5.3	158	30.8	291	105.9	239	0.24	30	14	42.2	15.3	68.4	31.8	62	21	25	22	4.16	0.67166	1
0	1	21	0.55	0.02	2.97	0.55	6.66	6.18	225	30.7	319	96.4	200	0.2	20	15	13.6	2.9	48.8	24	84	26	22	22	2.65	0.02285	0
0	1	46	81.29	0.02	1.95	2.69	15.23	3.38	90	29	282	102.9	166	0.16	22	35	16.3	5.7	58.7	30.9	81	22	34	40	2.76	0.11789	0
0	2	26	7.15	0.02	2.58	0.6	12.42	4.24	122	27.8	316	88	193	0.23	68	172	7.8	2.6	65.9	32.8	72	251	23	38	3.68	0.59554	1
0	1	26	0.36	0.06	2.1	733	22.09	4.93	154	30.2	296	102.2	120	0.12	16	16	13.8	2.7	73	38.2	82	51	38	43	3.32	0.47386	0
0	2	40	37.87	0.01	3.07	4.92	7.17	4.76	141	28.7	297	96.6	162	0.18	86	31	59.9	26	69.3	40.2	133	39	27	44	3.45	0.54637	1
0	1	75	10.77	0.09	4.2	1.44	14.54	4.71	131	30.2	314	96.4	234	0.23	27	17	59.3	24.6	57.4	29.8	137	17	19	25	3.28	0.14877	0
0	1	71	0.7	0.02	22.29	2.5	10.31	5.3	146	29.8	322	92.5	179	0.16	24	24	29	8.5	60.3	32.8	77	19	47	70	2.15	0.17722	0
0	2	57	69.5	0.04	1.11	0.75	9.93	3.73	118	28.4	321	88.4	141	0.17	29	54	11.9	4.2	63.6	35.6	87	59	16	26	2.61	0.02452	0
0	1	20	0.28	0.02	1.84	2.06	10.87	5	126	29.8	330	90.4	202	0.22	34	28	22.6	8.1	61.5	26.6	54	30	14	21	3.12	0.07156	0
0	2	62	2.9	0.02	1.65	2.52	13.06	4.6	133	29.8	326	91.4	229	0.22	14	5	17.4	6	59	36.6	105	20	23	32	3.36	0.2755	0
0	1	18	3.77	0.03	9.33	4.43	6.36	4.48	136	29.6	314	94.3	205	0.2	29	61	10.5	3.6	54.2	25.8	37	54	17	21	3.13	0.07655	0
0	1	65	4.3	0.52	3.85	5.78	8.45	3.7	111	30.3	322	94.1	262	0.24	20	41	14.6	5.8	77.1	48.7	48	54	19	29	3.9	0.58681	1
0	1	50	9.77	0.13	2.29	3.55	5.21	3.2	99	28.8	316	91.2	284	0.3	17	14	12.3	2.8	65.3	36	38	13	19	30	2.68	0.0408	0
0	1	17	0.36	0.23	16.94	3.64	5.76	4.11	122	30.9	311	99.2	363	0.34	28	16	12.9	3.6	88.8	52.8	34	12	15	25	2.85	0.04465	0
0	2	27	1.04	0.08	87.97	3.19	11.86	4.49	131	29.7	325	91.2	202	0.2	45	28	18	3.8	68.3	35.3	103	20	46	42	3.45	0.58019	1
0	1	64	0.81	0.01	2.83	2.25	16.79	4.62	125	30.8	321	96	138	0.14	48	22	14.9	1.9	63.4	23.6	123	9	28	25	4.63	0.91255	1
0	1	15	37.92	0.04	1.74	0.91	5.47	3.66	108	30.5	332	91.8	247	0.27	15	6	8.8	3.5	70.9	17.9	68	19	14	29	2.48	0.02012	0
0	2	18	1.77	0.1	3.42	0.85	10.67	4.15	129	26.8	308	87	195	0.21	36	72	21.4	8.6	77.6	38.6	103	83	16	37	3.65	0.53196	1
0	1	28	3.74	0.02	11.92	4.21	8.29	4.8	133	29.7	337	88.1	230	0.23	40	44	12.7	3.5	77.7	41.4	100	29	21	29	3.31	0.20583	0
0	1	15	24.43	0.04	4.22	1.98	12.03	5.14	144	28.9	319	90.4	79	0.09	15	14	7.5	2.7	75.3	40.1	104	50	28	34	2.37	0.02512	0
0	2	30	0.55	0.02	4.85	4.83	14.46	5.61	160	29.4	306	96	111	0.11	31	19	22.5	3	79.3	38.6	80	73	27	30	3.28	0.21724	0
0	2	45	2.02	0.46	7.92	1.21	7.8	4.15	122	30.7	301	101.9	266	0.25	29	11	9.9	2.2	71.9	19.3	90	17	19	17	2.52	0.0107	0
0	2	37	4.23	0.01	1.93	3.37	7.82	4.67	154	29.6	306	96.7	167	0.18	39	29	24.2	7	54	24.4	80	28	18	32	2.87	0.07753	0
0	1	64	124.96	59.7	5.27	2.19	9.33	4.85	134	31.3	326	96.3	150	0.18	47	48	57.5	32.3	70.9	44.6	142	145	21	33	3.11	0.15979	0
0	1	53	0.2	0.23	3.57	1.46	9.33	2.62	79	30.1	327	92.1	201	0.22	19	18	8.3	2.2	70.8	37.6	77	27	19	29	2.81	0.05491	0
0	2	79	1.24	0.13	6.81	7.94	14.71	4.12	126	28.9	278	103.9	178	0.17	79	34	30.7	14.9	67	41	303	118	16	32	2.67	0.04344	0
0	1	48	4.21	0.02	3.85	2.62	11.44	3.75	106	32.5	325	100	192	0.21	58	105	14.3	5.1	61.2	36.9	97	139	17	17	3.99	0.439	0
0	2	50	17.6	0.06	1.32	0.92	12.38	4.14	127	30	321	93.3	320	0.3	20	18	16.2	4.7	63.8	38.2	81	20	26	34	2.94	0.11749	0
0	1	30	2.62	0.01	3.75	1.37	2.65	3.04	101	29.9	323	92.6	199	0.18	53	40	15.6	4.4	62.8	39.4	74	38	16	31	2.2	0.01057	0
0	2	49	2.47	0.01	2.36	2.38	14.49	4.85	128	29.7	303	98.2	300	0.28	52	21	24.7	4.3	50.4	23.8	75	122	15	22	2.97	0.05122	0
0	1	28	1.12	0.01	2.14	1.54	13.14	4.27	119	31.5	320	98.6	124	0.13	30	43	17.8	5.9	67.1	31.5	69	20	13	28	2.4	0.01471	0
0	1	86	86.39	0.01	3.6	3.31	19.79	3.88	112	25.1	299	83.9	233	0.25	83	174	15	5.2	62.2	17.4	95	136	19	31	3	0.10434	0
0	1	74	51.3	0.11	3.42	0.46	16.99	5.28	152	32.4	333	97.3	96	0.13	27	56	12.5	2.6	76.8	41.3	71	49	20	39	3	0.17059	0
0	1	19	19.55	0.02	3.03	4.3	10.87	4.11	131	28.5	297	96.1	168	0.2	31	14	36.3	11.5	65.5	35.7	56	20	17	33	3.26	0.21788	0
0	1	21	2.81	0.01	19.02	5.48	6.07	5.39	149	30.2	329	91.9	366	0.4	25	56	10.7	3.8	71.6	42.6	69	396	49	41	2.02	0.01993	0
0	1	20	2.14	1.22	5.03	3.61	11.34	4.53	135	30.4	297	102.3	292	0.24	31	13	19.3	6.1	57.6	34.7	62	29	21	29	2.19	0.00962	0
0	1	18	8.27	0.05	3.79	0.64	9.66	4.82	153	29.8	305	97.6	149	0.15	37	25	27.9	5.8	64.7	22.3	40	39	28	34	2.39	0.02659	0
0	2	18	0.35	0.04	2.1	9.92	7.77	2.74	85	26	295	88.2	185	0.23	21	20	20.7	5	53	15.4	68	15	22	43	3.57	0.59774	1
0	1	67	1.17	12.36	2.54	4.7	9.92	4.34	119	29.4	313	93.9	124	0.15	90	19	25.8	3.9	59.8	28.2	96	28	15	35	3.06	0.14741	0
0	1	28	3.38	0.01	4.21	1.62	12.3	3.47	87	30.7	327	93.9	213	0.23	24	57	30.5	14.2	53.2	32.2	58	51	20	30	2.91	0.0781	0
0	2	68	219.41	0.05	3.69	0.36	18.22	4.76	139	31	321	96.4	189	0.19	16	17	18.6	5.6	56.6	26.2	52	19	19	23	2.55	0.01758	0
0	2	27	12.79	11.59	3.3	4.62	5.95	3.12	97	26.9	297	90.7	160	0.19	96	61	18.7	10.9	56.5	33.2	437	140	14	28	3.44	0.24232	0
0	2	14	37.32	0.55	5.89	3.8	8.33	3.42	105	28.8	333	86.4	184	0.18	20	10	5.3	1.2	60.6	33.9	83	16	24	56	2.35	0.09515	0
0	1	22	2.53	0.01	21.43	1.77	5.26	2.28	67	29.1	330	88.2	292	0.27	23	19	32.8	10.4	73.3	42.3	101	115	20	54	3.68	0.81018	1
0	1	37	120.51	0.01	2.72	1.98	7.1	4.93	136	30.4	336	90.5	169	0.24	21	23	9.5	3.7	81.4	46.6	124	11	15	23	3.34	0.14618	0
0	2	23	74.42	0.04	2.25	3.12	7.63	4.37	123	31.2	313	99.5	209	0.17	50	80	13.5	7.3	59.9	32.6	71	77	16	32	2.67	0.04344	0
0	2	77	148.43	0.73	1.58	4.23	4.27	3.23	94	30.2	295	102.2	204	0.24	24	20	52	8.2	52.5	22.5	85	14	17	33	2.66	0.04576	0
0	2	21	1.05	0.02	9.9	2.98	6.77	3.27	100	30.1	299	100.7	291	0.28	20	40	10.6	2.9	76.1	42.3	46	110	22	27	1.87	0.00335	0
0	1	20	1.15	0.01	7.42	2.85	22.47	5.27	156	29.2	317	92.2	259	0.23	51	151	12.8	3.1	50.6	19	73	167	34	46	2.3	0.04992	0
0	2	50	24.31	0.02	1.99	2.86	14.45	4.93	106	27.1	305	88.9	187	0.17	37	17	11.4	3.6	69.4	25.3	57	22	20	20	2.5	0.01258	0
0	1	15	23.29	0.32	3.52	1.55	13.87	4.24	130	29.5	328	89.9	211	0.22	40	33	82.4	53.2	71.1	42.4	188	73	18	41	1.92	0.00957	0
0	1	20	0.39	0.01	2.19	2.36	3.84	4.25	142	28.4	317	89.4	147	0.15	24	19	11.6	5.3	67.9	36	30	12	30	51	3.5	0.70285	1
0	2	62	2.54	0.4	3.3	5.52	9.38	4.54	142	29.1	312	93.2	223	0.22	53	34	42.7	23.5	52.6	25.2	120	45	12	31	2.84	0.06176	0
0	1	79	3.39	0.01	1.72	1.85	10.56	4.27	116	35.3	309	113.9	168	0.2	28	34	12.7	4.1	62.5	34.5	43	34	17	33	2.69	0.04976	0
0	2	17	7.77	0.01	2.72	3.73	10.82	4.08	123	31.9	303	105.2	155	0.17	39	55	16.2	5.8	83.1	24.9	81	55	14	33	4.35	0.867	1
0	1	32	0.52	0.02	2.32	3.38	5.64	3.85	120	30.5	330	92.4	207	0.23	46	41	65.1	17.2	91.1	39.3	148	26	23	20	2.74	0.02619	0
0	1	55	146.8	0.08	3.55	2.84	7.25	3.27	93	31.2	329	94.7	165	0.14	67	43	16.4	4.6	54.2	24.3	52	48	21	26	3.06	0.09186	0
0	1	19	1.09	0.06	1.68	2.96	10.2	4.34	116	27.9	316	88.3	190	0.18	23	24	26.7	12.3	64.2	42.8	76	120	32	16	3.16	0.07375	0
0	1	17	21.72	0.18	2.8	1.96	6.98	4.62	136	29.7	302	98.1	233	0.22	24	29	14.1	4.1	72.6	37.5	69	58	41	26	3.42	0.27991	0
0	1	47	23.29	0.02	3.05	7.66	11.91	3.54	105	22.6	271	83.6	228	0.24	15	11	15.4	6.3	73.5	47.5	70	14	15	22	3.64	0.278	0
0	1	26	0.7	0.03	1.79	1.3	7.89	4.17	124	29.3	303	96.7	104	0.13	88	71	191.4	119.8	71.2	31.8	200	222	19	17	2.94	0.03574	0
0	1	41	20.03	0.02	2.75	2.08	10.35	4.16	131	29.7	323	91.7	214	0.21	14	16	10.6	4.3	73.7	47.9	96	42	25	27	3.92	0.58858	1
0	1	27	9.29	0.12	1.83	1.9	8.49	2.68	100	31.8	332	95.7	175	0.16	26	11	5.1	1.6	76.4	29.7	136	61	27	28	3.01	0.09867	0
0	1	23	274.31	0.2	15.45	3.83	15.99	5.28	160	30.7	318	96.4	103	0.11	13	8	10.3	3.3	68.7	37.7	97	27	31	56	3.51	0.77746	1
0	2	17	0.45	0.47	3.26	1.91	9.18	3.93	116	27	319	84.5	188	0.21	68	39	18.2	6.1	64.6	36	189	99	31	22	3.54	0.26596	0
0	2	22	2.93	0.01	2.82	0.76	7.82	5.04	154	30	330	91	255	0.26	106	172	48.7	18.9	73.1	43.8	120	65	36	52	4.21	0.95686	1
0	1	49	64.57	0.38	19.07	3.63	7.18	4.42	114	27.6	301	92	175	0.16	36	54	15	3.8	69.8	31.5	64	320	42	49	2.68	0.18126	0
0	1	22	186.71	0.97	48.69	3.85	7.53	3.26	99	30.8	327	94.4	301	0.28	22	53	24.3	10.1	68.4	31.8	59	46	15	25	2.17	0.00632	0
0	2	31	11.1	0.01	2.2	1.99	3.24	2.31	70	30.3	295	102.4	59	0.07	19	9	14.4	4.8	48.8	24	96	23	22	34	2.15	0.01224	0
0	1	34	0.83	0.05	1.83	9.9	10.96	3.84	103	30.9	328	94	171	0.2	45	107	17.2	8.1	58.7	30.9	73	44	23	40	3.18	0.28074	0
0	1	22	3.73	0.01	1.56	3.3	8.9	4.85	145	29.3	321	91.1	263	0.24	34	17	34.8	6.7	65.9	32.8	52	28	18	30	3.26	0.18676	0
0	2	17	198.6	1.03	8.97	6	5.77	4.16	121	28.8	299	96.4	125	0.13	18	15	7.7	1.8	73	38.2	103	16	25	46	1.97	0.01722	0
0	2	65	70.96	0.02	2.36	2.01	13.07	5.92	168	29.1	323	90.1	255	0.26	48	95	21.9	5.1	69.3	40.2	85	36	24	21	4.25	0.71009	1
0	1	86	29.33	0.01	1.7	3.38	10.52	4.9	153	31.8	294	108	213	0.22	81	45	38.4	22.4	57.4	29.8	1354	1411	19	58	3.12	0.51786	1
0	2	41	19.74	0.02	4.3	0.81	10.26	4.51	133	31.6	311	101.8	231	0.19	54	43	45.4	18.6	60.3	32.8	139	21	22	41	2.43	0.04371	0
0	2	36	23.38	0.02	1.51	3.65	6.6	5.2	160	21	268	78.5	81	0.11	37	22	30	10.4	63.6	35.6	50	53	12	23	3.53	0.22247	0
0	2	58	14.84	0.11	3.7	3.39	11.04	5.03	154	28.8	291	99.1	300	0.29	20	17	6.7	1.8	61.5	26.6	55	13	18	32	2.46	0.02463	0
0	1	26	0.2	0.02	1.66	1.43	13.2	4.04	108	31.7	313	101.3	208	0.16	53	122	16.4	5.8	59	36.6	62	71	35	42	3.61	0.65315	1
0	2	87	0.45	0.09	3.74	2.19	19.03	5.43	151	29.7	298	99.6	174	0.2	19	14	16.7	6.3	54.2	25.8	59	15	17	21	3.65	0.27582	0
0	2	23	11.51	0.02	3.28	3.23	6.37	5.39	162	28.6	328	87.2	295	0.33	28	17	42.4	19.5	77.1	48.7	152	15	20	41	2.22	0.02343	0
0	2	33	13.04	0.02	4.74	3.54	6.28	4.41	126	29	331	87.5	235	0.25	22	22	8.5	3.1	65.3	36	58	25	16	23	2.55	0.01684	0
0	1	57	1.02	0.02	5	1.31	12.76	4.5	128	21.4	273	78.2	63	0.09	23	25	14.7	6.1	88.8	52.8	64	63	14	35	3.25	0.22927	0
0	1	35	0.2	0.24	7.94	1.06	17.09	3.02	103	21.1	269	78.4	99	0.13	41	25	66.2	19	68.3	35.3	73	15	19	30	2.82	0.06026	0
0	2	13	79.57	0.01	5.9	4.48	8.73	2.82	83	29.5	319	92.5	148	0.14	24	19	15.9	3.8	63.4	23.6	44	15	29	29	3.34	0.2412	0
0	1	67	0.21	0.01	1.09	0.7	13.03	4.83	137	31.5	330	95.5	252	0.26	34	19	42.3	16.8	70.9	17.9	99	19	13	36	2.55	0.03878	0
0	2	48	13.69	0.01	5.93	4.61	28.17	4.42	125	25	320	78.3	108	0.15	65	59	22.8	5.5	77.6	38.6	69	47	24	17	2.83	0.02806	0
0	1	17	0.2	0.5	3.31	0.83	10.38	4.31	125	29.4	300	98	73	0.08	138	53	183.2	137.8	77.7	41.4	1956	447	48	47	2.47	0.10202	0
0	1	31	31.17	0.28	1.53	2.58	14.03	4.84	129	29.8	314	94.8	205	0.19	20	16	20.3	6.1	75.3	40.1	63	55	18	28	3.58	0.3382	0
0	1	50	1.55	1.51	4.25	2.84	4.74	3.8	107	27.2	293	92.8	195	0.17	70	86	25.8	9.3	79.3	38.6	90	124	26	45	2.88	0.19299	0
0	1	17	28.16	0.03	2.89	1.49	7.45	4.68	127	31.4	323	97	225	0.28	20	38	22.9	8.3	71.9	19.3	84	281	21	29	2.74	0.04645	0
0	2	76	114.03	1.1	0.68	2.2	14.24	4.49	137	30.9	300	102.9	226	0.18	16	24	8.6	2.3	54	24.4	60	29	21	35	3.19	0.21641	0
0	1	73	113.06	0.02	0.96	1.86	12.42	4.48	122	28.8	293	98.4	243	0.24	34	20	5.1	1.7	70.9	44.6	180	37	25	24	2.33	0.01086	0
0	2	36	220.8	0.05	2.11	2.98	8.71	3.94	112	26.2	298	87.9	134	0.18	21	15	28.7	10.6	70.8	37.6	45	18	16	28	2.46	0.01826	0
0	1	14	11.43	0.03	957.15	2.16	7.11	4.33	133	28.8	301	95.8	89	0.1	22	17	12.4	3.1	67	41	82	42	23	32	2.96	0.10529	0
0	1	29	3.93	0.02	2.01	4.29	11.71	3.23	92	27.8	314	88.8	22	0.02	37	29	33.4	11.3	61.2	36.9	80	133	20	21	2.86	0.03775	0
0	1	28	2.41	0.04	2.92	3.55	8.18	3.76	102	20.9	298	69.9	55	0.06	49	36	42.9	11.9	63.8	38.2	76	41	17	37	2.18	0.01525	0
0	2	22	4.27	0.04	1.47	2.27	14.05	4.56	128	30.9	306	100.9	177	0.18	39	44	33.8	10.3	64.3	41.3	78	99	22	34	2.43	0.02738	0
0	1	82	5.56	0.01	4.77	1.89	5.64	3.48	108	29	310	93.7	194	0.19	46	28	26.7	12	50.4	23.8	128	130	25	36	3.69	0.57611	1
0	2	16	24.53	0.17	6.86	3.05	7.28	4.27	127	30.9	303	101.7	237	0.25	68	90	19	7.6	67.1	31.5	141	141	18	25	5.54	0.99237	1
0	2	27	2.9	4.08	2.8	1.16	8.17	4.26	127	29.9	310	96.2	181	0.17	23	15	27.5	10	62.2	17.4	76	26	29	25	2.14	0.00709	0
0	1	38	113.87	10.9	1.63	0.72	6.87	3.39	105	30.6	325	94.3	120	0.15	176	113	39	14.2	76.8	41.3	69	41	15	27	2.44	0.01587	0
0	2	54	0.5	0.01	3.56	4.89	7.6	3.81	88	19.4	266	72.8	220	0.23	21	14	8	3.9	65.5	35.7	629	616	24	34	4.15	0.81798	1
0	2	37	83.35	0.01	3.11	6.1	11.12	4.27	131	29.9	299	100	254	0.24	258	517	63.2	32.7	71.6	42.6	1133	539	19	24	3.54	0.25902	0
0	1	20	8.28	0.01	3.92	0.98	9.69	2.97	91	31.8	321	99.1	300	0.28	1079	988	53.7	34.7	57.6	34.7	503	1419	27	37	2.09	0.01356	0
0	1	32	0.99	0.01	3.46	0.5	29.79	5.41	169	29.6	329	89.9	269	0.26	25	27	6.4	3.2	64.7	22.3	66	61	14	40	2.4	0.03361	0
0	1	29	2.93	0.02	1.57	1.39	16.27	3.8	108	31	307	101	240	0.22	110	84	25.7	8.2	53	15.4	58	58	20	35	3.19	0.21396	0
0	1	30	1.36	0.03	2.85	2.69	6.99	3.61	123	28.6	321	89.1	226	0.22	33	15	33.7	6.6	59.8	28.2	83	28	19	29	3.06	0.1079	0
0	1	85	1.35	0.01	1.63	0.57	5.95	4.54	118	29.7	329	90.3	190	0.22	18	14	23.9	10.1	53.2	32.2	100	87	17	29	1.77	0.00267	0
0	2	29	0.98	0.07	2000	2.22	13.17	5.32	142	30.9	305	101.2	228	0.23	32	76	14.7	8.3	56.6	26.2	153	193	22	25	1.83	0.00259	0
0	2	22	1.28	0.39	3.19	11.34	9.39	4.3	137	31.1	322	96.6	114	0.12	17	16	14.7	6.2	56.5	33.2	96	15	18	28	4.21	0.76424	1
0	2	22	112.86	0.01	2.24	5.29	10.01	5.32	157	26.9	298	90.4	210	0.22	29	56	19.1	8.2	60.6	33.9	200	98	33	25	2.91	0.06749	0
0	1	35	60.04	2.26	3.51	0.99	6.57	4.34	126	30.5	311	98.1	192	0.18	24	47	19	6.7	73.3	42.3	63	23	36	39	3.03	0.22079	0
0	1	24	0.7	0.18	2.01	1.17	4.43	4.76	148	32.5	301	108	228	0.25	25	32	35.9	19.2	81.4	46.6	104	91	55	60	3.22	0.73617	1
0	2	23	10.66	0.03	1.48	2.02	14.24	6.48	194	29.1	293	99.2	45	0.05	59	44	26.3	11	59.9	32.6	143	138	19	37	2.25	0.01919	0
0	1	27	13.38	0.02	0.51	1.27	9.13	4.87	137	30.4	335	90.6	249	0.22	67	43	49.4	25.3	52.5	22.5	112	44	20	39	3.57	0.52249	1
0	1	15	2.78	0.06	1.03	7.77	7.68	3.41	102	32	319	100.4	123	0.13	308	416	25.2	8.6	76.1	42.3	101	147	26	43	2.73	0.11825	0
0	1	16	7.74	0.03	1.4	1.94	7.51	4.61	135	29.9	323	92.6	209	0.21	76	87	7.6	2.1	50.6	19	112	132	21	24	2.51	0.01725	0
0	2	30	0.65	0.06	2.39	3.68	6.61	4.95	131	29.3	331	88.6	225	0.22	191	52	65.7	31.1	69.4	25.3	276	1191	23	25	2.84	0.0485	0
0	2	16	0.6	0.03	2.63	3.22	5.95	4.06	124	28.6	311	91.8	179	0.18	38	20	15.8	5.5	71.1	42.4	77	17	27	27	2.41	0.01728	0
0	1	19	3.28	0.01	1.04	0.6	7.7	4.09	137	30.2	325	93.1	232	0.2	12	11	14.2	4.1	67.9	36	93	25	35	27	2.27	0.01293	0
0	1	42	0.41	30.46	4.71	1.54	13.4	4.45	134	30.2	334	90.4	183	0.18	21	29	10.7	2.5	52.6	25.2	63	32	30	32	1.95	0.00669	0
0	2	16	0.92	1.38	1.84	3.2	7.5	3.81	115	30.1	291	103.4	246	0.21	78	73	51	26.3	62.5	34.5	263	411	21	41	3.42	0.45095	0
0	2	74	0.38	0.13	6.28	2.86	6.41	2.84	83	32.9	334	98.5	349	0.31	26	19	11.9	2.9	83.1	24.9	75	27	26	12	3.17	0.0539	0
0	2	15	9.83	0.01	3.78	1000	14.32	3.86	111	29.6	299	99.1	197	0.19	23	35	16.2	5.7	91.1	39.3	54	37	23	32	2.72	0.05501	0
0	2	67	0.2	0.18	11.54	13.79	5.97	4.37	139	31.8	312	101.8	247	0.27	37	43	12.5	3.2	54.2	24.3	96	148	16	31	4.39	0.8679	1
0	1	31	8.53	0.02	4	0.94	7.17	4.52	132	32	304	105.3	52	0.07	47	81	11.4	5.1	64.2	42.8	63	55	16	41	3.19	0.28011	0
0	2	20	0.2	0.02	3.17	1.88	7.01	5.86	168	29.6	304	97.4	254	0.26	63	30	24.5	11.6	72.6	37.5	278	80	36	31	2.94	0.11117	0
0	1	44	21.44	0.43	1.1	2.88	10.92	4.38	122	26.5	313	84.6	167	0.17	120	238	49.7	30.9	73.5	47.5	90	186	21	19	3.19	0.08359	0
0	1	74	1.54	0.02	40.29	1.15	9.05	3.6	116	32.2	325	99.2	176	0.19	33	50	26.3	7.6	71.2	31.8	65	59	16	29	3.4	0.23885	0
0	1	23	0.43	0.24	10.9	4.82	3.68	3.73	108	29.8	333	89.4	208	0.22	35	38	12.3	5.2	73.7	47.9	219	136	25	24	3.83	0.47165	0
0	1	18	66.35	0.03	6.61	3.39	9.56	3.63	127	30.5	329	92.7	223	0.2	47	26	54	34	76.4	29.7	33	61	40	48	1.99	0.02584	0
0	2	21	15.05	0.02	26.64	5.31	8.56	5.13	153	29.4	304	96.6	167	0.19	23	34	11.6	3.3	68.7	37.7	122	43	13	23	2.46	0.01244	0
0	2	28	1.25	0.04	34.56	2.04	5.45	4.29	134	29.1	331	88	158	0.14	23	18	19.7	9.2	64.6	36	123	44	27	38	3.63	0.57405	1
0	1	15	1.45	0.01	3.05	2.77	7.56	4.98	156	29.8	304	98.1	160	0.22	37	66	29	7.5	73.1	43.8	78	101	14	35	3.28	0.24518	0
0	2	30	0.89	0.07	2.51	4.08	11.95	4.35	135	18.6	285	65.5	189	0.18	24	17	9.4	2.1	69.8	31.5	51	9	14	48	3.98	0.86156	1
0	1	72	11.96	0.01	1.49	2.81	4.01	3.46	115	29.3	313	93.4	363	0.33	57	42	27	5.5	68.4	31.8	110	343	20	31	2.71	0.04807	0
0	1	67	7.82	0.01	1.46	7.61	7.83	5.4	163	30.2	312	96.8	262	0.24	42	70	25.9	7.1	48.8	24	87	30	22	35	3	0.13832	0
0	2	21	23.55	0.02	2.23	1.47	7.41	4.33	117	29.6	319	92.5	110	0.14	17	9	28.2	10.9	58.7	30.9	63	23	31	32	3.45	0.35738	0
0	1	65	4.07	0.53	5.2	2.32	12.98	4.83	148	30.7	324	94.8	60	0.06	26	22	38.3	23.2	65.9	32.8	62	42	19	35	1.84	0.00509	0
0	1	30	21.63	0.02	5.18	2.52	4.87	3.34	102	30.6	298	102.8	239	0.23	11	11	43.1	18.5	73	38.2	60	16	39	28	1.86	0.00445	0
0	1	21	105.13	0.22	4.27	5.68	6.68	4.16	123	29.4	322	91.1	213	0.21	96	50	28.4	12.8	69.3	40.2	110	524	21	19	1.38	0.00045	0
0	1	28	0.28	0.08	2.97	3.67	13.18	3.87	117	28.6	321	89.2	190	0.2	67	82	21.6	8	57.4	29.8	92	108	39	30	3.44	0.34562	0
0	2	40	28.03	0.01	1.92	3.33	14.71	3.78	115	33.6	336	100	177	0.16	74	85	313.8	189.3	60.3	32.8	452	512	25	26	3.92	0.57172	1
0	1	21	0.97	0.45	3.38	0.72	9.24	3.58	107	29.9	325	91.9	137	0.16	49	149	19.7	7.6	63.6	35.6	136	145	33	32	3.35	0.29924	0
0	1	21	2.13	0.04	2.6	4.38	13.91	4.86	138	29.9	330	90.6	66	0.07	53	146	23.9	8.3	61.5	26.6	100	155	22	41	3.27	0.34929	0
0	1	67	0.39	0.01	4.98	2.53	7.25	3.92	102	29.4	319	92.2	259	0.25	44	28	24.4	11.3	59	36.6	130	132	19	31	2.57	0.03196	0
0	1	32	2.79	0.1	1.58	2.6	6.4	3.98	83	31	304	102.2	206	0.18	30	39	14.3	5.1	54.2	25.8	91	17	20	27	2.76	0.04245	0
0	2	65	1.77	0.1	4.03	7.36	5.94	4.47	99	28.3	317	89.2	104	0.13	21	21	23.4	7.6	77.1	48.7	64	36	20	52	3.46	0.66096	1
0	1	17	0.59	0.02	3.83	2.02	13.49	4.19	119	30.3	335	90.4	190	0.17	33	57	14	4.7	65.3	36	85	69	18	27	3.21	0.13877	0
0	1	73	70.39	0.04	5.42	4.58	8.1	4.02	119	29.5	300	98.4	307	0.3	21	35	19.5	5.7	88.8	52.8	62	35	14	27	2.49	0.01807	0
1	1	61	2.7	0.25	3.14	14.81	4.04	4.39	140	94.8	337	31.9	59	0.05	21	17	37.1	9.5	59.5	29.2	95	57	23	51	4.86	0.9914	1
1	1	62	6.78	0.08	4.86	1.58	4.4	3.82	122	94.1	340	32	138	0.23	42	34	10.3	4.7	66.9	37.4	132	79	18	47	5.38	0.99733	1
1	1	70	2.28	0.57	3.61	2.08	3.68	2.69	95	102.5	344	35.3	46	0.05	180	217	46.9	26.8	56.7	24.9	779	384	34	28	4.62	0.93155	1
1	2	47	29.79	0.3	3.12	1.63	6.07	3.42	106	91.5	339	31	156	0.15	130	105	14.2	4.9	56.4	24.2	144	50	29	57	4.03	0.94353	1
1	1	61	1.53	0.29	4.54	45.96	3.27	3.4	107	97	323	31.4	57	0.06	59	39	23.1	10.1	59.5	28.6	215	46	18	39	4.66	0.96293	1
1	1	43	46.1	0.11	618.87	448.47	4.69	4.41	133	92	328	30.2	182	0.15	83	93	11.9	4.6	57.3	27.7	134	140	22	42	3.99	0.82612	1
1	1	68	0.1	0.01	4000	4.48	6.03	3.05	99	98.6	328	32.3	206	0.19	33	22	15.3	4.1	51.8	27.5	81	18	22	47	4.57	0.97354	1
1	1	59	26.6	0.72	10.44	4.67	4.98	2.06	77	113.4	328	37.2	45	0.04	161	71	139	74.8	77.8	29	177	70	22	43	4.58	0.96636	1
1	2	64	76	0.34	2.27	2.72	2.58	3.55	109	96.6	319	30.8	70	0.06	452	348	18.5	8.5	73.7	35	60	56	15	30	5	0.97308	1
1	1	46	73.36	0.64	2.41	4.23	4.72	2.78	101	109.6	330	36.2	53	0.05	68	37	73.9	26.7	48.8	24	128	107	20	33	3.44	0.33034	0
1	1	70	66.1	0.12	1.25	0.24	8.43	4.75	146	93.9	327	30.7	214	0.2	22	16	18.9	6.3	76	32.6	95	62	14	36	5.19	0.9895	1
1	1	64	27.3	0.18	1.23	1.77	1.78	3.54	88	77.8	321	25	43	0.04	24	23	29.3	9.4	76.3	25.6	74	34	28	35	3.5	0.43144	0
1	1	36	82.05	0.57	1.33	1.46	8.47	2.27	71	96.8	324	31.3	182	0.18	47	40	37.4	12.6	65.3	31.6	102	124	37	54	3.86	0.90256	1
1	1	61	5.5	0.01	12.46	3.59	5.72	4.42	140	100.5	315	31.7	171	0.16	22	16	7.9	3	56.2	23.2	110	89	35	39	4.27	0.91377	1
1	1	71	88.3	0.6	2.08	20.38	8.49	2.47	80	98.4	39	32.4	192	0.19	56	69	88.8	47.9	49.6	22.1	228	287	24	32	2.28	0.016	0
1	1	58	27.1	0.75	5.94	1200.63	18.07	4.71	160	95.4	357	34.1	18	0.02	2100	1300	134.1	84.5	56.7	31.1	145	97	16	41	5.31	0.9949	1
1	2	36	45.07	0.03	3.02	3.02	12.6	4.59	141	31.7	312	101.4	233	0.25	32	33	34.2	15.4	52.7	30.4	144	12	20	39	4.38	0.92167	1
1	1	57	1.23	0.01	4	1.35	9.6	4.13	118	34.3	329	104.2	122	0.14	24	25	20.7	7.7	58.3	28.6	48	9	23	41	5.8	0.9989	1
1	1	15	1.49	0.02	3.43	24.62	4.05	5.3	170	31.7	308	102.7	195	0.19	42	29	53.8	26.1	62.6	27.2	88	24	14	25	2.68	0.02722	0
1	2	58	11.27	0.05	3.45	1.5	11.79	4.73	150	31.8	303	105	310	0.29	22	29	15.4	6.8	71	23.1	127	43	17	26	5.32	0.98632	1
1	1	24	39.68	0.43	1.82	8.19	13.81	3.88	113	33.2	339	98	121	0.14	51	23	13.7	3.9	54.7	28	110	62	18	38	4.81	0.97412	1
1	1	27	2.11	0.02	2.98	0.79	15.62	4.18	117	32.2	311	103.7	321	0.33	22	43	11.8	3.3	47.1	29.1	94	33	18	47	5.39	0.99741	1
1	2	14	19.1	0.01	5.66	396.98	7.54	3.33	86	29.7	309	96.1	155	0.2	67	57	10.2	3.2	56.1	33.7	63	80	22	47	4.74	0.98376	1
1	1	24	0.46	0.49	1.2	1.6	9.98	3.98	121	29.8	337	88.5	202	0.21	25	38	12	3.7	73.5	35.7	64	21	30	43	4.13	0.89608	1
1	2	26	3.52	0.02	2.63	50.42	11.86	3.83	113	29.9	331	90.3	294	0.28	27	12	6.4	2	64	25.6	105	51	40	62	4.81	0.99635	1
1	1	29	69.63	0.01	2.18	5.25	11.72	4.56	135	29.2	334	87.6	131	0.15	117	147	27.9	5.9	49.6	23.1	49	46	20	33	4.37	0.88293	1
1	1	38	0.8	0.01	2.57	4.2	7.13	4.3	129	28.8	333	86.4	128	0.13	20	72	11.6	4.7	58.5	27.8	104	467	42	58	2.67	0.28619	0
1	2	75	0.56	0.6	4.67	13.03	9.04	5.09	159	25.5	304	83.9	162	0.17	39	51	11.8	2.3	59.2	25.3	105	180	19	60	4.19	0.96603	1
1	2	30	0.23	4.58	1.65	12.6	4.95	2.36	64	30.5	334	91.2	181	0.16	31	45	21.6	6.3	53.7	25.8	87	50	22	40	4.34	0.92029	1
1	1	68	0.2	0.05	6.05	4.88	4.97	2.77	74	31.6	309	102	180	0.23	58	181	14.7	4.9	57.4	18.4	45	81	33	40	4.86	0.98419	1
1	1	22	52.35	0.04	2.68	52.63	18.95	3.35	101	31.4	339	92.7	250	0.23	23	16	32.7	9.2	58.5	24.9	63	15	31	27	5.12	0.98137	1
1	2	20	0.8	0.01	14.51	3.15	9.92	4.34	137	30.5	300	101.6	235	0.26	103	354	236.1	145.7	57.5	27.7	164	761	19	37	4.3	0.88871	1
1	2	32	94.65	0.02	2.68	2.53	6.38	3.86	120	29.6	306	96.7	278	0.26	14	12	8.4	2.9	38.2	23	56	12	19	32	5.2	0.98751	1
1	2	84	1.64	0.02	2.52	3.85	13.55	5.29	154	30.6	318	96.3	220	0.2	51	50	21.9	9.6	64.9	33.9	514	213	17	32	4.63	0.93524	1
1	1	24	12.56	0.06	2.51	1.79	9.18	4.1	122	26.2	308	85	225	0.22	24	21	13	4.1	75.1	31.3	119	42	17	25	5.02	0.96541	1
1	1	37	5.75	0.05	2.68	3.19	20.27	4.46	132	29.7	317	93.7	290	0.26	29	36	17.8	7.5	68.9	23.1	53	25	20	27	3.36	0.20478	0
1	1	32	0.95	0.19	2.87	2.44	15.73	3.55	113	29.8	326	91.4	181	0.21	15	7	17.3	6.9	56.8	29.2	68	22	21	36	4.89	0.97741	1
1	1	14	0.38	0.01	1.4	4.9	10.62	4.31	132	28.4	288	98.5	535	0.45	44	35	121.7	71.9	53.7	30.9	175	75	38	60	4.53	0.99025	1
1	1	42	13.06	0.02	3.08	1.54	9.76	4.53	137	30.2	321	94.1	181	0.22	34	26	44.7	17.3	48.8	25	90	17	32	21	3.03	0.07139	0
1	1	16	21.82	0.6	1.89	3.34	10.29	5.23	153	30.4	309	98.4	176	0.14	20	27	11.7	5.5	71.5	37.4	117	118	38	46	2.57	0.10947	0
1	2	53	1.15	0.22	1159.51	12.48	15.14	4.47	126	30	325	92.2	217	0.23	35	43	14.9	4.7	64.9	35.7	87	89	23	34	4.58	0.93986	1
1	1	65	1.64	0.03	35.51	18.28	6.36	4.26	127	33.2	314	105.8	288	0.29	24	40	15.2	3.9	54.5	25.9	60	236	20	35	3.51	0.41026	0
1	1	74	17.22	0.02	4.04	0.85	8.61	4.19	126	18.7	271	69.1	309	0.3	314	96	10	3.2	47.2	25.2	24	42	20	35	5.76	0.99804	1
1	1	84	0.2	0.01	2.18	4.52	23.83	5.01	150	33.5	331	101.2	107	0.12	44	49	14.2	1.9	45.3	26.2	54	10	35	32	2.48	0.03315	0
1	1	21	8.83	5.49	2.35	2.89	17.24	4.55	139	29.2	298	98.1	216	0.22	51	32	16.8	5.2	65.7	28.7	107	31	15	31	5.46	0.99334	1
1	1	61	10.16	0.71	3.04	1.45	7.53	4.15	127	31.6	328	96.3	227	0.23	16	18	18.7	5.5	59.5	29.2	70	18	26	38	4.46	0.93807	1
1	1	30	1.33	0.04	3.13	16.24	20.74	4.91	137	29.9	335	89.3	410	0.38	25	33	46.2	14.1	66.9	37.4	146	22	26	38	4.52	0.94753	1
1	1	73	1.88	0.84	3.87	1.61	8.53	4.52	121	32.3	325	99.6	118	0.16	34	22	20.3	6.6	56.7	34.9	42	25	43	49	3.81	0.8606	1
1	2	28	4.09	0.01	1.56	1.66	22.31	4.14	116	28.3	313	90.2	259	0.24	89	43	27.5	13.4	56.4	24.2	335	127	38	64	2.68	0.37114	0
1	1	65	7.18	0.01	3.22	1.21	14.57	4.12	125	30.9	318	97.2	148	0.17	15	16	13.8	4.7	59.5	28.6	95	29	26	48	4.71	0.98438	1
1	2	32	0.3	0.01	2.1	1.85	10.3	5.08	146	30.1	296	101.9	159	0.16	23	15	11.1	4	57.3	37.7	87	45	28	35	3.82	0.65979	1
1	2	76	1.04	0.01	2.5	9.09	7.61	3.73	106	27.2	303	89.8	236	0.22	31	35	43.7	16.3	51.8	27.5	91	40	27	45	5.23	0.99583	1
1	1	60	0.74	0.01	1.65	153.9	13.96	4.96	126	29.4	320	91.9	10	0.01	36	34	51.5	30.2	57.8	29	72	59	41	64	4.53	0.9929	1
1	2	21	0.82	0.46	4.12	2.78	12.49	5.02	149	29.6	325	90.9	245	0.18	88	49	11.3	4.3	53.7	25	49	28	18	31	4.92	0.9697	1
1	2	64	33.25	0.07	2.11	2.15	16.77	5.25	153	27.8	291	95.4	252	0.2	24	60	11.1	2.9	42.2	26.7	82	47	32	44	4.78	0.98461	1
1	1	29	48.9	0.05	11.58	4.93	7.37	4.09	128	31.4	324	96.9	160	0.19	29	27	10.3	3	56	32.6	117	20	29	52	4.75	0.98986	1
1	1	21	314.73	0.53	4.26	2.17	8.84	4.51	123	30.8	329	93.5	158	0.18	52	163	32.5	18.4	76.3	23.5	700	343	16	33	2.89	0.0849	0
1	1	33	129.47	0.09	18.63	7.05	9.44	3.39	97	30.7	334	91.8	178	0.2	29	22	32.6	11	65.3	34.6	77	80	20	45	4.49	0.96096	1
1	2	20	0.7	0.26	2.85	29.21	4.51	4.59	126	30.8	324	95	177	0.18	24	20	9.5	3	56.2	23.2	66	20	31	42	4.27	0.92485	1
1	1	17	1.83	0.17	5.32	5.22	7.51	5.06	152	29.4	291	100.9	290	0.26	30	20	19.3	5.8	49.6	22.1	30	17	22	34	5.1	0.98607	1
1	2	33	28.19	0.01	4.6	1.84	7.95	4.32	137	29.5	297	99.4	34	0.04	42	24	10.1	1.6	46.7	21.1	59	19	41	40	4.61	0.97108	1
1	1	21	127.26	0.03	2.88	3.87	22.83	5.65	159	28.5	317	90	185	0.19	92	248	6.5	2	62.7	40.4	70	195	23	35	4.53	0.93534	1
1	2	75	2.34	0.2	1.4	1.15	7.31	4.9	143	29.5	302	97.8	221	0.2	39	95	18.8	6.5	58.3	28.6	104	69	21	28	4.04	0.67286	1
1	1	41	0.34	86.67	3.34	1.44	13.84	5.22	147	29.5	342	86.1	337	0.31	42	123	13.5	3.6	62.6	33.2	79	132	26	40	4.41	0.93759	1
1	1	32	16.51	0.01	4.57	1.68	11.33	4.47	131	32	332	96.3	214	0.22	52	102	17.8	7.5	51	23.1	73	58	20	34	4.76	0.96207	1
1	1	16	2.19	0.06	4.95	4.31	8.48	4.19	116	30.1	321	93.6	139	0.17	23	37	16.1	5.7	54.7	28	89	36	16	32	3.62	0.42406	0
1	2	31	49.77	0.05	2.01	1.18	7.24	4.19	115	30.4	295	103.1	148	0.13	109	108	22.9	9.2	57.1	39.1	131	138	40	39	4.74	0.97836	1
1	2	19	99.43	0.01	4.42	2.95	9.39	4.39	121	27.2	293	92.7	100	0.11	22	21	15.1	4.7	56.1	33.7	81	14	20	28	4.31	0.81733	1
1	1	17	1.52	0.02	2.02	2.6	15.66	4.54	134	31.3	323	97	235	0.22	59	126	11.9	3.6	43.5	25.7	62	137	19	41	3.21	0.30118	0
1	1	49	8.3	0.01	1.82	850.63	5.51	4.94	108	28.6	305	93.7	25	0.03	17	17	12.5	3.6	64	25.6	111	22	36	43	3.12	0.32736	0
1	1	31	7.35	2.95	3.23	2.32	15.59	4.68	116	30.6	310	98.6	256	0.28	37	17	40.3	17.9	49.6	23.1	53	22	23	40	4.29	0.91004	1
1	2	21	1.56	0.01	4.21	30.5	10.02	4.97	139	30.3	308	98.2	188	0.2	12	10	12	4.4	48.5	28.8	56	14	24	26	4.28	0.79084	1
1	1	22	43.06	0.07	2.94	1.84	8.05	3.98	116	29.4	321	91.7	234	0.25	31	13	20.6	7.9	59.2	35.3	135	11	21	34	3.89	0.66746	1
1	1	32	11.29	0.12	4.21	50.58	18.53	4.47	122	27.9	315	88.4	286	0.33	38	59	17	5.3	43.7	25.8	51	71	22	37	4.94	0.98198	1
1	2	19	29.79	0.03	1.7	55.52	13.72	4.64	141	27.1	298	91.1	152	0.17	27	22	15.3	6	57.4	18.4	145	11	23	43	3.31	0.41293	0
1	1	45	0.69	0.01	3.54	3.01	5.86	5.49	159	28.7	328	87.5	217	0.22	23	18	17	5.3	68.5	34.9	62	31	27	45	4.28	0.93638	1
1	1	34	0.81	0.03	1.18	1.52	5.7	3.85	113	29.2	312	93.6	218	0.23	24	11	28	10.4	57.5	27.7	128	68	16	27	4.86	0.95184	1
1	2	68	2.37	0.04	1.7	2.01	15.25	4.93	154	30.3	327	92.6	291	0.29	28	36	26.2	7.9	38.2	23	85	210	19	41	3.57	0.55329	1
1	2	72	98.83	0.04	0.58	4.81	6.17	2.87	99	32.3	326	99.3	243	0.24	208	303	149	92.7	44.9	23.9	563	739	25	26	6.04	0.99851	1
1	2	16	11.51	0.85	4.79	1159.99	14.21	5.01	134	28.6	292	98.2	210	0.18	33	105	16.3	5.3	55.1	31.3	73	127	34	40	3.82	0.74946	1
1	2	50	129.11	0.03	1.76	1.34	16.18	4.95	139	30.3	295	102.7	312	0.29	32	43	8	3.3	68.9	43.1	62	21	16	34	4.3	0.86133	1
1	2	57	1.77	0.04	2.28	0.4	14.85	5.31	135	29.7	309	96	255	0.21	24	16	24.2	9.1	56.8	29.2	80	31	22	32	3.89	0.6394	1
1	1	31	1.06	0.01	2.48	8.55	13.97	4.93	149	28.4	320	88.7	221	0.22	24	45	25.4	9.1	53.7	30.9	58	36	19	40	3.68	0.61474	1
1	2	34	12.31	0.02	1000	1.07	11.59	4.81	150	25.9	305	84.9	199	0.22	26	15	19	5.7	48.8	25	97	16	17	32	4.31	0.84963	1
1	1	29	0.89	0.04	3.48	1.6	7.89	5.16	162	31.1	320	97	287	0.32	54	38	49.8	15.8	71.5	37.4	160	77	19	38	4.69	0.9641	1
1	1	61	40.61	0.02	3.4	2.29	5.88	4.74	138	30.2	326	92.8	281	0.3	49	27	12.7	4.6	64.9	35.7	79	12	34	36	3.84	0.70629	1
1	1	20	0.88	0.01	2.57	3.88	18.93	3.89	126	29.7	299	99.3	152	0.15	33	21	35.1	19	54.5	25.9	275	338	23	40	4.8	0.97833	1
1	2	87	0.91	0.03	1.43	2.29	7.15	4.13	114	31.3	314	99.7	196	0.23	41	115	16.6	6.3	67.2	35.2	41	58	15	30	3.34	0.21751	0
1	2	19	9.14	0.02	24.69	8.85	21.85	5.34	153	29.8	314	95.1	151	0.14	33	29	12.2	4	65.3	36.2	81	36	21	45	4.86	0.98665	1
1	1	30	0.25	0.01	1.56	9.41	11.38	3.62	112	28.5	302	94.6	260	0.27	45	93	15.1	6.7	67	29.8	195	138	83	34	4.28	0.9394	1
1	1	14	0.2	0.04	3.86	1.75	7.93	5.36	162	29.9	299	100	178	0.2	55	37	30.7	16.3	79.5	39.2	295	133	22	40	3.73	0.6587	1
1	1	32	1.2	0.01	3.19	0.88	16.72	5.11	147	30	327	91.6	153	0.16	14	11	17.1	4	66.9	37.4	101	27	20	40	4.69	0.96904	1
1	2	34	6.12	0.04	1.96	0.39	6.22	4.63	151	29.4	327	90	204	0.21	17	19	12.2	4.5	56.7	24.9	81	294	26	52	3.66	0.79269	1
1	1	35	149.18	0.03	2.46	2.59	8.46	5.36	161	29.5	325	90.8	216	0.25	22	14	16.9	5.9	56.4	24.2	70	37	19	32	4.06	0.73647	1
1	2	23	1.87	0.03	2.31	3.06	14.89	5.38	158	26.4	319	83	231	0.24	45	17	27.1	10.2	49.5	28.6	121	129	63	34	3.7	0.67911	1
1	1	22	34.13	0.01	2.98	1.9	5.06	5.17	159	29.2	319	91.5	227	0.22	23	13	25.6	9.4	57.3	37.7	101	55	17	42	4.43	0.94137	1
1	2	55	1.82	0.01	1.63	530.45	4.51	3.9	118	31	323	96	241	0.2	54	44	11.8	2.3	51.8	27.5	96	17	17	39	6.4	0.99976	1
1	1	24	0.76	0.01	2.84	2.84	15.1	4.42	143	29.1	312	93.4	257	0.22	33	55	10.5	3.6	57.8	29	94	52	19	42	5.09	0.99134	1
1	1	36	0.2	0.02	1.55	4.08	16.7	2.85	83	28	291	96.2	198	0.18	21	14	12.2	3.2	53.7	35	51	17	18	28	3.63	0.37175	0
1	1	28	12.28	0.03	3.66	48.6	14.97	1.58	51	32.7	305	107.4	183	0.2	16	21	12.8	3.5	42.2	26.7	64	16	20	39	3.91	0.74782	1
1	1	33	71.68	0.01	4.62	1.14	8.33	4.46	128	32.7	333	98	180	0.18	21	16	17.8	6.3	76	42.6	86	32	20	40	3.51	0.49583	0
1	2	20	2.3	0.01	3.89	2.12	6.76	3.95	120	31.1	329	94.5	80	0.1	19	17	29.8	8.6	76.3	3.56	86	20	24	44	3.77	0.74665	1
1	2	74	69.16	0.06	3.68	2.11	14.38	4.83	138	31.7	330	96.1	214	0.21	84	48	54.2	21	65.3	34.6	93	51	21	53	3.71	0.81524	1
1	1	15	12.54	0.02	2.69	2.04	9.97	3.58	111	32.1	338	95.1	163	0.16	19	25	13.1	5.3	56.2	23.2	88	65	53	48	3.87	0.88818	1
1	2	32	197.61	0.02	2.9	3.53	8.3	4.33	123	30.3	299	101.3	211	0.18	25	31	16.6	5.5	79.6	52.1	71	28	18	29	3.46	0.27808	0
1	2	83	5.56	0.01	4.84	4.29	8.84	4.76	154	30.5	319	95.7	133	0.15	48	47	44.1	16.9	56.7	21.1	275	15	24	50	3.53	0.68836	1
1	1	54	60.43	0.01	3.89	4.32	15.59	5.17	160	28.2	297	94.7	282	0.23	33	82	19.1	8.8	52.7	30.4	157	181	19	40	3.54	0.51419	1
1	2	51	3.47	0.01	75.55	15.78	3.91	4.57	124	28	303	92.3	282	0.29	28	55	23.9	13.5	58.3	28.6	502	253	19	29	5.11	0.98014	1
1	2	25	0.18	0.01	3.34	2.99	6.62	4.89	132	28.7	315	91	40	0.05	24	30	35.2	10.7	62.6	33.2	61	58	24	34	4.39	0.90083	1
1	1	17	0.89	0.01	2.41	0.96	6.67	2.8	89	29.6	302	98.2	161	0.18	23	42	8.3	2.8	71	23.1	41	34	30	35	4.83	0.97474	1
1	2	19	72	0.01	1.8	56	8.45	3.1	94	29.3	302	97	185	0.21	83	85	15.1	5.6	54.7	28	343	62	30	60	4.35	0.9816	1
1	2	30	4.48	0.01	2.99	3.54	12.76	4.04	115	28.7	291	98.5	285	0.26	31	27	13.1	3.8	57.1	39.1	102	37	15	38	4.28	0.88393	1
1	2	51	9.21	0.02	3.88	5.03	15.73	4.47	120	31.2	328	94.9	217	0.19	15	45	14.9	3.4	56.1	33.7	115	319	42	33	4.67	0.96157	1
1	2	22	9.59	0.01	4.24	1.19	10.95	3.85	117	29.6	324	91.5	248	0.22	28	11	7.1	2.5	73.5	35.7	89	21	27	42	4.82	0.98313	1
1	1	24	4.39	1.71	2.35	2.5	12.04	4.4	125	29.8	327	91.4	100	0.13	21	17	29.4	12.7	64	25.6	105	22	24	33	5.54	0.99597	1
1	2	19	4.69	0.03	3.01	1.65	6.5	4.03	120	29.6	321	92	127	0.13	39	10	10.1	3.4	49.6	23.1	377	333	19	31	4.46	0.89392	1
1	2	74	71.51	0.2	4.51	4.51	9.75	4.38	93	31.8	278	114.4	272	0.3	33	20	12.5	1.9	68.5	38.8	81	15	22	30	4.52	0.90735	1
1	2	26	3.46	0.05	4.82	3.31	9.34	4.82	131	26.8	322	83.1	207	0.23	35	16	27.1	4.1	79.2	35.3	127	18	21	55	5.04	0.99602	1
1	2	20	3.05	0.87	201.73	42.51	7.51	4.01	119	26.5	291	91	102	0.11	23	39	18.6	8.7	63.7	35.8	133	20	25	27	3.21	0.15137	0
1	1	66	0.24	0.01	2.16	13.56	13.2	5.88	179	29	327	88.7	231	0.19	19	15	6	2	57.4	18.4	48	12	50	56	4.11	0.96396	1
1	1	22	115.85	0.03	49.22	15.71	7.16	4.98	152	30.3	325	93.1	200	0.22	67	37	59.7	27.5	68.5	34.9	112	45	18	33	4.39	0.88596	1
1	1	60	129.16	0.01	3.94	1.98	16.65	5.6	147	29.8	315	94.6	306	0.32	22	60	13.2	4	67.5	27.7	103	197	45	54	4.51	0.98591	1
1	2	10	7.88	0.02	4.45	3.01	5.38	4.42	129	17.8	297	59.8	137	0.15	161	179	49.4	26.9	38.2	23	586	1396	27	24	3.28	0.15482	0
1	2	18	2	0.03	4.17	164.87	8.5	5.18	161	31	317	97.9	390	0.38	40	102	20.6	5	64.9	33.9	86	94	16	44	4.81	0.98226	1
1	1	28	2.71	0.01	3.24	1.43	19.23	5.21	142	29.8	300	99.5	256	0.29	12	10	8.2	3	55.1	31.3	86	13	20	42	4.19	0.89243	1
1	1	39	0.54	0.23	2.67	2.22	14.52	4.87	128	28.6	298	95.8	326	0.22	39	23	16.6	5.4	68.9	43.1	65	73	45	56	3.83	0.91627	1
1	2	16	1.02	0.04	1	0.91	5.25	4.02	120	28.2	290	97.3	282	0.27	50	17	31.1	10.5	56.8	29.2	138	133	18	31	3.89	0.60955	1
1	1	19	10.94	0.07	1.4	1.8	13.43	4.75	152	27.9	314	88.7	227	0.22	65	156	21.2	4.9	53.7	30.9	127	137	15	34	6.24	0.99945	1
1	2	74	0.39	0.07	2.06	5.07	5.57	5.31	153	32.2	332	97.1	179	0.17	63	28	65.7	11.6	48.8	25	132	19	38	44	3.27	0.45462	0
1	2	30	0.25	0.03	1.75	3.76	8.78	3.47	87	30.9	300	103	166	0.16	21	42	14.6	5.3	71.5	37.4	63	40	24	43	5.15	0.99368	1
1	2	16	1.57	0.1	2.62	1.53	6.64	4.6	124	30.8	316	97.5	267	0.25	34	46	15.5	4.6	64.9	35.7	62	27	14	37	4.27	0.87181	1
1	2	20	0.29	39.73	1.62	0.49	14.19	4.51	132	28.5	319	89.4	273	0.23	48	41	20	8.1	54.5	25.9	117	21	18	43	3.23	0.34095	0
1	2	32	13.13	1.36	2.48	2.74	6.84	4.72	144	31.6	313	101.1	145	0.17	106	188	22.9	8.2	67.2	35.2	75	19	17	35	4.69	0.95494	1
1	1	17	1.09	0.01	1.3	0.63	6.85	4.99	141	29.4	300	98.1	361	0.36	22	32	25.9	7.5	65.3	36.2	79	47	22	38	4.54	0.94756	1
1	1	28	21.58	0.01	1.95	0.49	5.65	5.22	137	32.4	341	95	297	0.28	58	17	19.7	4.7	54	32.8	65	56	40	40	3.91	0.80951	1
1	2	25	1.13	0.07	1.71	8.93	7.31	3.89	117	28.6	308	92.9	205	0.23	35	12	16.8	4.5	79.5	39.2	34	7	19	33	4.03	0.73282	1
1	2	58	0.2	0.08	3	2.21	12.62	5.46	166	26.7	305	87.6	366	0.37	14	9	7.9	2.4	66.9	37.4	43	16	24	31	3.44	0.31281	0
1	2	20	36.16	0.03	2.18	2.54	6.49	3.21	113	28.5	290	98.3	216	0.23	38	101	18.6	6.3	76.7	44.9	70	104	36	28	4.66	0.94031	1
1	1	35	1.54	0.02	9.42	2.99	12.09	3.18	97	28.4	325	87.5	254	0.26	26	11	13	5.1	56.4	24.2	131	12	50	27	4.62	0.94125	1
1	1	21	8.19	7.75	1.79	1.32	6.62	5.62	172	29.6	332	89	104	0.12	63	98	18.8	5	59.5	28.6	64	170	23	25	4.16	0.70979	1
1	1	14	53.21	0.03	3.09	3.15	10.36	4.92	105	29.2	296	98.7	92	0.1	88	118	71.4	44	57.3	37.7	199	269	16	27	3.77	0.44708	0
1	2	40	213.7	0.01	2.15	11.51	9.23	3.56	106	31.9	323	98.9	111	0.12	24	52	26.7	8.8	51.8	27.5	79	50	50	32	4.7	0.96626	1
1	1	23	5.8	0.03	0.89	5.23	5.98	3.9	118	29.5	285	103.5	46	0.05	29	67	25.3	10.5	77.8	29	72	42	30	30	4.52	0.91667	1
1	2	59	5.15	0.01	36.6	282.83	5.97	3.08	96	30.6	324	94.5	220	0.2	26	36	9.2	2.8	73.7	35	108	23	18	33	4.08	0.75787	1
1	1	72	23.42	0.01	0.68	3.23	5.76	4.38	129	31.5	315	100	259	0.24	13	16	21.7	8.1	72.2	46.7	59	14	42	26	4.68	0.94072	1
1	1	30	65.09	0.11	4.73	1.53	6.55	4.7	149	29	324	89.7	237	0.22	15	9	23.8	9.4	76	42.6	45	14	21	49	4.03	0.89528	1
1	1	41	1.39	0.05	1.58	0.45	8.36	2.6	68	30.6	317	96.6	225	0.22	16	12	17.9	6.5	76.3	3.56	71	12	24	31	4.88	0.9688	1
1	2	54	3.01	0.03	7.87	232.7	19.8	5.2	142	29.1	278	104.7	112	0.12	14	1	13.1	4.7	65.3	34.6	72	17	25	30	4.23	0.8138	1
1	2	76	0.75	0.28	2.06	6.48	4.6	4.74	139	30.2	316	95.7	242	0.22	25	14	16.4	4.9	56.2	23.2	117	82	33	39	4.25	0.90661	1
1	2	24	120.34	0.08	4.94	1.31	5.62	4.98	148	27.3	315	86.6	222	0.19	31	32	10.3	3.1	79.6	52.1	90	38	19	41	3.1	0.2379	0
1	1	67	1.13	0.03	2.33	5.35	13.83	4.89	129	30.1	318	94.5	259	0.23	35	68	26.9	8.8	76.7	41.1	69	34	24	30	4.87	0.96568	1
1	1	23	1.26	0.01	1.54	2.85	19.95	4.6	140	30.2	332	91.1	161	0.16	58	119	23.1	2.4	62.7	40.4	113	209	35	41	3.97	0.83471	1
1	1	31	0.34	0.18	2.65	0.97	8.29	4.17	121	29.5	314	93.8	245	0.25	21	8	11.7	2.8	58.3	28.6	93	15	21	23	5.14	0.97342	1
1	1	56	0.3	0.05	2.47	9.73	11.4	2.86	90	32.4	326	99.5	299	0.26	56	31	12.5	3.8	62.6	33.2	69	150	21	47	4.69	0.98097	1
1	2	18	0.24	0.02	5.79	5	12.57	4.77	128	28.7	304	94.4	190	0.22	29	21	33.3	6.5	71	23.1	111	17	33	42	6.74	0.99994	1
1	2	48	4.46	0.01	3.35	257.1	15.83	5.17	125	30.3	319	94.8	143	0.16	16	13	17.9	5.4	54.7	28	59	29	35	27	3.73	0.48656	0
1	2	20	16.26	0.01	6.83	13.36	5.75	4.76	145	30.6	293	104.5	250	0.26	74	199	32	15.1	57.1	39.1	78	76	37	43	3.83	0.7984	1
1	1	56	10.6	0.03	4971.18	2.49	6.76	3.86	122	31.3	324	96.5	197	0.2	16	25	9.4	3.2	56.1	33.7	57	53	16	50	4.77	0.98678	1
1	1	23	4.99	0.01	3.64	2.69	6.9	3.65	110	29.9	315	94.9	114	0.16	11	14	15.2	5.3	73.5	35.7	73	40	18	40	4.77	0.97464	1
1	1	31	105.15	0.03	2.15	4.16	11.14	4.87	137	31.4	296	106.2	93	0.13	34	20	41.8	18.5	64	25.6	78	20	38	48	4.65	0.98435	1
1	1	22	8.23	0.09	4.36	3.33	38.58	3.67	109	29.8	293	101.8	50	0.06	35	43	15.7	3.8	49.6	23.1	76	18	19	36	3.85	0.66571	1
1	2	22	235.26	0.06	2.44	4.89	12.78	3.76	103	31.1	327	94.9	253	0.23	83	155	37	10.2	68.5	38.8	84	200	26	29	3.53	0.34694	0
1	1	53	13.7	0.03	3.64	5.84	10.67	3.74	111	32.6	330	98.5	293	0.32	13	5	11.7	4.1	79.2	35.3	34	12	30	26	3.31	0.19353	0
1	2	69	0.39	0.68	1.92	6.28	16.34	5.64	159	29.4	305	96.4	139	0.16	28	41	24.3	8.5	63.7	35.8	47	36	18	39	4.58	0.95359	1
1	1	19	0.49	0.01	3.07	136.58	23.21	5.98	170	31.3	324	96.4	235	0.21	20	25	9.8	3.1	57.4	18.4	96	25	23	33	5.15	0.98727	1
1	2	20	54.67	0.01	4.81	269.66	17.25	3.31	113	30.1	329	91.6	219	0.2	73	64	52.9	18.5	68.5	34.9	165	98	27	37	3.82	0.68704	1
1	1	63	79.52	0.01	0.83	8.02	12.13	3.75	117	30.7	302	101.7	239	0.24	48	53	14.9	4.7	67.5	27.7	179	28	35	49	4.26	0.95363	1
1	2	66	90.25	0.05	2.01	2.31	4.46	4.96	141	28.9	289	99.8	230	0.23	96	59	100.4	62.1	38.2	23	39	72	45	31	4.08	0.80135	1
1	1	21	87.14	0.03	3.34	3.63	13.05	4.06	115	30.1	297	101.4	63	0.06	51	56	13.3	3.8	64.9	33.9	89	62	44	52	4.14	0.95303	1
1	2	22	7.21	0.13	3.41	5.34	7.88	4.45	144	29.2	283	103.3	209	0.18	16	24	14.2	4.8	75.1	41.3	70	25	24	48	4.15	0.92216	1
1	2	19	91.24	0.01	2.75	1.08	9.17	3.13	92	25.2	284	88.6	201	0.18	32	29	9.7	3.4	68.9	43.1	96	132	25	34	3.44	0.36245	0
1	1	78	4.89	0.01	1.53	2.85	6.17	4.06	129	31.1	309	100.4	168	0.16	34	83	20.3	7.2	56.8	29.2	122	67	26	42	4.34	0.93357	1
1	1	30	0.66	0.01	2.87	2.37	7.89	3.45	96	31.1	317	98.2	156	0.15	30	66	14.8	4.3	53.7	30.9	66	67	33	33	5.16	0.98929	1
1	2	61	3.55	0.04	4.17	5.07	13.06	2.06	65	31.7	319	99.1	235	0.24	20	23	13.6	4.5	48.8	25	77	28	17	31	3.63	0.41787	0
1	1	49	33.87	0.01	3.91	1.72	9.83	3.75	115	32.5	321	101.2	244	0.22	90	140	35	16.8	71.5	37.4	173	380	24	36	3.6	0.5071	1
1	1	21	116.12	0.03	2.35	4.37	8.97	5.01	146	31.2	319	97.9	245	0.24	16	8	21.8	9	64.9	35.7	75	9	25	34	4.2	0.84076	1
1	1	27	1.41	0.01	4.69	188.63	2.74	3.82	114	29.8	332	89.8	281	0.31	24	17	11.2	3.3	54.5	25.9	112	41	21	44	4.64	0.9731	1
1	1	16	2.02	0.09	4737.58	1495.55	8.23	4.97	123	27	289	93.7	245	0.22	10	23	13.7	5.3	67.2	35.2	106	219	32	53	3.26	0.58046	1
1	1	32	1.01	0.02	2.98	1.7	8.47	5.11	152	27.6	311	88.8	229	0.22	34	43	11.9	4	65.3	36.2	70	29	56	56	5.01	0.99756	1
1	1	54	0.52	0.06	0.99	3.04	11.01	5.55	132	32	329	97.1	164	0.14	37	70	24.1	8.9	75.3	31.8	96	20	21	39	5.25	0.99351	1
1	2	23	3.77	0.77	4.31	2.75	10.88	4.64	130	28.2	324	87.1	226	0.22	32	14	20.7	4	79.5	39.2	66	10	19	36	4.48	0.92664	1
1	1	58	0.2	0.21	2.37	2.21	20.31	5.74	149	34.8	340	102.5	107	0.13	37	83	17	5.2	66.9	37.4	73	27	18	27	3.95	0.58526	1
1	1	43	25.5	0.07	9.33	1.87	11.02	3.13	100	31.1	306	101.7	160	0.15	40	93	23.2	7.6	76.7	44.9	72	84	19	27	4.5	0.8778	1
1	2	25	57.92	0.05	4.02	4	7.38	3.85	120	31	307	101	159	0.18	25	17	10.1	3.2	56.4	24.2	38	18	34	41	4.12	0.88541	1
1	2	19	1.64	15.71	2.93	2.64	12.01	4.32	138	29.6	304	97.6	230	0.21	23	24	36.2	13.3	59.5	28.6	75	55	36	59	3.47	0.8044	1
1	2	44	1.21	0.03	2.76	5.05	8.75	4.19	121	30	326	92	149	0.15	79	67	17.3	3.7	57.3	37.7	102	37	29	36	4.07	0.81446	1
1	1	64	0.69	0.01	4.79	64.19	9.81	2.89	90	32.3	333	96.9	207	0.23	42	56	27	11.3	51.8	27.5	145	43	14	34	4.68	0.94842	1
1	1	20	8	0.01	7.52	1.17	18.22	5	142	28.2	322	87.4	180	0.19	36	20	15.5	4.3	77.8	29	348	342	25	53	3.86	0.87894	1
1	1	29	0.29	0.03	2.82	3.48	12.88	4.9	145	30.2	312	96.7	229	0.22	17	17	9.1	3.6	73.7	35	75	26	29	35	4.86	0.97649	1
1	2	18	0.34	0.01	1.96	0.65	7.76	2.98	95	29.1	293	99.2	186	0.21	23	25	15.1	4.2	72.2	46.7	50	21	15	33	6	0.9988	1
1	2	51	17.35	0.04	3.82	1.38	9.25	2.7	83	30.7	306	100.5	163	0.19	19	14	19.1	7.8	76	42.6	77	30	23	36	4.59	0.94868	1
1	2	23	1.17	0.02	4.77	96.52	10.82	4.21	130	30.1	306	98.4	207	0.19	45	35	15.4	4.6	76.3	3.56	114	316	15	37	3.65	0.52835	1
1	2	19	4.42	0.03	5.03	1.53	5.9	4.2	135	28.5	297	95.9	204	0.19	22	32	32.4	11.3	65.3	34.6	54	22	16	33	4.57	0.9275	1
1	1	22	75.4	0.61	4.6	0.59	10.81	4.63	122	29.5	306	96.4	198	0.2	17	32	16.7	6.1	56.2	23.2	73	15	24	34	4.11	0.79986	1
1	1	34	76.72	0.03	2776.65	2.84	4	4.28	127	29.7	331	89.8	164	0.17	32	33	15.3	6	79.6	52.1	45	32	15	30	5.68	0.99625	1
1	1	57	1.13	0.11	6.32	1.99	10.67	4.42	133	32.5	337	96.3	161	0.2	24	44	24.3	8.4	76.7	41.1	85	18	20	32	5.05	0.98102	1
1	1	17	0.2	0.04	6.21	1.98	10.25	3.37	88	32.2	311	103.5	172	0.22	29	49	19.5	7	62.7	40.4	120	45	24	37	3.37	0.35966	0
1	2	23	9.13	0.04	2.23	2.27	15.71	4.79	140	30	330	90.8	122	0.14	55	49	13.7	3.3	58.3	28.6	71	35	37	26	3.81	0.5351	1
1	2	75	0.63	0.02	4.58	3.49	12.06	4.5	130	32.4	321	101	320	0.3	49	39	12.7	2.6	62.6	33.2	110	52	40	33	4.06	0.8025	1
1	1	40	1.17	0.04	3.84	1.78	7.17	2.97	90	31.7	341	93	97	0.13	39	41	30.2	9.7	71	23.1	62	47	34	43	5.14	0.99437	1
1	1	31	10.63	0.01	4.85	2.25	6.73	2.15	68	29.8	300	99.5	79	0.07	23	13	22.3	8.1	54.7	28	97	75	24	37	3.55	0.48775	0
1	2	31	2.67	0.02	1.21	5.55	8.59	2.48	76	22.9	289	79.2	173	0.17	39	91	14.7	4.4	57.1	39.1	93	167	19	29	4.28	0.81231	1
1	1	25	2.15	0.08	2.26	3.09	7.41	4.44	124	32.1	306	104.9	227	0.22	62	44	37.4	16.1	56.1	33.7	78	64	15	27	4.6	0.90087	1
1	1	22	15.4	0.05	7.98	3.9	6.68	3.96	107	29.8	338	88.3	101	0.12	29	20	11.5	2.9	73.5	35.7	61	11	26	41	4.75	0.9776	1
1	1	86	4.59	0.01	3.82	22.44	8.39	4.5	129	29.1	305	95.4	192	0.21	69	23	14.6	3.4	64	25.6	111	60	20	24	4.04	0.60579	1
1	1	30	0.55	3.42	4.29	18	19.85	3.55	92	31	319	97.2	247	0.24	73	116	14	4.1	49.6	23.1	105	156	33	54	4.55	0.9851	1
1	1	21	62.45	0.17	3.25	13.9	5.94	4.31	124	29.9	331	90.4	204	0.19	36	87	21	6.6	68.5	38.8	74	135	20	37	3.88	0.70278	1
1	2	57	2.43	24.03	1.54	2.63	8.3	3.07	96	27.7	306	90.4	316	0.29	33	105	25.3	9	79.2	35.3	108	43	18	35	4.45	0.91408	1
1	1	72	1.7	0.17	0.91	0.47	16.78	4.48	130	20.8	320	65.1	216	0.22	50	40	71.9	27.6	63.7	35.8	145	20	26	60	5.33	0.99888	1
1	1	51	0.32	0.01	3.52	1.22	9.17	4.68	147	31.8	319	99.6	245	0.22	46	42	36.8	14.2	57.4	18.4	45	58	21	27	4.89	0.95869	1
1	2	75	3.86	0.01	2.1	1000	9.31	4.46	122	34.3	325	105.4	102	0.14	61	39	37.5	17.3	68.5	34.9	96	53	24	46	4.75	0.98359	1
1	1	27	2.31	0.36	2.41	7.48	8.6	3.99	123	29.7	285	104.1	196	0.2	39	37	11	2.6	67.5	27.7	69	23	29	49	5.26	0.99718	1
1	1	57	15.17	0.04	3.76	12.69	12.65	4.5	132	28.8	297	97.2	23	0.01	43	26	28.9	9.5	38.2	23	178	291	19	41	4.72	0.97304	1
1	2	34	70.55	0.05	4.32	2.86	10.99	3.27	112	30.8	293	105	178	0.22	71	59	54.9	24.6	64.9	33.9	138	182	31	37	3.58	0.53511	1
1	1	22	11.58	0.01	3.59	23.01	12.99	5.15	165	29.5	310	95.1	254	0.26	86	66	174.2	104.1	75.1	41.3	36	76	32	34	4.51	0.93551	1
1	1	31	142.89	0.01	5.03	139.95	11.78	4.24	119	30	320	94	132	0.16	36	21	25	9	68.9	43.1	115	25	52	51	5.01	0.99635	1
1	2	30	4.96	0.05	1.64	2.77	7.14	4.77	138	27.2	301	90.4	178	0.19	33	15	21.4	5.1	56.8	29.2	70	22	32	42	4.34	0.93877	1
1	1	52	122.23	0.01	2.42	5.63	4.6	3.2	92	33.3	327	101.9	265	0.23	21	20	16.2	4.6	53.7	30.9	103	12	19	24	3.86	0.47185	0
1	2	73	36.67	0.03	5.46	4.73	8.47	4.56	137	30	306	98.1	297	0.28	11	9	13.2	3.9	48.8	25	44	8	17	50	4.42	0.96445	1
1	1	36	0.2	0.03	6.67	7.4	9.82	5.69	170	21.4	276	77.4	236	0.26	23	17	51.3	17.7	71.5	37.4	38	13	19	33	3.89	0.6453	1
1	2	31	281.74	0.03	4.93	3.22	8.31	4.69	117	25.2	295	85.5	150	0.18	16	13	12.5	3.3	64.9	35.7	63	18	19	34	4.51	0.92314	1
1	1	22	3.33	0.01	2.62	0.8	8.66	4.25	125	30.7	335	91.6	167	0.18	25	21	30.7	8.4	54.5	25.9	80	17	24	36	4.18	0.84931	1
1	1	66	3.28	0.05	2.22	125.09	5.54	3.59	117	28.9	319	90.6	103	0.1	33	65	23	7.5	67.2	35.2	121	231	22	32	5.15	0.98618	1
1	1	34	3.82	0.03	2.06	834.7	6.83	4.47	128	30.6	322	95.1	182	0.24	28	21	10.1	2.4	65.3	36.2	97	42	37	40	4.59	0.96762	1
1	1	20	1.08	0.09	21.69	268.06	9.41	4.46	125	29.3	309	94.6	250	0.26	40	41	20.7	5.6	70.9	36	95	33	21	32	5.12	0.98471	1
1	1	29	0.77	11.43	2.57	1.92	10.32	4.3	122	28.5	307	92.7	129	0.12	48	92	21.6	8.3	79.5	39.2	78	30	21	51	4.77	0.98851	1
1	1	16	17.39	0.02	3.44	1.28	5.9	4.87	134	30.2	333	90.6	153	0.19	15	26	16.2	6.3	66.9	37.4	70	33	27	38	4.66	0.96507	1
1	1	19	339.54	1.63	2.34	15.23	7.55	4.95	146	30.1	301	99.9	228	0.23	19	26	21.7	6.3	76.7	44.9	68	21	20	50	4.39	0.9629	1
1	2	17	7.5	0.01	3.9	18.97	6.35	4.24	126	29.9	310	96.4	131	0.14	19	16	17.8	5	56.4	24.2	61	23	22	54	4.25	0.95898	1
1	1	20	0.96	18.72	1.27	1.87	15.11	3.96	122	32.3	317	101.9	29	0.04	92	68	28.5	14.9	59.5	28.6	120	224	24	29	4.48	0.89323	1
1	2	20	20.15	0.02	2.91	1.23	5.16	4.83	143	29.5	326	90.5	84	0.11	88	404	29.1	15.9	57.3	37.7	256	423	19	37	5.04	0.9859	1
1	2	30	36.12	0.03	4.18	4.46	7.59	4.79	139	24.5	288	84.9	249	0.2	18	19	14.8	4.7	51.8	27.5	68	31	15	33	3.78	0.55422	1
1	2	66	1.26	0.04	2.1	1.57	11.75	4.09	122	33.2	341	97.6	284	0.26	69	154	14.3	4.9	77.8	29	71	28	36	42	4.1	0.88937	1
1	1	27	64.38	0.15	2.35	1.74	13.65	3.69	118	30.5	333	91.7	257	0.29	42	77	17.6	5.3	73.7	35	112	34	19	30	3.42	0.2714	0
1	2	67	9.48	0.01	3.9	3.08	5.4	4.56	119	29.9	313	95.6	75	0.09	20	32	21.5	7.8	72.2	46.7	82	16	19	37	4.25	0.87336	1
1	2	57	10.48	0.01	2.15	3.82	11.36	5.21	154	28.5	315	90.8	238	0.24	34	53	12.9	4.1	76	42.6	118	55	15	29	4.2	0.76358	1
1	2	15	1.71	5.66	2.24	4.45	6.25	4.53	134	30.3	308	98.5	141	0.16	15	14	13	3.5	56.3	24.6	51	21	14	30	3.97	0.63475	1
1	2	30	33.36	0.01	5.82	1.88	12.81	4.59	143	29.2	297	98.4	96	0.1	120	59	39.3	10.9	65.3	34.6	37	14	21	38	4.79	0.97373	1
1	1	17	34.67	0.06	7.85	30.31	11.72	3.72	121	28.2	311	90.5	80	0.1	19	6	9	2.8	56.2	23.2	103	47	17	29	3.19	0.14676	0
1	1	27	17.73	0.03	1.88	5.02	11.47	3.75	114	28.2	303	93	209	0.23	42	22	35.2	17.1	59.6	32.1	237	88	23	33	4.93	0.97602	1
1	1	51	3.3	0.01	2.27	4.85	6.85	4.57	136	29.5	336	87.9	202	0.2	22	29	9.9	2.8	76.7	31.1	102	135	24	41	3.77	0.70539	1
1	2	49	98.37	0.01	3.88	3.94	5.51	4.57	125	29.4	327	89.9	173	0.2	53	72	19.8	7.2	62.7	30.4	51	79	33	39	3.9	0.7767	1
1	1	32	109.12	0.03	2.52	3.51	4.98	2.64	85	28.9	324	89.2	112	0.14	18	20	10.1	3.3	58.3	28.6	134	46	24	49	4.1	0.91642	1
1	1	41	2.94	0.05	1.74	8.45	9.73	4.32	119	31.6	316	100.1	318	0.28	20	23	37.5	13	62.6	33.2	68	21	21	71	4.38	0.99095	1
1	2	55	13.97	0.01	6.35	1.53	11.78	3.53	106	29.9	287	104	188	0.21	26	25	27.9	8.3	51	23.1	78	21	23	38	3.6	0.53801	1
1	2	21	41.68	0.37	6.84	1.06	16.43	3.44	101	28.3	286	98.8	155	0.18	22	28	7.3	1.9	54.7	28	118	78	18	43	3.87	0.77165	1
1	1	15	4.68	0.27	2.65	3.2	25.56	3.61	104	28.2	311	90.5	318	0.31	20	13	17.3	5.8	57.1	39.1	46	13	17	32	4.75	0.95356	1
1	2	14	2.43	0.01	2.85	1.03	6.44	2.93	80	30.3	299	101.6	24	0.03	18	25	35.1	11.6	56.1	33.7	51	19	18	29	5.25	0.98655	1
1	1	31	1.46	0.01	3.08	105.32	6.63	3.12	97	30	337	89	197	0.18	34	58	16.4	4.7	73.5	35.7	64	23	16	25	3.62	0.31199	0
1	1	31	126.61	0.02	5.58	3.5	9.28	5.02	152	29.8	313	95.2	147	0.16	14	18	8.3	2.5	64	25.6	85	16	28	32	5.8	0.99809	1
1	1	33	0.67	0.03	3.96	12.21	5.8	3.23	96	34	329	103.3	230	0.26	83	102	14	4.3	49.6	23.1	65	90	37	58	6.65	0.99998	1
1	1	22	1.08	0.01	88.55	1.41	5.59	2.53	78	29.8	330	90.3	362	0.3	76	40	4.6	2.9	68.5	38.8	80	26	16	38	3.7	0.58514	1
1	1	56	0.48	0.01	4.31	2.1	11.84	3.87	125	32.8	330	99.7	182	0.23	35	56	34.5	9.1	59.2	31.3	116	63	18	34	4.99	0.97974	1
1	1	36	0.27	0.01	3.96	5.74	10.15	3.73	123	29.1	316	92.1	246	0.22	64	192	21.1	6.9	63.7	35.8	131	168	21	39	4.46	0.93787	1
1	2	50	17.69	0.01	3.93	0.53	7.54	4.65	143	31	320	97	126	0.12	28	8	10.2	4	57.4	18.4	58	14	25	49	4.25	0.94527	1
1	1	26	177.55	0.23	5.79	48.04	22.81	4.75	130	29.8	299	99.8	73	0.1	16	11	15.7	6.1	58.5	32.9	72	13	16	31	4.06	0.714	1
1	2	68	36.23	0.01	2.49	1.4	10.66	3.12	89	30.7	334	92.1	134	0.14	20	16	9.6	2.5	67.5	27.7	140	24	52	71	3.88	0.97539	1
1	2	69	7.28	0.82	3.9	3.64	8.46	3.29	101	32	328	97.3	93	0.1	23	28	13.9	5.1	38.2	23	129	325	25	36	4.26	0.8785	1
1	1	73	29.52	0.02	9.95	4.88	15.39	4.8	126	31.7	314	100.8	168	0.18	32	96	14	5	64.9	33.9	249	303	28	43	4.01	0.85489	1
1	2	58	3.75	91.22	3.06	3.82	11	2.92	89	30.7	305	100.9	90	0.13	23	45	7.9	2.2	55.1	31.3	104	23	25	37	4.52	0.94321	1
1	2	89	0.2	0.01	5.18	95.1	7.83	3.28	100	30.6	327	93.7	166	0.17	358	661	171.4	110.9	68.9	23.1	120	343	14	34	4.24	0.83498	1
1	1	38	6.18	0.03	2.09	6.02	13.5	3.57	108	30	326	91.9	118	0.15	47	91	30.1	10.4	56.8	29.2	107	248	9	32	4.9	0.96596	1
1	2	17	37.82	0.43	2.07	7.09	9.46	4.36	135	27.1	313	86.6	91	0.12	23	35	45.4	18.3	53.7	30.9	64	28	17	32	5.96	0.9986	1
1	1	16	0.2	1.06	5.38	3.68	8.77	4.57	137	26.3	295	89	215	0.19	34	42	24	5.3	48.8	25	64	14	29	56	5.07	0.99697	1
1	2	52	1.05	0.02	3.84	2.48	13.59	4.63	133	27.1	291	93.2	256	0.26	32	32	70.2	21.1	51.5	27.4	83	45	17	37	4.18	0.84511	1
1	2	17	0.98	0.01	3.99	5.45	9.87	2.54	70	31.1	309	100.7	257	0.25	33	56	34.2	11	64.9	35.7	68	55	18	34	3.6	0.45085	0
1	1	67	4.49	0.08	2.89	3.51	7.54	4.32	144	28.5	315	90.4	218	0.22	19	17	12.8	3.7	54.5	25.9	115	27	21	38	4.07	0.8178	1
1	1	18	0.83	0.01	4.58	130.9	9.32	4.37	119	30.4	327	92.9	80	0.1	35	23	19.4	5.3	67.2	35.2	67	45	14	39	5.65	0.99777	1
1	2	20	25.26	0.01	2.69	2.48	23.99	4.49	121	29.6	293	100.7	129	0.16	44	88	11	4.1	65.3	36.2	86	71	21	35	3.65	0.51554	1
1	2	47	0.83	0.02	5.49	1.1	13.46	3.53	112	29	286	101.4	92	0.08	37	75	25.5	8.8	38.2	23	69	28	26	38	3.56	0.51964	1
1	2	19	1.72	0.03	4.03	2.16	10.16	3.44	101	30.2	317	95.5	390	0.33	65	100	15.6	5.6	64.9	33.9	115	598	19	30	4.62	0.92631	1
1	1	73	3.05	0.07	2.77	1.6	6.36	4.76	127	31.3	328	95.4	101	0.13	95	264	27.5	10	55.1	31.3	407	752	17	48	4.44	0.96161	1
1	1	30	166.74	0.04	9.3	27.03	14.41	3.86	118	30.8	314	98.2	171	0.22	37	47	16.7	3.6	68.9	33.1	70	30	14	35	4.96	0.97816	1
1	1	22	5.06	6.34	2.35	2.49	8.11	5.54	156	28.5	328	87.1	52	0.06	31	24	21.9	9.3	56.8	29.2	26	32	22	38	5.07	0.98844	1
1	1	25	21.42	4.35	4.38	1.7	13.59	3.54	109	20.6	310	66.5	204	0.19	49	132	20.9	4.2	53.7	30.9	86	45	16	40	3.58	0.53257	1
1	1	33	0.2	0.01	2.03	0.98	12.65	3.91	105	29.1	324	89.6	275	0.24	48	48	40.4	12.1	48.8	25	82	40	28	36	3.45	0.41257	0
1	1	47	3.99	0.04	5.15	1.73	6.57	3.95	118	23.4	289	80.7	170	0.18	36	98	19.5	5.4	51.5	30.4	99	41	12	28	5.33	0.98755	1
1	2	50	2.41	0.02	3.57	3.07	12.52	3.49	111	31.2	320	97.6	210	0.22	90	241	13.7	3.9	64.9	35.7	80	210	12	44	3.6	0.6006	1
1	2	74	0.29	0.02	3.56	1.6	11.68	4.68	118	30.5	325	93.7	192	0.2	49	38	13.7	2.7	54.5	25.9	397	352	14	40	3.73	0.63211	1
1	1	27	0.2	0.24	4.07	2.39	16.3	4.41	128	28.9	308	93.9	260	0.25	24	22	25.1	6.7	67.2	25.2	53	20	16	31	5.26	0.98827	1

## Sheet: Sheet1
		ADA	AFU	LAG
AFP	相关系数	-0.034	0.025	0.027
	Sig.（双尾）	0.337	0.487	0.443
	N	801	801	801
CEA	相关系数	0.038	.101**	.160**
	Sig.（双尾）	0.285	0.004	0
	N	801	801	801
CRP	相关系数	-0.041	-.084*	-.109**
	Sig.（双尾）	0.249	0.017	0.002
	N	801	801	801
PCT	相关系数	-.079*	-0.054	-0.05
	Sig.（双尾）	0.025	0.13	0.156
	N	801	801	801
血小板压积	相关系数	-.078*	-0.014	0.027
	Sig.（双尾）	0.028	0.694	0.441
	N	801	801	801
AST	相关系数	0.007	0.012	-0.014
	Sig.（双尾）	0.837	0.732	0.696
	N	801	801	801
ALT	相关系数	0.046	.088*	.073*
	Sig.（双尾）	0.195	0.013	0.039
	N	801	801	801
TBIL	相关系数	0.035	0.029	-0.016
	Sig.（双尾）	0.322	0.416	0.645
	N	801	801	801
DBIL	相关系数	-0.017	-0.024	-.091*
	Sig.（双尾）	0.625	0.503	0.01
	N	801	801	801
TP	相关系数	-0.048	-.125**	-.096**
	Sig.（双尾）	0.178	0	0.006
	N	801	801	801
ALB	相关系数	-.106**	-.169**	-.178**
	Sig.（双尾）	0.003	0	0
	N	801	801	801
ALP	相关系数	.071*	.085*	0.004
	Sig.（双尾）	0.046	0.016	0.905
	N	801	801	801
GGT	相关系数	0.037	0.056	-0.004
	Sig.（双尾）	0.293	0.112	0.905
	N	801	801	801

## Sheet: 肝炎与重症化
组别0肝炎，1=肝炎重症化	性别（1=1，2=2）	年龄	CRP	PCT	AFP	CEA	WBC	RBC	Hb	MCV	MCHC	MCH	PLT	PCT	AST	ALT	TBIL	DBIL	TP	ALB	ALP	GGT	ADA	AFU	LAG
0	2	62	59.7	0.08	1.44	1.45	7.71	4.1	112	85	320	27.2	446	0.375	57	24	15.3	4.4	66.7	34.6	79	23	8	21	1.31
0	1	26	158.6	0.33	2.6	2.76	19.97	3.58	105	92.9	317	29.2	257	0.225	22	11	3.3	1.2	65.1	28.6	109	37	11	15	1.18
0	1	76	26.6	0.12	7.3	1.58	5.12	4.41	138	96.2	325	31.3	70	0.086	80	75	28	9.8	63.4	29.8	79	27	28	23	1.37
0	1	48	56.06	0.18	2.16	2.34	10.16	5.11	158	93.6	331	31	334	0.293	21	32	12.8	2.9	75.8	41.8	72	52	29	23	1.99
0	2	86	15.17	11.5	1.54	0.93	8.54	3.82	120	96.9	323	31.3	120	0.12	176	165	16.4	0.1	66.1	37	116	31	22	69	1.32
0	1	37	172.8	0.24	1.81	1600.07	11.56	4.43	134	93.1	325	30.3	126	0.108	24	56	15.8	4.5	73.7	43.9	82	65	10	17	2.49
0	1	48	156.1	0.2	1.2	2.09	11.17	4.34	145	97.9	342	33.4	155	0.161	10	23	25.5	6.7	77.1	41.3	80	24	24	38	1.63
0	1	70	7.75	0.52	357.09	1.36	8.6	4.63	142	89.9	341	30.6	190	0.217	750	1085	339.2	275.9	57.6	33.4	120	114	12	18	1.53
0	1	65	18.2	0.49	2.09	4.1	4.79	4.04	130	94.2	342	32.2	149	0.144	20	20	14.3	3.8	60.2	40.4	52	34	12	35	1.39
0	2	57	134.8	1.02	3.46	2.38	10.84	2.58	85	97.8	338	33.1	218	0.204	11	9	11	3.4	56.4	29.2	90	11	9	24	3.63
0	2	50	0.11	0.21	4.92	3.74	3.69	3.81	119	91	343	31.3	222	0.188	30	26	15.3	3.7	64.2	34.2	77	17	11	26	3.35
0	1	75	355.5	60.83	4.29	1.82	11.53	4.75	148	90.9	343	31.2	144	0.165	11	11	7.4	3.8	49.3	27.2	81	45	11	9	1.7
0	1	68	30.3	0.34	5.24	2.08	6.58	4.11	137	100.5	331	33.3	134	0.18	130	144	62	42.2	96.5	28.7	559	586	17	26	1.32
0	1	62	10.07	0.2	76.4	3.21	4.3	3.43	110	98.7	326	32.2	89	0.105	201	110	47.2	13	54.9	30.8	359	529	28	22	1.35
0	2	43	11.75	0.37	105.59	3.06	11.32	4.92	138	85.5	327	28	149	0.169	1055	4400	146.8	126.9	66.4	37.4	169	156	26	34	1.03
0	1	75	1.55	0.05	3.16	0.91	18.28	3.32	107	96.3	333	32.1	188	0.193	17	17	14.4	3.7	56.8	31.2	83	14	15	26	1.6
0	1	68	31.44	0.15	269.84	3.11	5.95	3.93	120	96.5	316	30.5	90	0.138	103	264	16.2	2.4	67	36.6	260	297	31	33	1.59
0	2	62	0.55	0.03	3.95	2.03	5.27	4.02	127	96.5	327	31.6	225	0.226	25	15	6.6	2.5	52.6	30	81	11	14	17	1.95
0	2	34	0.05	0.2	4.24	1.44	5.42	3.91	121	91.5	338	30.9	254	0.243	13	8	5	1.5	54.8	31.5	65	12	7	23	1.23
0	2	74	0.2	0.01	1.98	0.92	7.01	2.94	82	90.8	308	28	369	0.344	13	9	2.5	1.3	57	35.8	59	13	11	23	2.1
0	1	55	0.1	0.02	16.98	41.67	3.78	4.44	84	66.7	283	18.9	341	0.293	42	26	17.1	6	81.5	43.8	102	39	11	9	2.96
0	2	73	104.47	0.29	2.77	4.66	5.42	3.23	105	94.6	344	32.6	210	0.169	19	30	15.3	6.8	58.3	30.7	60	20	10	24	1.09
0	1	67	0.2	0.05	4.48	4.29	2.42	3.74	121	100.9	321	32.4	105	0.088	24	16	8.1	0.5	61.3	40.3	116	54	13	23	3.39
0	1	28	0.03	0.2	2.44	1.93	5.92	4.66	148	97.9	325	31.8	207	0.242	23	21	4.9	1.3	48.6	27.4	62	32	8	20	2.05
0	1	61	0.2	0.01	8.26	4.6	9.26	3.56	107	91.9	326	30	154	0.189	13	11	4.2	1.4	34.4	20.6	41	17	11	10	1.76
0	1	20	32.04	0.0299	0.8	1.09	15.38	4.32	132	30.9	296	104.6	188	0.2	62	37	17.2	6.5	36.8	23.7	132	146	4	15	1.29
0	2	78	8.76	0.0229	2.98	4.41	7.69	4.84	151	30.4	289	105	207	0.22	15	9	7.3	4	38.4	21.1	35	22	15	24	1.9
0	1	16	56.6	0.0189	44.52	0.94	13.62	4.39	109	32.3	318	101.6	110	0.1	39	24	17.3	6.2	39.4	21.1	56	15	41	21	2.82
0	2	28	8.16	0.0575	2.04	2.24	6.73	4.23	120	26.1	314	83.2	170	0.18	27	17	9.8	4.7	42.5	29.8	93	31	11	26	1.52
0	2	25	59.82	0.0211	4.77	3.36	10.7	3.72	126	31.1	327	95.1	320	0.29	7	5	34.7	16.7	42.5	27.6	29	9	13	26	2.29
0	2	30	1.89	0.0105	6.27	4.38	11.49	4.31	108	24.9	312	79.7	166	0.18	40	34	12.4	6.3	42.7	25.9	98	52	22	62	2
0	1	21	0.88	0.0323	3.62	2.07	12.85	4.9	148	29.6	310	95.6	290	0.33	35	27	14.2	7.2	43.5	29	83	43	37	18	2.85
0	1	30	38.79	0.0255	7.69	8.79	7.46	3.8	103	30.9	340	90.7	201	0.22	26	39	13.3	6.8	44.4	31	199	73	10	21	2.47
0	1	27	85.94	0.0141	1.23	4.66	6.32	4.93	100	31.1	323	96.3	216	0.21	2261	961	4.3	1.9	44.6	25.9	77	36	5	27	1.89
0	2	76	1.6	0.0635	5.89	2.3	4.5	3.84	107	27.8	296	93.9	28	0.04	19	16	7	3.1	44.8	23	56	37	11	27	1.48
0	1	16	1.73	0.4179	4.05	2.45	12.51	5.03	155	24.2	315	76.8	235	0.22	12	9	17.5	8.7	44.9	27.7	46	19	19	31	1.7
0	2	36	1.63	0.6898	8.64	4.26	16.9	4.5	126	31.2	315	98.9	148	0.18	8	9	31.1	13.8	45.3	29.2	36	10	10	24	1.19
0	1	29	118.05	0.0255	42	4.76	6.17	4.31	131	29.3	334	87.9	225	0.23	20	15	11.4	5.1	45.3	27.3	59	17	10	27	1.76
0	2	16	8.42	0.0157	2.32	1.21	8.27	4.33	126	29.2	298	97.9	190	0.17	39	29	17.6	5.5	45.3	27.9	78	23	11	28	1.96
0	1	21	48.98	0.0503	1.08	12.93	21.95	5.46	157	27.2	295	92.4	209	0.21	12	6	33.2	16.3	45.8	28.3	53	15	19	16	2.12
0	1	61	2.02	0.4042	2.54	2.31	14.49	4.93	140	23.2	288	80.4	162	0.2	33	15	31.2	6.2	46	29.2	48	13	8	9	1.77
0	2	55	1.72	0.0175	4.3	8.62	12.04	4.67	144	27.2	322	84.5	208	0.21	126	106	21.4	6.8	46.4	24.9	396	285	11	26	1.44
0	1	37	55.47	0.073	3.91	5.9	14.69	5	139	30.8	339	91	83	0.11	31	71	11	6.3	46.5	31	394	133	13	21	0.67
0	2	20	0.87	0.01	1.33	2	10.66	5.38	148	31.1	281	110.5	135	0.14	6	4	30.6	15	46.5	30.7	35	10	26	31	2.04
0	1	20	1.02	0.4604	1.04	2.44	16.4	4.9	134	29.8	303	98.6	235	0.21	19	15	10.9	2.8	46.9	25.8	138	135	15	22	1.39
0	1	73	214.07	0.0121	1.78	1.61	11.81	4.73	267	30.4	327	93	316	0.29	61	25	6.8	2.8	46.9	26.9	226	132	10	27	2.96
0	1	25	6.13	0.6687	2000	4.93	4.03	4.41	106	31.6	312	101.4	198	0.21	32	66	120.6	77.7	46.9	24.5	112	105	18	27	1.8
0	1	16	0.53	0.0263	4.61	4.9	3.39	4.28	121	29.4	300	97.9	268	0.29	7	4	37.7	17	47	32	33	12	19	24	1.57
0	1	23	0.04	0.0132	0.88	6.07	11.69	4.89	131	29.2	307	95	148	0.16	16	20	16.6	6.9	47.2	28.6	72	18	17	35	2.48
0	1	21	127.9	0.01	5.39	0.97	12.16	4.2	119	31.6	310	102	127	0.13	29	17	18.9	4.2	47.4	30.4	63	19	26	24	0.96
0	1	80	104.88	0.0117	973.3	5.21	2.95	3.36	88	31.4	306	102.8	244	0.25	15	19	13.5	6.4	47.5	30	57	23	15	26	1.89
0	2	27	29.15	0.1451	83.89	7.74	17.55	4.76	127	29.8	312	95.4	188	0.22	86	38	72.7	30.9	47.6	30.9	85	122	11	26	3.1
0	1	83	1.77	9.4967	2.99	2.1	8.13	4.03	121	32.4	332	97.4	139	0.16	111	87	35	17.2	48.2	27.6	262	330	19	55	1.06
0	1	24	99.73	0.1892	3.25	3.09	5.32	4.47	124	30	288	104.2	248	0.21	25	16	24.2	6.8	48.2	32	63	17	21	22	2.38
0	1	20	0.57	0.0141	4.35	2.68	9.41	4.54	123	31.2	317	98.3	224	0.22	48	21	48.5	21.9	48.4	30.2	88	16	31	39	1.86
0	2	35	0.04	0.0149	5.65	1.38	13.23	4.81	147	32.4	318	101.9	132	0.16	36	14	15.2	5.2	48.5	27.4	61	13	15	18	2.14
0	2	55	96.74	0.0232	4.33	3.91	14.56	5.03	141	29.8	320	93.2	97	0.11	51	25	25.3	11.6	48.6	31.4	114	33	13	19	1.27
0	1	72	5.58	0.0727	1.46	1.89	11.87	4.28	132	32.4	315	102.7	73	0.09	11	4	46.2	21.6	48.9	31.9	51	11	11	23	0.8
0	2	17	2.03	0.1148	1.27	8.45	7.35	4.08	127	29.9	325	91.9	193	0.22	20	21	9	4.2	48.9	30.6	64	20	9	28	2.75
0	1	27	8.38	1.5805	3.07	1.15	13.36	4.69	130	27.5	320	86	302	0.27	58	44	22.9	7.3	49.2	31.4	258	283	10	32	1.86
0	2	32	73.7	0.156	3.04	1.82	6.69	3.79	122	30.5	323	94.4	293	0.25	12	10	9.4	4.6	49.3	31	72	13	17	10	2
0	2	62	32.48	0.0298	25.56	3.31	13.74	5.05	122	28.9	294	98.2	255	0.23	27	10	26.4	13.6	49.4	25.6	59	18	36	37	1.72
0	2	18	0.06	0.0236	2.83	5.01	17.89	4.95	154	28.1	309	90.9	182	0.14	19	20	4.5	2.1	49.4	25.3	53	36	11	19	2.15
0	1	22	25.22	0.01	4.77	5.48	4.81	4.18	116	29.1	331	87.9	227	0.23	33	22	8.3	2.8	49.4	29	77	122	14	34	1.37
0	1	21	0.2	0.0361	97.42	3.29	2.03	3.98	131	28.2	314	90	217	0.24	15	15	9.4	4.2	49.5	30.6	58	21	9	21	2.24
0	2	27	0.38	0.01	2.41	1.68	15.97	5.38	158	29.7	300	99	224	0.2	49	42	5.7	2.1	49.5	25.7	85	13	11	10	2.26
0	1	19	3.62	0.036	4.1	0.41	10.7	4.53	132	28.1	320	88	214	0.2	10	12	27.9	14.8	49.6	30.4	63	19	26	38	2.23
0	1	72	37.81	0.01	1.38	1.93	12.49	4.92	146	31.2	326	95.8	199	0.2	78	35	65.4	31.7	49.6	32.5	75	156	11	28	6.77
0	1	27	34.61	0.01	10.09	3.43	11.64	2.69	83	30.3	303	100	270	0.28	53	97	13.6	4.6	49.8	28.7	84	110	22	35	2.64
0	1	25	5.47	0.01	0.91	0.86	24.06	5.39	156	29.4	310	94.9	211	0.21	46	22	56.5	17.6	49.9	32	78	9	20	62	1.69
0	2	22	2.41	0.01	28.95	3.84	10.87	3.66	111	29.1	319	91.2	158	0.16	30	19	17.8	6.8	50	30.2	65	18	22	19	1.53
0	2	15	58.9	0.0353	2.57	2.03	3.45	4.5	123	29.6	304	97.4	206	0.22	29	28	13.9	6.6	50.3	31.8	51	23	23	15	2.41
0	1	33	13.38	0.2956	1.9	3.98	8.7	4.91	142	30.5	319	95.5	306	0.31	38	22	9.5	4	50.5	26.2	203	101	10	15	1.85
0	2	20	0.44	0.0475	71.12	5.4	13.19	5.15	143	29.2	294	99.3	120	0.15	80	101	17.1	9.2	50.6	29.8	650	244	9	20	1.64
0	1	37	12.23	0.0247	3.15	1.46	25.81	4.61	125	32.3	326	99.3	226	0.25	108	89	274.8	172.3	50.7	29.8	548	253	28	29	1.51
0	2	85	0.69	3.6599	2.74	3.44	9.29	5.13	141	30.9	295	104.8	271	0.27	33	26	18.4	3.5	50.7	32.6	62	21	8	22	2.22
0	2	36	6.48	0.0343	1.57	2.74	10.52	3.82	116	29	299	97.2	133	0.17	51	43	10.1	3.1	50.8	33.6	21	84	7	14	2.71
0	1	15	80.06	0.0675	2.63	5.96	8.75	4.91	155	29.6	300	98.9	201	0.19	23	9	7.3	2.4	51	25.2	36	17	9	18	1.58
0	2	38	0.86	0.0291	4.24	4.03	13.33	5.78	167	31.1	337	92.3	237	0.21	90	165	293.7	202.5	51.2	27.8	157	51	32	50	2.66
0	1	66	0.1	0.01	1000	5.06	10.89	4.47	120	30.3	297	102	180	0.14	20	36	7.1	1	51.2	27.3	54	176	12	24	1.75
0	2	22	0.55	0.044	3.33	1.31	7.76	4.8	136	29.8	309	96.3	187	0.19	38	32	12.3	5.1	51.3	29.5	34	14	11	20	1.23
0	2	30	18.93	0.01	2.09	2.2	17.79	4.32	114	27.7	298	92.9	332	0.29	23	9	21.7	11.5	51.4	29	64	15	18	20	2.4
0	1	36	22.5	0.01	2019.42	4.6	6.35	4.06	120	30.4	345	88	223	0.22	59	53	30.9	14.7	51.5	27.2	144	10	16	29	0.72
0	1	55	9.27	0.0304	2.13	0.54	20.57	4.43	115	30.2	310	97.4	145	0.17	15	13	34.4	11.4	51.5	29.3	51	20	23	20	2.94
0	2	70	49.31	6.011	2.54	7	10.77	2.91	87	31.1	294	105.8	82	0.09	36	37	37.6	15.3	51.7	27.6	160	13	28	32	2.42
0	1	24	82.93	0.1099	1.89	1.68	16.54	4.9	167	30.2	312	96.8	81	0.1	17	6	9.6	3.3	51.8	32.8	63	12	18	20	3.14
0	1	29	2.03	0.0489	4.4	1.56	6.49	4.18	107	29.3	321	91.1	223	0.25	83	43	23.2	11	51.9	30	409	158	17	29	1.39
0	1	65	6.49	0.01	3.89	3.53	9.95	3.46	111	31.1	286	108.7	187	0.2	28	71	45.6	27.6	52.1	29.6	316	466	25	42	1.7
0	2	68	2.83	0.0184	2.44	0.5	9.34	5.25	154	31.4	325	96.6	198	0.2	10	45	20.6	8.6	52.2	30	51	26	9	31	2.11
0	2	19	5.7	0.099	2.48	2.18	3.77	4.78	141	30.1	316	95.3	181	0.17	52	31	28.4	14.6	52.3	30.1	70	41	22	18	1.78
0	1	23	51.27	0.0257	3.76	1.92	13.63	4.63	125	32.5	337	96.2	159	0.18	120	146	12.6	5	52.3	30	50	28	17	26	2.25
0	2	33	3.35	3.4912	3.27	1.82	10.02	3.68	117	30.4	298	102.1	37	0.03	30	84	15.8	6.8	52.4	29.3	291	382	13	17	2.04
0	2	87	46.48	0.031	2.04	2.19	9.18	5	118	30.9	302	102.3	232	0.24	43	34	16.4	8.4	52.5	29.6	124	71	13	29	2.31
0	2	32	25.63	0.0386	1.13	1.94	6.78	4.6	127	17.5	269	65.2	93	0.11	15	10	6.4	3.3	52.5	28	584	472	13	21	1.69
0	1	26	7.9	2.8432	1.41	5.8	6.94	4.37	130	31.8	315	101.1	364	0.32	25	22	13.4	6.2	52.5	36.4	91	18	12	34	1.23
0	2	20	5.41	0.0297	6.28	0.77	8.11	4.26	107	29.4	296	99.5	313	0.3	78	67	85.1	46.8	52.5	35.9	64	106	14	16	1.23
0	2	33	101.7	0.01	3.02	6.55	4.28	4.74	122	29.9	326	91.6	309	0.3	37	18	15.9	3.5	52.5	32.4	82	18	17	44	2.16
0	1	52	20.74	0.0618	2.13	4	8.64	5.21	153	30.3	307	98.6	165	0.17	50	16	19.3	8.2	52.5	29.1	35	24	27	32	3.03
0	2	29	0.38	0.0122	1.25	1.32	14.81	4.07	109	28.2	319	88.5	207	0.24	56	26	120.5	78.3	52.6	28.7	144	23	13	24	2.03
0	2	38	3.4	1.6994	6.87	7.97	6.63	4.59	128	29.9	326	91.6	123	0.13	29	40	19.3	10	52.6	35.3	339	217	27	43	2.46
0	2	21	2.04	0.0146	3.68	1.57	22.23	4.42	120	29.5	298	98.8	260	0.26	20	24	20.6	12.3	52.7	29.1	182	232	14	29	2.91
0	2	51	18.11	0.1212	2.48	0.8	7.25	3.05	71	29	311	93.3	271	0.27	13	6	13.7	6.8	52.7	27.6	111	139	24	17	1.84
0	1	14	5.05	0.01	5.33	4.12	20.57	5.32	160	29.6	321	92.3	243	0.22	137	260	53.2	39.3	52.7	29.8	119	219	13	18	2.53
0	1	13	11.32	0.0102	1.38	4.21	8.25	4.23	125	29.4	303	96.7	185	0.23	80	38	26.6	15.1	52.8	27.3	479	146	57	20	1.34
0	1	25	71.9	0.0153	1.27	2.44	4.21	4.25	124	31	306	101.5	316	0.3	10	11	16.6	7.2	52.8	32.5	68	23	10	23	2.15
0	2	28	28.59	0.0139	3.38	7.04	6.07	4.21	127	29	324	89.7	258	0.25	75	20	30	8.7	52.8	31.6	38	16	7	25	1.83
0	1	31	0.5	0.014	5.53	2.74	9.78	3.81	114	30.2	315	96	217	0.25	29	18	48.6	22.3	52.9	27.2	152	23	31	44	0.74
0	2	61	0.28	0.1042	1.34	3.14	12.81	4.6	120	30.3	300	101.1	227	0.2	40	21	41.1	12.3	52.9	25.6	94	18	27	29	2.27
0	2	60	3.55	0.0102	1.62	2.58	7.9	2.29	66	32.4	326	99.4	102	0.14	27	85	11.3	4.7	53.1	27.3	165	130	29	19	1.27
0	2	28	0.24	0.0662	1.54	2.39	4.62	3.91	115	28.7	316	90.9	223	0.24	22	8	32.5	14.3	53.2	27.7	54	22	11	35	1.85
0	1	70	337.61	0.0154	199.62	7.66	12.86	4.93	138	30.3	324	93.4	204	0.22	36	21	27.8	9.9	53.2	26.6	85	19	19	45	1.32
0	1	69	1.55	0.0426	3.2	0.54	12.75	5.28	154	29.7	312	95.4	360	0.36	88	44	24.4	10.9	53.4	25.9	254	100	9	8	1.7
0	2	59	28.83	0.0206	3.03	0.53	17.64	5.09	145	29.9	318	94.1	206	0.22	50	22	14.1	3.6	53.4	34.3	70	19	28	26	2.26
0	2	67	8.59	0.5464	2.05	2.14	11.82	3.77	114	30.3	329	92	193	0.2	26	13	7.1	3.1	53.5	34.2	223	195	8	22	1.76
0	1	83	29.48	0.0188	2.6	3.54	12.57	4.18	132	31.4	335	93.6	96	0.1	18	13	42.1	6.9	53.5	31.6	56	22	16	34	4.21
0	1	51	15.87	0.4197	1.78	0.24	14.53	4.03	117	32.9	326	101.1	235	0.26	35	54	17.5	7.1	53.6	31.4	39	69	10	46	2.05
0	2	72	163.8	0.014	3.68	4.49	7.75	4.45	135	30.5	330	92.6	47	0.06	22	15	11.2	3.6	53.7	30.9	51	16	16	12	1.98
0	2	24	6.74	0.0362	2.52	0.9	9.17	3.82	107	30	305	98.3	214	0.2	76	71	12.9	4.5	53.7	30.2	73	53	15	9	1.56
0	1	41	2.88	0.0118	2.3	1.49	7.81	4.78	127	32.8	325	101.1	175	0.18	59	36	31.7	10.5	53.7	28.2	154	81	8	25	3.82
0	2	83	18.68	0.0187	2.26	2.62	8.16	4.82	139	29.1	317	92	139	0.16	22	15	31.9	13	53.8	32.3	50	18	23	17	1.84
0	1	29	2.85	0.0183	5.09	2.08	12.96	4.62	131	30.6	325	94.1	184	0.23	34	22	53.2	25.3	53.8	33	67	18	14	13	2.76
0	2	48	0.52	0.0907	1.48	0.48	16.27	5.46	173	29.3	322	90.8	161	0.18	17	17	66.6	19.2	53.9	33.9	62	21	10	21	1.88
0	1	65	6.75	0.0222	4.08	3.26	9.37	4.72	149	31	318	97.7	179	0.18	47	63	13.1	4.9	53.9	32.8	91	292	14	39	2.48
0	2	47	70.66	0.0219	10.72	3.18	9.04	4.03	107	30.9	321	96.3	131	0.14	42	20	57.5	38.2	54	25.8	128	34	9	26	4.75
0	1	21	17.9	0.0128	3.97	1.87	7.5	4.78	121	30.8	328	94	162	0.16	17	11	21.4	10.5	54	29.6	23	13	8	24	2.14
0	2	58	0.23	0.127	3.29	0.37	9.71	4.48	138	32.4	333	97.4	270	0.28	110	52	10.7	3.5	54.1	31.1	82	50	14	10	1.72
0	2	84	6.96	0.1223	8.44	0.88	4.34	3.7	113	31	318	97.3	177	0.19	33	18	87.4	49.3	54.1	30.5	138	52	12	25	1.98
0	2	52	2	0.0193	8.17	0.78	8.68	4.43	129	31.4	331	95	205	0.22	41	33	30.1	13.4	54.2	29.3	78	27	9	22	2.41
0	1	73	93.03	0.0388	2.35	1.65	10.85	4.19	112	31.2	323	96.4	125	0.11	24	29	19.2	8.6	54.2	34.7	50	21	22	33	1.75
0	1	67	187.14	0.0289	4.63	1.54	19.46	3.48	113	28.8	323	89.2	245	0.21	91	80	40.4	17.8	54.3	23.9	146	206	11	21	1.65
0	2	61	7.58	0.0188	1.74	1.63	16.26	3.12	89	28.5	296	96.2	65	0.07	83	124	19.6	7.2	54.3	31.3	53	30	11	28	1.46
0	1	50	10.28	0.0746	2.67	1.2	11.45	3.17	105	29.7	334	89.1	187	0.21	48	30	27.4	13.8	54.3	30.6	73	48	12	11	3.29
0	1	76	1.93	0.0248	1.2	3.05	7.28	4.13	118	32.8	338	97.1	86	0.09	155	99	17.8	5.2	54.4	36.9	22	44	20	19	2.03
0	2	81	5.99	0.0905	1000	4.39	13.25	4.43	114	29.5	312	94.5	238	0.22	19	10	24.1	12.7	54.4	30	144	18	11	19	1.89
0	1	48	13.44	0.0107	4.53	4.16	4.52	3.23	75	28.8	316	91	251	0.24	122	165	23.8	15.5	54.4	28	93	109	16	22	1.22
0	2	28	29.4	0.0466	0.86	1.31	13.61	5.18	152	27.6	317	87	278	0.31	16	48	30.2	10.2	54.4	33.3	84	282	12	32	1.61
0	1	24	12.07	0.0464	5.2	0.6	10.93	5.15	150	31.2	323	96.8	139	0.13	23	22	10.2	2.7	54.4	36.1	70	35	17	31	2.99
0	1	37	10.96	0.016	8.37	3.22	10.38	4.75	148	30.5	323	94.5	96	0.12	44	69	21.9	11.4	54.5	34.6	94	301	8	12	1.61
0	2	32	10.98	0.022	1.45	1.82	6.98	5.86	171	30	323	93.1	35	0.04	29	24	19.3	8.8	54.7	32.9	83	39	28	35	0.86
0	1	33	2.86	0.0526	0.37	0.14	14.46	5.65	166	33.5	328	102.4	85	0.1	24	9	7.2	2.1	54.8	33.5	105	77	27	36	0.79
0	1	68	5.33	0.01	3.81	3.29	5.97	4.34	125	29.2	306	95.6	59	0.07	23	38	17.1	5.4	54.8	33.3	72	51	10	19	2.73
0	1	65	0.22	0.0142	1.45	5.11	6.67	4.56	133	29	324	89.5	27	0.03	16	14	7.9	2.8	55	35.5	53	223	18	19	1.85
0	1	67	1.85	0.0161	1.12	0.81	11.61	5.51	175	31.7	324	97.9	48	0.07	84	94	169.7	102.3	55	30.3	175	27	22	35	0.72
0	2	32	1.54	0.3798	3.92	0.96	10.93	4.9	133	29.4	332	88.6	229	0.31	126	433	35.8	22.3	55	26.4	86	113	9	54	1.78
0	1	55	8.86	0.0176	3.57	4.04	7.66	4.21	130	33	328	100.6	93	0.12	65	27	53.8	24.4	55.2	33.5	191	113	24	35	2.36
0	1	23	3.66	0.0505	2.35	1.36	12.1	4	114	30.7	308	99.6	330	0.31	62	43	52.8	25.4	55.2	23.8	93	45	9	17	1.9
0	1	55	96.87	0.0491	5.13	3.1	9.41	1.92	44	29.1	324	89.9	134	0.16	27	38	19.6	6.8	55.3	37	31	16	22	55	2.37
0	2	23	20.87	0.018	2.93	3.02	10.09	4.76	136	31.3	287	109.4	175	0.18	63	21	44.3	23.8	55.3	25.5	145	42	24	11	1.72
0	2	19	1.41	0.0161	2.34	3.66	8.2	4.18	128	28.8	289	99.5	214	0.21	49	26	44	15.7	55.3	26.5	101	23	16	17	1.29
0	2	79	26.54	0.027	1.45	3.18	9.82	3.81	151	30.8	313	98.5	55	0.08	30	47	22.2	8.4	55.3	38.9	72	49	14	27	3.12
0	2	81	0.75	0.0129	4.45	0.74	6.1	4.06	121	29.8	320	93.4	150	0.17	21	19	11.6	5.3	55.3	34.5	60	21	24	11	3.19
0	1	74	5.25	0.0462	7.4	4.62	11.11	4.83	137	35	320	109.3	99	0.11	26	21	14.5	6.8	55.4	31.5	197	160	10	31	2.05
0	2	75	10.68	0.153	2.14	5.12	11.82	4.86	137	32.1	319	100.5	224	0.21	26	9	22.8	14.5	55.4	28.9	297	316	9	21	1.69
0	2	66	27.5	0.0232	4.56	2.86	13	3.45	106	29.2	311	94	96	0.1	21	9	24.4	8.2	55.4	33.5	40	17	12	24	2.41
0	2	81	14.32	0.01	2.11	1.9	5.32	5.1	151	31.9	325	98.2	173	0.22	16	10	13	4.7	55.5	32.5	53	20	35	27	2.21
0	1	36	3.3	0.0423	3.14	3.94	12.25	2.38	74	21.3	271	78.6	175	0.18	22	36	24.8	14.7	55.5	31.9	181	520	7	21	2.94
0	2	30	118.81	0.0113	2.38	2.06	7.18	4.07	99	33.3	321	103.5	168	0.18	24	14	29.9	13	55.5	29.6	77	14	11	43	2.53
0	2	52	0.84	0.0185	2.61	1.79	7.66	4.09	120	28.6	321	89	95	0.1	31	51	12.2	5.2	55.5	28.5	234	133	19	40	1.42
0	1	76	1.06	0.0101	4.76	2.61	6.35	4.23	112	29	319	91	202	0.26	55	249	23.1	13.3	55.6	33.7	348	866	13	33	1.72
0	1	72	9.34	4.2937	2.79	0.79	7.64	3.48	116	30.5	317	96.1	210	0.22	36	75	13.8	4	55.6	36.4	74	13	22	42	2.99
0	2	29	0.66	0.0194	1.69	3.89	7.71	3.91	118	31	305	101.5	265	0.27	67	125	13.6	6.4	55.7	26.5	80	103	11	57	1.74
0	2	22	32.35	0.0548	8.34	1.9	10.35	4.66	134	30	314	95.4	151	0.14	52	95	37.6	14.2	55.7	33.2	141	236	14	16	2.41
0	1	20	6.97	0.0326	9.66	0.79	17.86	5.55	151	30.9	309	99.9	132	0.14	65	24	38.8	15.2	55.8	31	52	26	14	23	2.5
0	1	67	4.44	0.0113	1.91	7.69	7.94	4.19	131	29.5	323	91.4	209	0.21	95	51	34.2	17.4	55.9	26.6	125	40	24	23	1.36
0	2	68	24.77	0.0803	2.54	0.28	8.98	3.94	125	29.8	285	104.4	220	0.24	31	25	44	22.3	55.9	31	77	52	13	30	2.32
0	1	46	48.46	1.3625	1.15	10.54	5.22	3.76	102	30.3	314	96.6	399	0.35	30	25	14.8	1.2	55.9	35.6	84	29	17	16	1.29
0	2	53	9.33	0.01	2.04	2.16	5.55	5.33	162	31.2	323	96.8	65	0.06	57	15	10.7	2.7	56	32.1	31	13	23	30	1.11
0	2	71	22.86	0.0355	4.86	1.82	12.99	5.39	165	30.1	311	96.9	268	0.28	27	18	35	12.3	56.1	28.5	128	14	10	22	3.45
0	1	15	12.71	0.4422	8.59	1.27	9.39	5.7	155	28.9	327	88.3	142	0.16	535	370	46.8	29.5	56.1	25.1	88	42	13	19	1.54
0	2	28	0.29	0.1724	4.44	3.35	5.13	4.26	128	28.5	309	92	138	0.17	22	42	6.3	1.7	56.2	35.4	55	178	15	20	1.75
0	1	50	48.19	0.1626	1.84	2.36	7.89	3.62	95	32	316	101.5	124	0.16	19	16	10.7	4.8	56.2	35.3	21	12	18	33	2
0	1	55	2.57	0.0178	4.65	0.8	11.67	3.42	88	31	321	96.3	105	0.13	203	265	26.9	12.4	56.2	34.1	74	298	19	20	2.35
0	1	52	8.54	0.0706	1.58	1.01	9.56	4.05	105	22.7	286	79.5	248	0.23	24	18	72.5	47.1	56.2	34.9	115	46	37	37	2.3
0	2	44	80.16	0.0288	0.4	2.4	6.72	4.33	115	32.2	329	97.9	239	0.24	17	24	7.1	2.7	56.2	34.6	59	29	14	32	2.63
0	2	19	0.3	0.8027	2.19	2.16	9.69	4.02	120	30.2	318	94.9	160	0.17	93	48	34	15.5	56.3	29.5	313	102	18	30	2.53
0	1	35	1.79	0.0159	3.92	2.08	26.8	2.63	71	30.3	328	92.4	162	0.16	22	19	16.9	7.9	56.3	35	63	23	24	16	2.59
0	2	29	2.21	0.0289	1.15	2.14	9.44	2.3	65	28.8	301	95.6	62	0.09	24	21	11.1	3.2	56.3	33.5	58	13	13	47	2.91
0	1	51	311.41	0.6505	1.78	2.61	20.98	3.76	102	25.6	286	89.4	171	0.2	39	24	29.7	10.9	56.3	27.3	41	20	26	21	3.07
0	1	63	59.76	0.0184	2.72	3.2	8.37	4.67	147	29.5	322	91.6	258	0.25	16	13	10.5	3.9	56.5	34.7	70	20	20	44	2.94
0	2	74	205.92	0.1705	3.65	4.31	8.86	4.23	137	28.7	317	90.8	150	0.14	40	21	38.8	15.9	56.5	29.9	91	20	16	17	2.31
0	1	62	168.63	0.01	1.74	1.66	12.43	4.52	133	30.9	315	98.1	197	0.2	20	15	10.7	4	56.5	36.7	54	17	28	22	0.98
0	2	76	19.82	0.0223	5.64	11.18	6.12	2.43	81	33.6	321	104.8	275	0.27	18	12	23	5.8	56.5	34.3	59	20	14	32	2.05
0	1	26	1.95	0.0151	1000	1.35	17.86	3.93	116	32.2	320	100.4	311	0.35	28	40	16.1	8.2	56.6	32.1	89	101	21	24	1.44
0	2	31	120.08	0.01	1.3	2.9	6.79	3.95	102	29.6	298	99.5	282	0.28	17	16	10.9	4.8	56.6	33.4	70	28	24	20	1.26
0	1	21	10.62	0.0301	1.5	1.29	6.28	3.09	90	30.5	314	97.1	154	0.15	21	18	9.7	2.8	56.7	35.3	85	21	10	24	1.88
0	2	56	24.64	0.0112	4.72	1.62	6.75	3.47	104	30	316	94.9	218	0.26	47	31	25.4	12.1	56.7	28.8	119	117	10	25	1.76
0	2	57	16.49	0.01	1.62	0.86	10.38	4.22	126	27	308	87.8	237	0.26	42	54	38.2	17.2	56.7	21.5	118	25	14	20	3.16
0	2	22	33.15	45.4569	2.29	2.41	7.54	4.38	128	30.3	294	103.3	202	0.23	10	9	5.9	1.2	56.9	37.4	73	13	15	22	1.33
0	2	17	47.3	0.0471	2.76	1.03	10.57	4.75	128	30	312	95.9	215	0.23	30	14	13.2	3.6	56.9	30.8	85	29	35	43	2.13
0	1	68	74.89	0.0637	12.72	2.59	9.79	5.11	160	37.5	332	113.1	227	0.2	15	14	12.7	5.2	57	34.2	72	18	16	26	2.6
0	2	57	15.13	0.0138	3.03	5.52	4.92	4.79	123	30.2	325	92.7	242	0.26	74	244	11.6	5.3	57	36.1	363	366	22	14	1.72
0	2	15	298.85	0.01	3.2	1.71	15.15	4.87	164	28.4	304	93.5	232	0.23	16	25	6.8	2.4	57	31.8	71	37	22	10	2.29
0	1	16	1.85	0.0792	1.56	1.09	19.5	4.66	125	29.9	302	99.2	144	0.16	242	151	24.2	13	57	34.2	135	208	19	23	0.94
0	1	15	36.29	2.4554	9.38	6.24	7.15	3.88	111	31.5	318	99.1	41	0.05	106	72	5.9	2.7	57	27.7	47	7	12	14	1.6
0	1	51	5.24	0.068	2.12	0.72	14.42	4.72	149	25.5	308	82.9	213	0.23	29	24	13.3	4.6	57.1	33.1	73	69	8	21	1.51
0	1	54	100.5	0.1024	2.31	1.23	7.07	4.4	129	32.4	333	97.4	58	0.06	55	38	15.8	7.8	57.3	24.2	73	48	10	23	1.74
0	2	60	7.67	0.225	3.93	1.33	9.97	4.82	121	30.3	318	95.3	155	0.16	26	55	15.5	7.8	57.3	35.8	246	530	9	15	1.59
0	2	85	46.11	0.0108	2.06	1.63	9.37	4.43	129	14.7	246	59.6	160	0.2	89	33	76.2	27.1	57.3	30.2	202	118	9	25	1.05
0	2	50	25.46	0.0655	3.95	0.44	24.4	2.16	72	31.1	321	96.8	634	0.54	20	8	19.8	13.5	57.4	30	241	259	12	32	2.43
0	1	66	3.98	0.01	3.7	1.49	5.41	4.77	121	32.3	319	101.3	126	0.15	15	5	18.9	8	57.4	29.9	43	12	21	19	1.92
0	1	17	8.84	16.1108	2.19	1.01	9.23	5.09	159	30.4	294	103.3	204	0.21	15	12	53.2	16.6	57.4	38.3	69	17	14	13	2.34
0	1	39	11.16	0.0255	5.11	8.85	15.77	4.77	136	29.1	320	90.8	147	0.17	12	5	13.1	4.4	57.4	37.3	105	31	22	33	1.41
0	2	73	<0.20	0.0155	2.62	4.08	12.71	5.41	136	27.6	303	90.9	177	0.2	34	47	10.2	4.3	57.5	32.6	114	78	13	34	2.85
0	1	51	20.63	0.0496	5.89	10.42	11.45	4.45	121	29.9	317	94.2	160	0.22	36	25	10.2	2.9	57.6	32.3	80	81	10	22	1.29
0	2	73	6.62	0.1375	3.42	3.42	8.19	4.71	134	28.7	321	89.3	18	0.01	47	21	56.9	24.4	57.6	34	95	82	31	31	2.27
0	1	58	10.05	4.4294	4.18	1.54	12.69	5.02	140	29.6	321	92.3	370	0.36	61	105	22.2	10.6	57.7	30.5	94	107	14	37	2.77
0	1	43	73.05	0.1002	3.95	0.86	6.64	5	140	30.6	321	95.3	176	0.16	53	31	11.9	3.1	57.7	32	43	97	13	8	0.98
0	1	16	13.98	0.0159	2.09	3.52	7.3	4.75	144	30.7	343	89.3	296	0.33	39	23	25.6	11.8	57.8	31.3	79	53	10	32	2.18
0	2	85	0.9	0.0216	2.2	1.14	16.5	5.59	154	31.5	311	101.4	179	0.19	12	31	11.1	4.4	57.8	36.3	85	132	39	30	1.64
0	1	23	12.15	0.1959	3.54	6.85	10.22	4.45	136	30.3	328	92.5	81	0.08	61	237	37	23	57.8	35.6	59	86	21	28	1.46
0	1	16	43.88	0.0148	1.65	4.28	8.51	4.65	117	29.3	328	89.5	209	0.22	99	25	28.8	17.9	57.8	31.4	834	742	20	46	2.12
0	2	21	125.49	0.0305	3.66	3.72	9.68	3.29	101	32.3	317	102	96	0.13	32	33	15.7	3.8	57.8	25.8	252	214	13	26	2.34
0	1	53	17.5	0.0336	0.87	3.11	12.6	4.61	137	30.3	325	93.1	136	0.16	79	195	14.7	5.8	57.8	36.7	64	15	9	10	2.29
0	1	51	135.43	0.0197	2.8	5.46	17.14	3.58	105	32.2	336	95.8	80	0.08	13	12	7.9	3.5	57.9	35.4	78	29	10	43	2.51
0	1	66	1.34	0.2063	2.6	4.63	9.7	3.59	114	33.1	324	102.1	240	0.23	113	157	96.4	61.4	57.9	28.9	89	101	40	33	1.62
0	1	19	6.03	0.0138	0.69	3.64	7.87	4.46	140	31	328	94.4	239	0.22	336	376	251.5	148.6	57.9	28.5	31	146	8	18	1.7
0	1	18	17.8	0.0505	7.32	0.36	11.22	4.34	131	31.3	337	93	223	0.24	23	14	18.5	4.9	57.9	33.1	126	26	11	35	1.88
0	2	81	22.39	0.013	2.25	0.65	7.89	3.86	117	32.6	333	97.9	190	0.19	95	138	126.7	79	58	27.5	41	99	24	33	2.83
0	2	22	12.31	0.0123	1.41	1.21	7.59	3.98	116	29.6	294	100.5	119	0.12	38	52	10.8	5.1	58	33.4	94	83	11	23	1.44
0	1	43	73.48	0.0156	1.95	1.8	9.16	4.14	137	29.4	311	94.3	98	0.13	109	162	191.7	115.1	58	33.2	485	678	25	20	3.21
0	1	75	67.81	0.1218	1.79	3.54	5.63	4.44	131	30	319	94	95	0.12	37	25	32.6	11.1	58	27.5	42	22	16	23	2.34
0	1	83	2.02	0.0415	1.49	2.33	14.89	4.37	132	30.7	316	97.1	194	0.2	28	41	22.4	8	58.1	37.1	57	56	10	36	4.29
0	2	40	5.45	0.0303	4.47	39.64	7.21	4.29	137	32.7	313	104.8	146	0.16	13	14	14.2	5.6	58.1	34.6	51	27	13	14	2.03
0	1	20	5.91	0.027	1.52	2.67	5.96	4.45	143	29.1	326	89.3	236	0.23	25	9	13.4	4.2	58.1	36	89	29	30	93	2.44
0	1	35	10.92	0.0199	3.92	9.88	10.72	5.44	164	31.6	333	94.7	50	0.06	58	34	67.7	36.1	58.2	32.7	91	43	7	25	1.65
0	1	19	0.9	0.0319	3.19	4.25	9.46	4.57	126	30.1	327	92.1	208	0.25	20	22	6.6	2.3	58.2	36.7	45	116	22	41	2.72
0	1	21	4.02	0.0489	3.78	3.94	3.82	4.39	123	29.3	329	89.1	245	0.23	35	53	9.2	2.8	58.2	37.5	53	73	9	26	1.08
0	1	71	12.5	0.0437	1.36	3.6	4.7	4.55	119	32.5	325	99.9	71	0.07	42	27	15.7	5.8	58.2	36.1	58	42	24	33	2.36
0	2	18	211.91	0.0168	2.32	7.47	4.32	2.7	79	24.3	309	78.9	160	0.15	25	16	22.3	8.9	58.2	31	40	20	19	16	2.05
0	1	65	15.86	1.4932	1.75	0.94	2.61	4.47	121	32	335	95.5	134	0.16	20	26	8.3	3.2	58.2	38.5	75	101	26	18	2.96
0	1	61	0.73	0.0103	1.08	1.94	7.87	4.51	118	23.3	299	78.1	209	0.18	49	23	42.4	18.3	58.3	28	198	159	8	29	0.97
0	2	88	7.59	0.0373	4.36	1.69	8.06	4.32	131	30.2	305	99.1	235	0.24	19	14	9.5	3.6	58.3	32.6	80	38	11	19	2.01
0	1	64	5.23	0.8659	4.53	3.5	10.11	4.55	131	29.1	320	90.8	56	0.07	21	15	33.8	14.8	58.3	36.1	77	14	7	29	3.14
0	1	49	5.33	0.0637	2.14	2.98	19.01	4.86	131	30.2	323	93.5	137	0.12	32	27	46.9	17.1	58.3	26.3	139	19	16	29	2.22
0	2	32	47.32	0.0212	3.2	0.69	6.32	3.91	122	31.5	314	100.1	237	0.27	48	46	34.7	16	58.4	27.1	119	137	8	22	1.56
0	1	22	0.89	0.0145	1.94	3.48	12.03	4.96	144	30.7	334	91.9	217	0.2	278	402	156.9	87.3	58.5	31.1	86	136	15	30	2.83
0	1	28	7.15	0.0155	1.64	0.94	10.97	3.05	104	30.9	327	94.5	267	0.23	23	40	27.9	12.9	58.5	31.2	244	124	5	19	3.26
0	2	84	4.53	0.0128	1.74	2.65	10.88	4.74	125	27.6	305	90.6	243	0.28	36	51	10.4	3.2	58.5	35.5	126	83	19	41	2.11
0	1	19	16.5	0.076	4.54	0.92	10.49	5.13	159	29.8	325	91.7	136	0.15	30	22	4.3	1.4	58.6	33.1	88	31	13	21	3.61
0	2	62	271.2	0.0558	1.01	4.12	7.98	4.5	131	31.2	343	91	201	0.2	40	28	9.9	4.4	58.7	34.9	64	33	9	33	1.81
1	1	61	6.88	0.46	730	1.58	3.67	3.23	81	78.9	318	25.1	166	0.179	32	20	14.7	5.4	63.8	23.9	134	49	15	38	2.92
1	2	63	2.17	0.22	219.2	5.11	3.48	3.81	129	100.6	336	33.8	18	0.019	101	51	141.2	35.9	57	29.5	124	36	43	36	2.96
1	2	41	1.38	1.08	1.2	0.93	10.86	2.18	66	97.9	308	30.2	786	0.735	38	18	8.3	2.3	58.2	28.7	67	13	15	24	2.36
1	1	34	7.03	0.27	7.48	1.39	1.43	3.37	98	90.3	321	29	37	0.032	73	56	16.6	6.2	55.9	25.5	163	22	19	18	1.79
1	2	75	1.72	0.07	3.17	5.87	3.89	1.73	32	69.6	268	18.7	84	0.087	22	12	10.8	4.1	52.7	33.5	86	21	16	26	4.2
1	1	41	12.88	0.73	126.78	0.77	4.51	2.89	103	106.3	336	35.7	62	0.062	230	177	51.9	22.9	76.5	22.6	99	45	34	38	2.15
1	1	53	61.83	8.6	54.98	0.66	17.99	2.86	98	102.4	336	34.4	78	0.075	167	126	76.6	61.2	58.8	17.6	107	29	15	18	2.9
1	1	65	5.72	0.26	4.35	3.3	4.27	3.5	112	92.3	346	32	80	0.073	48	28	15.4	5.9	66	33	103	31	18	24	2.73
1	1	64	7.25	0.08	3.67	4.62	3.33	3.1	114	105.2	350	36.9	47	0.055	51	42	68.6	11.5	76.9	30.6	146	34	24	43	2.87
1	1	36	59.76	0.55	3001	1.56	10.11	2.07	67	93.2	345	32.1	177	0.175	102	62	36.6	12.4	49.6	23.1	119	150	17	33	3.09
1	2	46	56.2	0.52	15.98	4.64	5.33	3.52	81	72.1	321	23.1	98	0.08	156	40	447.5	242.3	79.2	35.3	356	51	17	37	2.83
1	1	45	9.2	0.11	1.37	3.54	2.1	2.58	74	90	318	28.6	67	0.088	26	14	16.9	5.3	59.7	26.7	60	13	14	28	3.77
1	1	72	1.05	0.25	59.07	2.06	3.05	3.94	115	90.4	322	29.1	91	0.089	170	32	22.1	6.7	69	29.8	141	61	17	32	2.57
1	2	75	0.1	0.15	5.42	1.89	1.39	2.84	95	96.4	345	33.2	53	0.046	33	28	33.5	7	65.2	34.2	149	246	21	40	2
1	1	37	11.16	0.33	482.68	0.9	3.28	4.01	133	99.1	336	33.3	65	0.083	749	856	140.4	108.3	70.2	36.6	142	116	17	17	3.1
1	1	70	38.95	0.17	1.75	3.36	16.13	2.03	65	97.7	326	31.9	57	0.07	121	79	16.7	0.1	39.3	22.2	92	39	20	33	2.64
1	2	72	0.1	0.15	3.29	1.46	5.65	1.81	56	95.7	324	31	108	0.087	28	29	25.9	4.8	48.7	24.4	62	16	15	25	2.72
1	1	49	33.1	0.86	1.76	2.97	7.59	4.5	150	97.9	340	33.3	50	0.068	129	62	68.8	5.5	57.6	30.9	132	36	23	37	2.72
1	1	50	19.11	0.31	16.08	3.38	8.23	2.45	77	28.2	298	94.8	243	0.21	64	30	18	2.6	58.7	32.6	81	25	40	33	1.81
1	2	23	4.11	0.0551	6.19	0.68	16.21	4.55	122	30.9	298	103.5	284	0.27	35	23	40.1	13.9	58.7	34.7	56	38	16	31	4.2
1	1	56	0.91	0.2147	4.17	1	11.29	4.92	152	29.5	325	90.8	235	0.23	13	6	13.8	6.8	58.8	26.3	88	86	23	35	3.13
1	2	27	63.54	0.0146	4.05	4.31	5.13	4.09	132	30.2	334	90.3	224	0.18	28	119	14.5	8.2	58.8	38.1	123	214	32	29	2.79
1	2	28	15.59	0.0285	37.49	6.73	9.6	4.39	137	31.9	337	94.9	164	0.17	27	49	18.7	11.3	59	30.2	287	584	21	37	2.23
1	2	61	4.2	0.0151	2.08	3.03	6.55	3.81	115	29.6	304	97.4	157	0.17	20	38	14.6	3.7	59	39	60	45	37	39	2.96
1	1	45	2.12	0.01	2.66	2.3	16.55	5.49	160	28.4	319	89.1	229	0.24	47	49	20.9	7.7	59	37.2	57	42	28	27	2
1	1	25	1.06	0.7252	2.51	3.07	15.77	4.76	155	29.8	323	92.2	70	0.1	44	128	26.2	14.9	59	36.1	59	74	15	30	2.8
1	2	22	2.92	0.0395	1.76	0.92	13.2	2.66	69	31.2	301	103.7	200	0.22	27	81	26.4	11.2	59.1	40.9	93	85	24	43	1.58
1	1	80	39.68	0.9642	5.27	0.7	14.5	4.23	110	29.7	315	94.1	203	0.2	20	31	17	8.2	59.2	33.1	70	45	30	26	3.22
1	1	62	26.71	0.125	15.75	1.43	9.85	3.5	115	30.2	324	93.4	17	0.01	110	73	6	2.3	59.2	31.6	52	26	15	26	3.16
1	2	41	16.06	0.0635	4.09	4.52	10.6	4.79	144	27.1	305	88.7	249	0.24	23	21	7.2	1.7	59.2	35.8	54	67	15	36	4.12
1	1	31	1.34	0.0181	2.23	8.04	9.28	4.28	138	31.2	333	93.7	168	0.17	33	12	18.8	5.7	59.2	34.2	94	19	32	34	2.75
1	1	63	17.19	0.0103	4.32	2.88	8.45	4.22	134	33.5	330	101.6	187	0.19	14	49	26	9.8	59.3	37.9	70	82	15	43	3.08
1	2	75	10.95	0.0204	4.68	1.82	20.16	4.53	118	29.5	310	95.3	221	0.21	15	15	25	7.8	59.3	37.8	48	17	36	51	2.61
1	2	57	8.86	0.0455	4.46	2.42	10.78	4.69	127	30.3	325	93.3	146	0.15	34	39	16.8	6.2	59.3	40	88	31	34	41	1.82
1	1	33	1.06	0.164	5.51	2.51	8.95	4.55	144	32.4	328	98.7	223	0.25	29	18	29.7	6.8	59.3	36.4	53	24	22	30	2.74
1	1	35	287.82	0.3264	2.48	3.89	9.97	4.67	134	29.3	317	92.6	156	0.18	25	21	34.3	14	59.4	40.5	128	318	28	23	2.73
1	2	53	11.66	0.029	2.76	3.42	6.75	4.66	148	29.7	316	93.8	30	0.04	72	26	23.7	11	59.4	35.8	98	156	17	34	2.68
1	1	41	20.19	0.1188	2.59	4.88	10.25	4.2	133	27.2	318	85.7	242	0.22	17	12	18.6	7.3	59.4	40.5	88	17	14	33	2.57
1	1	63	232.59	1.5542	1.5	1.64	6.1	3.81	118	34.6	328	105.7	170	0.21	20	20	15	5	59.4	36.6	98	16	33	33	2.99
1	1	50	89.11	0.0705	1.39	1.51	6.67	4.13	121	33.2	321	103.3	162	0.17	103	37	26.2	6.6	59.4	38	79	17	17	25	2.83
1	1	74	3.25	0.3185	2.67	3.27	11.63	4.06	116	29.9	309	96.9	30	0.04	14	53	9.7	2.4	59.5	37.1	78	247	22	35	3.26
1	2	76	0.56	5.19	5.79	1.43	35.45	1.32	40	34.5	331	104.1	165	0.2	42	37	22.6	10.8	59.5	32.3	96	33	20	26	3.54
1	2	45	10.1	0.0173	0.62	2.31	10.29	5.03	128	26.6	310	85.8	59	0.06	47	43	29.9	6.8	59.5	37.8	82	23	25	18	2.96
1	1	25	0.72	0.0118	1.72	3.06	5.18	3.12	95	29.8	339	87.8	276	0.25	76	99	21.2	7.5	59.6	32	149	243	27	35	2.64
1	2	81	3.3	0.0812	37.68	5.1	8.76	4.31	139	32.4	313	103.3	221	0.23	57	78	26.5	13.6	59.6	32.1	66	54	24	30	3.39
1	1	25	3.49	0.4139	1.6	2.7	8.39	4.38	136	29.2	327	89.1	244	0.26	26	58	11.2	4.6	59.6	38.5	70	15	18	22	2.78
1	2	43	11.35	0.2011	2.39	3.02	7.07	4.5	138	30.6	305	100.4	75	0.09	20	35	13.5	3.9	59.6	38.2	73	48	27	48	3.9
1	1	19	1.16	0.7509	3.16	7.77	13.6	4.04	127	29.7	315	94.5	146	0.15	30	17	8.9	2.5	59.6	37.7	66	16	26	40	4.16
1	1	25	0.75	0.01	4.51	1.56	4.89	4.51	116	29.8	334	89	209	0.22	66	34	17.5	8.9	59.8	28.8	260	101	31	42	3.01
1	2	31	4.3	55.8476	0.8	14.5	12.08	4.79	155	29.2	318	91.9	59	0.08	19	36	12.5	3.9	59.8	42.8	50	79	21	28	2.45
1	2	75	51.99	0.0112	1.45	0.61	15.25	4.78	141	30.6	316	96.6	134	0.14	31	111	24.4	10.2	59.8	36.7	102	414	24	37	2.8
1	2	26	0.6	6.1063	1.91	3.65	8.93	5.38	162	29.6	303	97.7	99	0.12	33	14	39.8	21.6	59.8	29.4	101	37	15	20	2.57
1	1	66	3.7	3.496	2.63	0.68	12.25	3.8	119	29.9	322	92.9	223	0.21	27	24	57.6	37.8	59.9	36.7	142	51	18	31	3.18
1	1	22	61.15	0.0276	2.36	1.41	14.5	4.35	133	29.5	313	94.3	87	0.08	14	6	12.3	5.8	59.9	32.9	116	154	17	26	3.13
1	2	55	0.01	0.0195	3.41	2.85	7.66	3.83	111	31.9	303	105.4	310	0.32	58	80	20.4	6.9	59.9	37.6	91	88	16	33	2.67
1	1	50	114.14	0.0462	2.08	0.8	8.02	4.19	128	28.5	298	95.8	196	0.2	26	68	13.1	5.3	60	41.8	85	82	20	39	3.04
1	1	49	7.67	0.0501	3.94	2.78	10.53	4.94	141	25.6	287	89.3	165	0.19	37	47	9.4	2.5	60	33.7	94	46	14	23	2.44
1	2	62	52.85	0.0261	3.16	1.71	13.91	4.29	129	30.5	322	94.7	293	0.31	282	215	86.1	54.5	60	36.9	258	822	15	27	2.98
1	2	36	121.89	0.0579	3.59	4.12	8.17	3.04	96	26.9	315	85.2	202	0.21	14	19	23.2	9.4	60.1	34.6	53	24	15	31	3.46
1	1	74	15.74	0.0208	14.91	3.27	5.74	3.69	114	27.5	311	88.4	167	0.14	40	30	24.6	9.1	60.1	38.7	61	25	18	33	2.87
1	1	24	27.17	0.3084	2.13	3.22	10.62	4.58	139	31.3	310	101.1	312	0.38	28	41	5.7	2.1	60.3	33.3	101	48	22	22	2.8
1	1	50	5.22	0.1301	5.22	0.83	4.25	5.55	118	26.3	289	90.8	311	0.25	37	20	17.6	2.9	60.3	36.1	69	16	22	36	4.36
1	1	48	0.47	0.01	3.72	3.29	7.19	4.79	136	28.9	319	90.6	238	0.22	39	47	13.6	3.8	60.4	35.2	167	91	14	30	2.98
1	2	18	26.65	0.0213	1.45	1.46	11.19	5.39	165	28.4	302	94.2	200	0.21	15	15	17.4	6.6	60.4	39.4	75	12	13	31	3.22
1	2	30	7.59	0.0103	2.89	1.48	4.89	3.73	124	29.9	302	99.1	226	0.22	29	42	8	2.7	60.4	33.6	79	47	19	27	3.51
1	2	31	3.36	0.0132	4.72	8.76	14.9	3.68	116	30.8	302	101.9	108	0.12	16	16	10.9	4.4	60.4	38.4	67	17	14	39	2.41
1	1	28	12.82	0.0332	2.08	2.91	9.33	4.08	137	29.9	298	100.5	203	0.2	55	68	19.5	5.8	60.4	37.9	232	550	38	26	2.15
1	1	23	26.96	0.1223	1.17	1.41	13.45	3.26	97	29.5	323	91.2	238	0.22	30	17	12.9	1.8	60.4	34.2	115	43	17	25	3.23
1	1	30	16.36	0.0127	2.42	3.99	11.2	4.06	113	32.6	339	96.3	206	0.19	36	67	5.7	2.3	60.5	36.6	74	33	18	29	4.23
1	1	30	14.67	0.7048	5.19	2.66	10.92	4.64	135	36.4	392	92.8	149	0.15	19	13	7.3	1.7	60.5	40	61	26	18	15	3.85
1	2	76	30.29	0.0117	14.42	2.62	8.6	3.03	91	32.5	313	104.1	41	0.05	26	20	8	2.8	60.5	36.7	49	64	24	45	2.83
1	2	62	5.09	0.0113	3.48	3.73	9.85	4.34	116	32	301	106.4	210	0.2	29	42	16.5	6	60.5	36.6	86	35	23	35	3.46
1	1	34	3.92	0.014	3.11	2.35	8.97	3.77	121	29.5	323	91.1	174	0.18	40	35	15	2.1	60.5	38.1	75	37	35	49	2.7
1	2	20	2.14	0.0175	4.59	3.9	14.69	5.56	170	27.6	302	91.2	230	0.26	33	19	28.7	8	60.5	36.5	69	17	21	43	2.63
1	2	65	3.16	0.0199	1.56	0.28	13.74	4.77	145	31.8	315	100.8	139	0.13	47	17	12.7	2.4	60.5	36.9	68	70	31	24	3.29
1	2	25	18.5	0.3028	2.05	1.61	2.67	5.17	134	31.3	344	91.1	119	0.13	28	12	17.8	7.4	60.7	33.4	55	20	17	27	2.17
1	1	23	8.32	0.0426	2.48	3.76	12.02	4.73	149	29.7	335	88.6	276	0.27	22	34	9.9	3.8	60.7	40.8	79	45	35	50	2.31
1	1	29	7.81	0.0183	2.06	3.12	6.59	4.9	130	28.2	312	90.4	102	0.11	24	18	5.1	2.2	60.7	34.7	22	17	35	29	2.08
1	1	34	4.39	0.0474	3.22	2.22	11.07	4.06	127	29.7	319	93.2	188	0.19	29	13	52.1	16.6	60.7	33	122	13	15	28	1.76
1	1	17	14.65	0.0903	0.48	2.21	4.69	4.42	135	28.7	318	90.2	280	0.32	75	280	20.4	12.4	60.7	38.1	157	331	15	47	2.54
1	1	72	0.6	0.0469	3.36	2.32	13.16	3.65	113	31.5	336	93.9	238	0.22	13	10	20	8.2	60.9	41.5	68	9	31	42	2.54
1	2	58	18.73	0.045	2.38	3.63	11.4	5.1	132	25.2	300	84.1	217	0.22	29	26	34.3	11.8	60.9	39.3	50	10	24	46	1.99
1	1	30	15.55	0.608	1.6	1.7	11.85	4.71	133	29.8	322	92.5	148	0.12	37	16	8.8	3.3	60.9	29.5	91	19	21	34	2.23
1	1	14	6.49	0.0121	1.96	4.11	6.79	2.95	92	27.9	292	95.4	183	0.18	35	77	13.8	5	61	35.9	37	52	16	24	3.4
1	1	19	16.03	0.0366	2.45	4.73	10.58	4.87	150	29.1	303	95.9	172	0.19	96	164	18.6	5.3	61	33.2	339	71	20	34	3.67
1	1	74	28.76	0.0179	4.37	2.12	9.04	4.2	130	32.2	325	99.1	58	0.05	28	17	96.5	9.6	61.1	38.1	63	75	16	28	3.2
1	1	17	33.55	0.0307	3.54	4.99	8.35	4.49	141	30	332	90.2	159	0.18	78	110	247.9	157.9	61.1	33.5	393	525	23	34	2.96
1	2	87	0.26	0.0463	0.93	8.2	12.42	3.8	115	28.5	306	93.1	259	0.22	18	10	6.4	2.9	61.1	38.8	42	11	14	34	2.65
1	1	74	1.49	0.0678	0.74	4.07	7.25	3.14	101	28.2	310	91.1	131	0.15	34	26	8.7	3.4	61.1	34.8	29	14	34	29	3.93
1	1	21	13.5	0.6418	2.26	0.43	8.25	4.76	135	30.6	330	92.8	149	0.16	29	20	25.2	8.1	61.1	36.5	56	21	20	38	2.72
1	2	29	54.82	0.0189	2.19	1.9	5.09	3.09	87	28.5	293	97.5	136	0.18	23	7	8.5	2.9	61.2	38.1	31	18	18	37	2.21
1	2	36	5.21	0.0353	2.84	0.64	13.14	4.71	126	30.8	318	96.8	149	0.15	21	22	26	8.6	61.2	41.6	99	19	30	81	2.48
1	1	50	8	2.1082	3.47	7.3	7.49	4.3	123	30.3	322	93.9	155	0.16	16	18	8.5	3.2	61.2	37	43	11	13	36	2.81
1	1	21	15.13	1.1058	3.17	1.21	9.63	4.14	128	31.3	336	93.4	165	0.18	65	29	22.6	7.1	61.2	36.3	41	15	17	42	2.8
1	1	80	3.39	0.0175	2.38	5.26	7.2	3.79	123	30.1	308	97.8	261	0.22	15	29	21.4	6.4	61.3	41.4	67	23	19	36	2.33
1	1	30	15.82	0.0432	2.88	1.2	9.79	3.79	114	30	303	98.8	184	0.2	118	134	26.7	7.6	61.3	41.4	85	23	20	24	2.33
1	2	85	42.92	0.0124	1.25	1.56	13.83	4.96	143	30.3	335	90.3	174	0.21	16	18	13.1	3	61.4	38	77	34	18	28	3.43
1	1	60	0.2	0.0685	69.02	7.24	14.99	5.78	174	29.9	328	91.1	137	0.16	33	22	41.1	18.5	61.4	32.8	47	19	13	26	2.59
1	1	61	1.27	0.5485	3.67	1.87	10.61	4.76	131	22.1	286	77.4	200	0.22	16	19	7.7	2.4	61.4	41.7	74	29	28	22	2.21
1	2	47	2.72	0.0174	4.18	0.59	8.96	5.64	167	29.9	333	89.9	50	0.06	23	17	31.2	16.9	61.4	28.7	50	15	16	31	2.7
1	1	66	18.99	0.5842	2.9	2.48	7.58	5.8	100	30.1	321	93.8	110	0.13	32	44	27.8	10.9	61.4	40	228	286	31	36	2.1
1	1	57	100.66	0.0122	3.81	2.26	13.75	5.83	175	21.5	289	74.3	37	0.05	48	52	21.8	6.9	61.5	39.8	95	55	43	29	2.62
1	1	24	1.08	0.01	2.12	4.04	19.7	4.95	150	29.7	314	94.4	193	0.2	43	61	17.5	6.6	61.6	40.4	168	381	49	36	3.5
1	1	64	5.72	0.0589	1.23	3.09	8.95	4.88	153	32	332	96.4	228	0.22	17	19	14.7	5.4	61.6	35.8	96	49	34	30	3.77
1	1	30	5.17	0.01	2.99	7.86	8.39	4.59	136	28.5	321	88.9	44	0.05	20	25	11.2	4.5	61.6	36.4	94	39	29	37	3.33
1	1	21	0.78	0.01	1.76	7.55	7.43	4.51	141	30	338	88.6	143	0.16	26	27	30.1	10.8	61.7	43.6	95	17	13	23	3.28
1	2	59	56.47	0.0117	2.49	0.87	7.61	3.5	127	31.5	310	101.5	127	0.15	89	91	29.1	13.8	61.7	23.4	180	260	20	22	2.57
1	2	22	13.3	0.0137	1.64	1.64	9.93	3.62	116	29	311	93	97	0.12	28	19	46.3	22.8	61.7	29.5	133	14	27	27	2.58
1	1	85	2.53	0.016	2.45	2.72	10.09	3.85	133	33.2	329	100.6	201	0.2	22	22	9.8	3.1	61.7	39.1	64	27	21	30	2.49
1	1	21	9.28	0.0166	1.24	2.59	5.96	4.97	150	30.4	300	101.3	289	0.26	32	36	9.7	3.1	61.8	33.1	84	77	17	28	2.99
1	2	66	17.85	0.01	6.78	1.88	24.48	3.64	111	34.1	336	101.4	268	0.22	32	59	23.2	7.8	61.8	38.1	87	102	17	37	1.82
1	2	47	151.75	0.0121	2.01	0.32	8.05	4.41	130	30.5	309	98.6	55	0.06	32	23	12.1	6.2	61.9	32.4	82	19	17	54	2.28
1	2	22	3.08	0.0246	3.32	2.1	5.55	3.22	99	29.9	319	93.7	133	0.17	19	26	10.8	3.6	62	36.9	57	30	24	20	4.23
1	1	21	1.25	0.0168	1.27	0.5	7.68	4.47	125	30.7	306	100.4	215	0.21	58	103	17.5	9	62	34.4	148	311	36	45	3.33
1	2	53	31.58	0.0718	1.32	0.05	10.22	4.89	140	31.2	321	97.2	65	0.08	21	17	9.1	2.4	62	40	69	14	40	40	2.34
1	1	15	14.61	0.1367	5.94	1.4	14.24	4.69	152	30.2	297	101.8	230	0.2	51	24	45.9	11.4	62	34.6	84	15	26	34	2.32
1	1	71	8.56	48.4398	3.18	5.38	12.09	4.79	143	30.8	323	95.2	218	0.21	65	35	31.4	15.1	62.1	34.3	291	98	22	16	1.98
1	1	20	9.06	0.2229	2.04	3.17	9.31	3.43	114	28.6	328	87.4	229	0.26	12	13	9.6	3.8	62.1	36.5	94	19	14	22	2.62
1	1	40	1	0.4335	5.37	8.32	18.8	4.94	139	31	331	93.8	322	0.29	23	11	4.8	1.3	62.1	35.9	65	16	16	27	2.75
1	1	33	0.63	0.0509	3.95	4.15	22.19	1.98	61	31.3	325	96.3	139	0.16	28	31	8.8	3.1	62.2	41.6	57	68	17	32	4.54
1	1	23	146.23	0.017	3.39	8.04	11.29	4.06	114	31.1	308	100.9	120	0.14	18	20	12.7	5.7	62.2	41.3	81	39	14	22	3.62
1	1	20	1.07	0.0163	261.72	3.21	5.65	3.77	129	32.4	309	104.9	230	0.26	44	16	21.3	6.4	62.2	38.2	74	11	14	22	2.89
1	1	23	1.94	0.01	16	3.49	13.77	2.76	86	29.3	314	93.4	124	0.16	148	50	32.4	23.9	62.2	27.1	1739	1623	22	32	2.36
1	1	38	1.6	0.4131	5.06	2.98	10.67	4.36	127	31	341	91	133	0.16	24	8	28.6	11.1	62.3	39.9	124	63	22	39	3.58
1	1	18	1.68	0.0173	3.45	2.01	11.2	4.71	263	31.5	331	95.2	196	0.19	33	40	15	5	62.3	38.5	98	82	38	37	3.44
1	1	24	12.29	0.0106	3.8	1.62	8.01	4.37	121	28.9	295	98.1	142	0.16	57	45	7.8	2.5	62.3	43.6	77	262	19	25	2.94
1	1	19	24.64	0.0237	3.15	2.72	7.64	4.37	132	29.7	306	97	151	0.17	149	169	55.2	19.9	62.3	37.4	65	26	17	30	2.21
1	2	72	1.06	0.091	6.6	9.92	7.4	3.76	109	30.5	318	95.8	300	0.28	120	299	54.4	27.3	62.3	41.1	94	135	17	38	2.44
1	2	23	72.33	0.0156	5.49	4.01	7.11	3.78	108	27.6	325	85.1	159	0.16	19	13	20.2	8.2	62.3	39.9	66	13	24	24	2.62
1	1	45	0.25	0.5995	6.88	7.67	9.67	4.46	133	30.3	300	100.8	99	0.11	43	36	19.5	5.9	62.3	36.8	118	17	15	25	3.05
1	1	23	69.69	0.0643	5.59	0.69	6.92	5.3	158	30.8	291	105.9	239	0.24	30	14	42.2	15.3	62.3	41.8	62	21	25	22	4.16
1	1	21	0.55	0.0202	2.97	0.55	6.66	6.18	225	30.7	319	96.4	200	0.2	20	15	13.6	2.9	62.3	43.3	84	26	22	22	2.65
1	1	46	81.29	0.0216	1.95	2.69	15.23	3.38	90	29	282	102.9	166	0.16	22	35	16.3	5.7	62.4	41.5	81	22	34	40	2.76
1	2	26	7.15	0.0168	2.58	0.6	12.42	4.24	122	27.8	316	88	193	0.23	68	172	7.8	2.6	62.4	43.8	72	251	23	38	3.68
1	1	26	0.36	0.058	2.1	733	22.09	4.93	154	30.2	296	102.2	120	0.12	16	16	13.8	2.7	62.4	36.4	82	51	38	43	3.32
1	2	40	37.87	0.0132	3.07	4.92	7.17	4.76	141	28.7	297	96.6	162	0.18	86	31	59.9	26	62.4	27	133	39	27	44	3.45
1	1	75	10.77	0.0873	4.2	1.44	14.54	4.71	131	30.2	314	96.4	234	0.23	27	17	59.3	24.6	62.4	24.5	137	17	19	25	3.28
1	1	71	0.7	0.0247	22.29	2.5	10.31	5.3	146	29.8	322	92.5	179	0.16	24	24	29	8.5	62.4	43.1	77	19	47	70	2.15
1	2	57	69.5	0.0369	1.11	0.75	9.93	3.73	118	28.4	321	88.4	141	0.17	29	54	11.9	4.2	62.4	38.3	87	59	16	26	2.61
1	1	20	0.28	0.0193	1.84	2.06	10.87	5	126	29.8	330	90.4	202	0.22	34	28	22.6	8.1	62.5	39.9	54	30	14	21	3.12
1	2	62	2.9	0.0165	1.65	2.52	13.06	4.6	133	29.8	326	91.4	229	0.22	14	5	17.4	6	62.5	42.1	105	20	23	32	3.36
1	1	18	3.77	0.0327	9.33	4.43	6.36	4.48	136	29.6	314	94.3	205	0.2	29	61	10.5	3.6	62.6	37.2	37	54	17	21	3.13
1	1	65	4.3	0.5236	3.85	5.78	8.45	3.7	111	30.3	322	94.1	262	0.24	20	41	14.6	5.8	62.6	40.9	48	54	19	29	3.9
1	1	50	9.77	0.1331	2.29	3.55	5.21	3.2	99	28.8	316	91.2	284	0.3	17	14	12.3	2.8	62.6	41.1	38	13	19	30	2.68
1	1	17	0.36	0.2256	16.94	3.64	5.76	4.11	122	30.9	311	99.2	363	0.34	28	16	12.9	3.6	62.6	40.1	34	12	15	25	2.85
1	2	27	1.04	0.078	87.97	3.19	11.86	4.49	131	29.7	325	91.2	202	0.2	45	28	18	3.8	62.6	35.2	103	20	46	42	3.45
1	1	64	0.81	0.0114	2.83	2.25	16.79	4.62	125	30.8	321	96	138	0.14	48	22	14.9	1.9	62.6	41.4	123	9	28	25	4.63
1	1	15	37.92	0.0405	1.74	0.91	5.47	3.66	108	30.5	332	91.8	247	0.27	15	6	8.8	3.5	62.7	29.7	68	19	14	29	2.48
1	2	18	1.77	0.0982	3.42	0.85	10.67	4.15	129	26.8	308	87	195	0.21	36	72	21.4	8.6	62.7	39.3	103	83	16	37	3.65
1	1	28	3.74	0.0198	11.92	4.21	8.29	4.8	133	29.7	337	88.1	230	0.23	40	44	12.7	3.5	62.7	38.9	100	29	21	29	3.31
1	1	15	24.43	0.0356	4.22	1.98	12.03	5.14	144	28.9	319	90.4	79	0.09	15	14	7.5	2.7	62.7	35.6	104	50	28	34	2.37
1	2	30	0.55	0.0158	4.85	4.83	14.46	5.61	160	29.4	306	96	111	0.11	31	19	22.5	3	62.7	40.5	80	73	27	30	3.28
1	2	45	2.02	0.4595	7.92	1.21	7.8	4.15	122	30.7	301	101.9	266	0.25	29	11	9.9	2.2	62.7	36	90	17	19	17	2.52
1	2	37	4.23	0.01	1.93	3.37	7.82	4.67	154	29.6	306	96.7	167	0.18	39	29	24.2	7	62.7	42.9	80	28	18	32	2.87
1	1	64	124.96	59.6975	5.27	2.19	9.33	4.85	134	31.3	326	96.3	150	0.18	47	48	57.5	32.3	62.8	31.2	142	145	21	33	3.11
1	1	53	0.2	0.225	3.57	1.46	9.33	2.62	79	30.1	327	92.1	201	0.22	19	18	8.3	2.2	62.8	42.1	77	27	19	29	2.81
1	2	79	1.24	0.1253	6.81	7.94	14.71	4.12	126	28.9	278	103.9	178	0.17	79	34	30.7	14.9	62.8	32.6	303	118	16	32	2.67
1	1	48	4.21	0.0245	3.85	2.62	11.44	3.75	106	32.5	325	100	192	0.21	58	105	14.3	5.1	62.8	37.7	97	139	17	17	3.99
1	2	50	17.6	0.0621	1.32	0.92	12.38	4.14	127	30	321	93.3	320	0.3	20	18	16.2	4.7	62.8	38.4	81	20	26	34	2.94
1	1	30	2.62	0.0126	3.75	1.37	2.65	3.04	101	29.9	323	92.6	199	0.18	53	40	15.6	4.4	62.8	39.4	74	38	16	31	2.2
1	2	49	2.47	0.01	2.36	2.38	14.49	4.85	128	29.7	303	98.2	300	0.28	52	21	24.7	4.3	62.8	31.6	75	122	15	22	2.97
1	1	28	1.12	0.0112	2.14	1.54	13.14	4.27	119	31.5	320	98.6	124	0.13	30	43	17.8	5.9	62.9	37.2	69	20	13	28	2.4
1	1	86	86.39	0.0101	3.6	3.31	19.79	3.88	112	25.1	299	83.9	233	0.25	83	174	15	5.2	62.9	29.8	95	136	19	31	3
1	1	74	51.3	0.1125	3.42	0.46	16.99	5.28	152	32.4	333	97.3	96	0.13	27	56	12.5	2.6	62.9	41.7	71	49	20	39	3
1	1	19	19.55	0.017	3.03	4.3	10.87	4.11	131	28.5	297	96.1	168	0.2	31	14	36.3	11.5	62.9	33.3	56	20	17	33	3.26
1	1	21	2.81	0.0105	19.02	5.48	6.07	5.39	149	30.2	329	91.9	366	0.4	25	56	10.7	3.8	62.9	40.4	69	396	49	41	2.02
1	1	20	2.14	1.2223	5.03	3.61	11.34	4.53	135	30.4	297	102.3	292	0.24	31	13	19.3	6.1	62.9	33.2	62	29	21	29	2.19
1	1	18	8.27	0.0464	3.79	0.64	9.66	4.82	153	29.8	305	97.6	149	0.15	37	25	27.9	5.8	62.9	36.5	40	39	28	34	2.39
1	2	18	0.35	0.0401	2.1	9.92	7.77	2.74	85	26	295	88.2	185	0.23	21	20	20.7	5	62.9	41.1	68	15	22	43	3.57
1	1	67	1.17	12.3612	2.54	4.7	9.92	4.34	119	29.4	313	93.9	124	0.15	90	19	25.8	3.9	62.9	39.5	96	28	15	35	3.06
1	1	28	3.38	0.0131	4.21	1.62	12.3	3.47	87	30.7	327	93.9	213	0.23	24	57	30.5	14.2	63	38.2	58	51	20	30	2.91
1	2	68	219.41	0.0517	3.69	0.36	18.22	4.76	139	31	321	96.4	189	0.19	16	17	18.6	5.6	63	41.8	52	19	19	23	2.55
1	2	27	12.79	11.5861	3.3	4.62	5.95	3.12	97	26.9	297	90.7	160	0.19	96	61	18.7	10.9	63	29.1	437	140	14	28	3.44
1	2	14	37.32	0.554	5.89	3.8	8.33	3.42	105	28.8	333	86.4	184	0.18	20	10	5.3	1.2	63	34.5	83	16	24	56	2.35
1	1	22	2.53	0.01	21.43	1.77	5.26	2.28	67	29.1	330	88.2	292	0.27	23	19	32.8	10.4	63.1	41.1	101	115	20	54	3.68
1	1	37	120.51	0.0139	2.72	1.98	7.1	4.93	136	30.4	336	90.5	169	0.24	21	23	9.5	3.7	63.1	32.5	124	11	15	23	3.34
1	2	23	74.42	0.0414	2.25	3.12	7.63	4.37	123	31.2	313	99.5	209	0.17	50	80	13.5	7.3	63.1	31.6	71	77	16	32	2.67
1	2	77	148.43	0.7288	1.58	4.23	4.27	3.23	94	30.2	295	102.2	204	0.24	24	20	52	8.2	63.1	41.4	85	14	17	33	2.66
1	2	21	1.05	0.0191	9.9	2.98	6.77	3.27	100	30.1	299	100.7	291	0.28	20	40	10.6	2.9	63.2	42.6	46	110	22	27	1.87
1	1	20	1.15	0.0142	7.42	2.85	22.47	5.27	156	29.2	317	92.2	259	0.23	51	151	12.8	3.1	63.2	42.8	73	167	34	46	2.3
1	2	50	24.31	0.018	1.99	2.86	14.45	4.93	106	27.1	305	88.9	187	0.17	37	17	11.4	3.6	63.2	39.1	57	22	20	20	2.5
1	1	15	23.29	0.3199	3.52	1.55	13.87	4.24	130	29.5	328	89.9	211	0.22	40	33	82.4	53.2	63.3	37.7	188	73	18	41	1.92
1	1	20	0.39	0.0146	2.19	2.36	3.84	4.25	142	28.4	317	89.4	147	0.15	24	19	11.6	5.3	63.3	35.9	30	12	30	51	3.5
1	2	62	2.54	0.402	3.3	5.52	9.38	4.54	142	29.1	312	93.2	223	0.22	53	34	42.7	23.5	63.3	26.5	120	45	12	31	2.84
1	1	79	3.39	0.0108	1.72	1.85	10.56	4.27	116	35.3	309	113.9	168	0.2	28	34	12.7	4.1	63.3	42.5	43	34	17	33	2.69
1	2	17	7.77	0.0126	2.72	3.73	10.82	4.08	123	31.9	303	105.2	155	0.17	39	55	16.2	5.8	63.4	38.4	81	55	14	33	4.35
1	1	32	0.52	0.0173	2.32	3.38	5.64	3.85	120	30.5	330	92.4	207	0.23	46	41	65.1	17.2	63.4	35.2	148	26	23	20	2.74
1	1	55	146.8	0.0781	3.55	2.84	7.25	3.27	93	31.2	329	94.7	165	0.14	67	43	16.4	4.6	63.4	41.4	52	48	21	26	3.06
1	1	19	1.09	0.0573	1.68	2.96	10.2	4.34	116	27.9	316	88.3	190	0.18	23	24	26.7	12.3	63.5	37.8	76	120	32	16	3.16
1	1	17	21.72	0.1764	2.8	1.96	6.98	4.62	136	29.7	302	98.1	233	0.22	24	29	14.1	4.1	63.5	40.2	69	58	41	26	3.42
1	1	47	23.29	0.0177	3.05	7.66	11.91	3.54	105	22.6	271	83.6	228	0.24	15	11	15.4	6.3	63.6	39.3	70	14	15	22	3.64
1	1	26	0.7	0.0329	1.79	1.3	7.89	4.17	124	29.3	303	96.7	104	0.13	88	71	191.4	119.8	63.6	32.3	200	222	19	17	2.94
1	1	41	20.03	0.0171	2.75	2.08	10.35	4.16	131	29.7	323	91.7	214	0.21	14	16	10.6	4.3	63.6	42.3	96	42	25	27	3.92
1	1	27	9.29	0.1232	1.83	1.9	8.49	2.68	100	31.8	332	95.7	175	0.16	26	11	5.1	1.6	63.6	24.7	136	61	27	28	3.01
1	1	23	274.31	0.2047	15.45	3.83	15.99	5.28	160	30.7	318	96.4	103	0.11	13	8	10.3	3.3	63.6	40.4	97	27	31	56	3.51
1	2	17	0.45	0.4729	3.26	1.91	9.18	3.93	116	27	319	84.5	188	0.21	68	39	18.2	6.1	63.6	30.2	189	99	31	22	3.54
1	2	22	2.93	0.01	2.82	0.76	7.82	5.04	154	30	330	91	255	0.26	106	172	48.7	18.9	63.7	38.4	120	65	36	52	4.21
1	1	49	64.57	0.381	19.07	3.63	7.18	4.42	114	27.6	301	92	175	0.16	36	54	15	3.8	63.7	44.7	64	320	42	49	2.68
1	1	22	186.71	0.9729	48.69	3.85	7.53	3.26	99	30.8	327	94.4	301	0.28	22	53	24.3	10.1	63.7	42.7	59	46	15	25	2.17
1	2	31	11.1	0.01	2.2	1.99	3.24	2.31	70	30.3	295	102.4	59	0.07	19	9	14.4	4.8	63.7	39.4	96	23	22	34	2.15
1	1	34	0.83	0.0512	1.83	9.9	10.96	3.84	103	30.9	328	94	171	0.2	45	107	17.2	8.1	63.7	41.9	73	44	23	40	3.18
1	1	22	3.73	0.01	1.56	3.3	8.9	4.85	145	29.3	321	91.1	263	0.24	34	17	34.8	6.7	63.7	42.5	52	28	18	30	3.26
1	2	17	198.6	1.0323	8.97	6	5.77	4.16	121	28.8	299	96.4	125	0.13	18	15	7.7	1.8	63.7	39.4	103	16	25	46	1.97
1	2	65	70.96	0.0198	2.36	2.01	13.07	5.92	168	29.1	323	90.1	255	0.26	48	95	21.9	5.1	63.8	37.8	85	36	24	21	4.25
1	1	86	29.33	0.01	1.7	3.38	10.52	4.9	153	31.8	294	108	213	0.22	81	45	38.4	22.4	63.8	28.8	1354	1411	19	58	3.12
1	2	41	19.74	0.0227	4.3	0.81	10.26	4.51	133	31.6	311	101.8	231	0.19	54	43	45.4	18.6	63.8	30.8	139	21	22	41	2.43
1	2	36	23.38	0.0236	1.51	3.65	6.6	5.2	160	21	268	78.5	81	0.11	37	22	30	10.4	63.8	37.6	50	53	12	23	3.53
1	2	58	14.84	0.1118	3.7	3.39	11.04	5.03	154	28.8	291	99.1	300	0.29	20	17	6.7	1.8	63.8	40.2	55	13	18	32	2.46
1	1	26	0.2	0.0204	1.66	1.43	13.2	4.04	108	31.7	313	101.3	208	0.16	53	122	16.4	5.8	63.8	45.5	62	71	35	42	3.61
1	2	87	0.45	0.0869	3.74	2.19	19.03	5.43	151	29.7	298	99.6	174	0.2	19	14	16.7	6.3	63.9	42.7	59	15	17	21	3.65
1	2	23	11.51	0.023	3.28	3.23	6.37	5.39	162	28.6	328	87.2	295	0.33	28	17	42.4	19.5	63.9	27.5	152	15	20	41	2.22
1	2	33	13.04	0.0238	4.74	3.54	6.28	4.41	126	29	331	87.5	235	0.25	22	22	8.5	3.1	63.9	41.1	58	25	16	23	2.55
1	1	57	1.02	0.0185	5	1.31	12.76	4.5	128	21.4	273	78.2	63	0.09	23	25	14.7	6.1	63.9	41.4	64	63	14	35	3.25
1	1	35	0.2	0.2354	7.94	1.06	17.09	3.02	103	21.1	269	78.4	99	0.13	41	25	66.2	19	63.9	38	73	15	19	30	2.82
1	2	13	79.57	0.01	5.9	4.48	8.73	2.82	83	29.5	319	92.5	148	0.14	24	19	15.9	3.8	63.9	41.8	44	15	29	29	3.34
1	1	67	0.21	0.0114	1.09	0.7	13.03	4.83	137	31.5	330	95.5	252	0.26	34	19	42.3	16.8	64	39.6	99	19	13	36	2.55
1	2	48	13.69	0.01	5.93	4.61	28.17	4.42	125	25	320	78.3	108	0.15	65	59	22.8	5.5	64	38.8	69	47	24	17	2.83
1	1	17	0.2	0.4973	3.31	0.83	10.38	4.31	125	29.4	300	98	73	0.08	138	53	183.2	137.8	64	21.4	1956	447	48	47	2.47
1	1	31	31.17	0.2778	1.53	2.58	14.03	4.84	129	29.8	314	94.8	205	0.19	20	16	20.3	6.1	64.1	42.7	63	55	18	28	3.58
1	1	50	1.55	1.5127	4.25	2.84	4.74	3.8	107	27.2	293	92.8	195	0.17	70	86	25.8	9.3	64.1	30.4	90	124	26	45	2.88
1	1	17	28.16	0.0336	2.89	1.49	7.45	4.68	127	31.4	323	97	225	0.28	20	38	22.9	8.3	64.1	40.5	84	281	21	29	2.74
1	2	76	114.03	1.1014	0.68	2.2	14.24	4.49	137	30.9	300	102.9	226	0.18	16	24	8.6	2.3	64.1	40.9	60	29	21	35	3.19
1	1	73	113.06	0.0154	0.96	1.86	12.42	4.48	122	28.8	293	98.4	243	0.24	34	20	5.1	1.7	64.2	33.4	180	37	25	24	2.33
1	2	36	220.8	0.048	2.11	2.98	8.71	3.94	112	26.2	298	87.9	134	0.18	21	15	28.7	10.6	64.2	41.9	45	18	16	28	2.46
1	1	14	11.43	0.0271	957.15	2.16	7.11	4.33	133	28.8	301	95.8	89	0.1	22	17	12.4	3.1	64.2	39.6	82	42	23	32	2.96
1	1	29	3.93	0.0187	2.01	4.29	11.71	3.23	92	27.8	314	88.8	22	0.02	37	29	33.4	11.3	64.2	38.3	80	133	20	21	2.86
1	1	28	2.41	0.0377	2.92	3.55	8.18	3.76	102	20.9	298	69.9	55	0.06	49	36	42.9	11.9	64.2	38.4	76	41	17	37	2.18
1	2	22	4.27	0.0428	1.47	2.27	14.05	4.56	128	30.9	306	100.9	177	0.18	39	44	33.8	10.3	64.3	41.3	78	99	22	34	2.43
1	1	82	5.56	0.01	4.77	1.89	5.64	3.48	108	29	310	93.7	194	0.19	46	28	26.7	12	64.3	33.7	128	130	25	36	3.69
1	2	16	24.53	0.1701	6.86	3.05	7.28	4.27	127	30.9	303	101.7	237	0.25	68	90	19	7.6	64.3	31.5	141	141	18	25	5.54
1	2	27	2.9	4.0776	2.8	1.16	8.17	4.26	127	29.9	310	96.2	181	0.17	23	15	27.5	10	64.3	35.3	76	26	29	25	2.14
1	1	38	113.87	10.8962	1.63	0.72	6.87	3.39	105	30.6	325	94.3	120	0.15	176	113	39	14.2	64.3	34.8	69	41	15	27	2.44
1	2	54	0.5	0.0121	3.56	4.89	7.6	3.81	88	19.4	266	72.8	220	0.23	21	14	8	3.9	64.4	35.1	629	616	24	34	4.15
1	2	37	83.35	0.0105	3.11	6.1	11.12	4.27	131	29.9	299	100	254	0.24	258	517	63.2	32.7	64.4	41.4	1133	539	19	24	3.54
1	1	20	8.28	0.01	3.92	0.98	9.69	2.97	91	31.8	321	99.1	300	0.28	1079	988	53.7	34.7	64.4	41	503	1419	27	37	2.09
1	1	32	0.99	0.01	3.46	0.5	29.79	5.41	169	29.6	329	89.9	269	0.26	25	27	6.4	3.2	64.4	41	66	61	14	40	2.4
1	1	29	2.93	0.0167	1.57	1.39	16.27	3.8	108	31	307	101	240	0.22	110	84	25.7	8.2	64.4	36	58	58	20	35	3.19
1	1	30	1.36	0.0338	2.85	2.69	6.99	3.61	123	28.6	321	89.1	226	0.22	33	15	33.7	6.6	64.4	39.5	83	28	19	29	3.06
1	1	85	1.35	0.0113	1.63	0.57	5.95	4.54	118	29.7	329	90.3	190	0.22	18	14	23.9	10.1	64.5	37.2	100	87	17	29	1.77
1	2	29	0.98	0.0687	2000	2.22	13.17	5.32	142	30.9	305	101.2	228	0.23	32	76	14.7	8.3	64.5	39.5	153	193	22	25	1.83
1	2	22	1.28	0.3854	3.19	11.34	9.39	4.3	137	31.1	322	96.6	114	0.12	17	16	14.7	6.2	64.5	36.3	96	15	18	28	4.21
1	2	22	112.86	0.0138	2.24	5.29	10.01	5.32	157	26.9	298	90.4	210	0.22	29	56	19.1	8.2	64.5	43	200	98	33	25	2.91
1	1	35	60.04	2.2594	3.51	0.99	6.57	4.34	126	30.5	311	98.1	192	0.18	24	47	19	6.7	64.6	43.8	63	23	36	39	3.03
1	1	24	0.7	0.1768	2.01	1.17	4.43	4.76	148	32.5	301	108	228	0.25	25	32	35.9	19.2	64.6	34.4	104	91	55	60	3.22
1	2	23	10.66	0.0303	1.48	2.02	14.24	6.48	194	29.1	293	99.2	45	0.05	59	44	26.3	11	64.6	29.8	143	138	19	37	2.25
1	1	27	13.38	0.0173	0.51	1.27	9.13	4.87	137	30.4	335	90.6	249	0.22	67	43	49.4	25.3	64.6	36.6	112	44	20	39	3.57
1	1	15	2.78	0.0581	1.03	7.77	7.68	3.41	102	32	319	100.4	123	0.13	308	416	25.2	8.6	64.6	31.2	101	147	26	43	2.73
1	1	16	7.74	0.0299	1.4	1.94	7.51	4.61	135	29.9	323	92.6	209	0.21	76	87	7.6	2.1	64.6	33.1	112	132	21	24	2.51
1	2	30	0.65	0.0564	2.39	3.68	6.61	4.95	131	29.3	331	88.6	225	0.22	191	52	65.7	31.1	64.6	29.2	276	1191	23	25	2.84
1	2	16	0.6	0.0279	2.63	3.22	5.95	4.06	124	28.6	311	91.8	179	0.18	38	20	15.8	5.5	64.6	44.1	77	17	27	27	2.41
1	1	19	3.28	0.01	1.04	0.6	7.7	4.09	137	30.2	325	93.1	232	0.2	12	11	14.2	4.1	64.7	40.9	93	25	35	27	2.27
1	1	42	0.41	30.458	4.71	1.54	13.4	4.45	134	30.2	334	90.4	183	0.18	21	29	10.7	2.5	64.7	44.7	63	32	30	32	1.95
1	2	16	0.92	1.3814	1.84	3.2	7.5	3.81	115	30.1	291	103.4	246	0.21	78	73	51	26.3	64.7	35.8	263	411	21	41	3.42
1	2	74	0.38	0.1315	6.28	2.86	6.41	2.84	83	32.9	334	98.5	349	0.31	26	19	11.9	2.9	64.7	37.8	75	27	26	12	3.17
1	2	15	9.83	0.01	3.78	1000	14.32	3.86	111	29.6	299	99.1	197	0.19	23	35	16.2	5.7	64.8	42.1	54	37	23	32	2.72
1	2	67	0.2	0.1834	11.54	13.79	5.97	4.37	139	31.8	312	101.8	247	0.27	37	43	12.5	3.2	64.8	36.8	96	148	16	31	4.39
1	1	31	8.53	0.0211	4	0.94	7.17	4.52	132	32	304	105.3	52	0.07	47	81	11.4	5.1	64.8	45.4	63	55	16	41	3.19
1	2	20	0.2	0.0173	3.17	1.88	7.01	5.86	168	29.6	304	97.4	254	0.26	63	30	24.5	11.6	64.8	32.4	278	80	36	31	2.94
1	1	44	21.44	0.4346	1.1	2.88	10.92	4.38	122	26.5	313	84.6	167	0.17	120	238	49.7	30.9	64.9	37.7	90	186	21	19	3.19
1	1	74	1.54	0.0176	40.29	1.15	9.05	3.6	116	32.2	325	99.2	176	0.19	33	50	26.3	7.6	64.9	44.2	65	59	16	29	3.4
1	1	23	0.43	0.2445	10.9	4.82	3.68	3.73	108	29.8	333	89.4	208	0.22	35	38	12.3	5.2	64.9	34	219	136	25	24	3.83
1	1	18	66.35	0.0291	6.61	3.39	9.56	3.63	127	30.5	329	92.7	223	0.2	47	26	54	34	64.9	32.5	33	61	40	48	1.99
1	2	21	15.05	0.0177	26.64	5.31	8.56	5.13	153	29.4	304	96.6	167	0.19	23	34	11.6	3.3	64.9	40.9	122	43	13	23	2.46
1	2	28	1.25	0.0396	34.56	2.04	5.45	4.29	134	29.1	331	88	158	0.14	23	18	19.7	9.2	64.9	35.4	123	44	27	38	3.63
1	1	15	1.45	0.0126	3.05	2.77	7.56	4.98	156	29.8	304	98.1	160	0.22	37	66	29	7.5	64.9	35.2	78	101	14	35	3.28
1	2	30	0.89	0.0682	2.51	4.08	11.95	4.35	135	18.6	285	65.5	189	0.18	24	17	9.4	2.1	64.9	39.2	51	9	14	48	3.98
1	1	72	11.96	0.01	1.49	2.81	4.01	3.46	115	29.3	313	93.4	363	0.33	57	42	27	5.5	64.9	41.7	110	343	20	31	2.71
1	1	67	7.82	0.0146	1.46	7.61	7.83	5.4	163	30.2	312	96.8	262	0.24	42	70	25.9	7.1	65	43.2	87	30	22	35	3
1	2	21	23.55	0.0169	2.23	1.47	7.41	4.33	117	29.6	319	92.5	110	0.14	17	9	28.2	10.9	65	40.6	63	23	31	32	3.45
1	1	65	4.07	0.5268	5.2	2.32	12.98	4.83	148	30.7	324	94.8	60	0.06	26	22	38.3	23.2	65	35.9	62	42	19	35	1.84
1	1	30	21.63	0.0204	5.18	2.52	4.87	3.34	102	30.6	298	102.8	239	0.23	11	11	43.1	18.5	65	30.1	60	16	39	28	1.86
1	1	21	105.13	0.2196	4.27	5.68	6.68	4.16	123	29.4	322	91.1	213	0.21	96	50	28.4	12.8	65	35.4	110	524	21	19	1.38
1	1	28	0.28	0.0782	2.97	3.67	13.18	3.87	117	28.6	321	89.2	190	0.2	67	82	21.6	8	65	31.5	92	108	39	30	3.44
1	2	40	28.03	0.01	1.92	3.33	14.71	3.78	115	33.6	336	100	177	0.16	74	85	313.8	189.3	65	33.4	452	512	25	26	3.92
1	1	21	0.97	0.4525	3.38	0.72	9.24	3.58	107	29.9	325	91.9	137	0.16	49	149	19.7	7.6	65	41.9	136	145	33	32	3.35
1	1	21	2.13	0.0437	2.6	4.38	13.91	4.86	138	29.9	330	90.6	66	0.07	53	146	23.9	8.3	65	38.9	100	155	22	41	3.27
1	1	67	0.39	0.0105	4.98	2.53	7.25	3.92	102	29.4	319	92.2	259	0.25	44	28	24.4	11.3	65	34.5	130	132	19	31	2.57
1	1	32	2.79	0.0997	1.58	2.6	6.4	3.98	83	31	304	102.2	206	0.18	30	39	14.3	5.1	65	40.3	91	17	20	27	2.76
1	2	65	1.77	0.0992	4.03	7.36	5.94	4.47	99	28.3	317	89.2	104	0.13	21	21	23.4	7.6	65	42.8	64	36	20	52	3.46
1	1	17	0.59	0.0196	3.83	2.02	13.49	4.19	119	30.3	335	90.4	190	0.17	33	57	14	4.7	65.1	42.1	85	69	18	27	3.21
1	1	73	70.39	0.0448	5.42	4.58	8.1	4.02	119	29.5	300	98.4	307	0.3	21	35	19.5	5.7	65.1	43.3	62	35	14	27	2.49
1	1	61	2.7	0.25	3.14	14.81	4.04	4.39	140	94.8	337	31.9	59	0.054	21	17	37.1	9.5	66.9	37.4	95	57	23	51	4.86
1	1	62	6.78	0.08	4.86	1.58	4.4	3.82	122	94.1	340	32	138	0.225	42	34	10.3	4.7	59.5	28.6	132	79	18	47	5.38
1	1	70	2.28	0.57	3.61	2.08	3.68	2.69	95	102.5	344	35.3	46	0.047	180	217	46.9	26.8	51.8	27.5	779	384	34	28	4.62
1	2	47	29.79	0.3	3.12	1.63	6.07	3.42	106	91.5	339	31	156	0.151	130	105	14.2	4.9	77.8	29	144	50	29	57	4.03
1	1	61	1.53	0.29	4.54	45.96	3.27	3.4	107	97	323	31.4	57	0.063	59	39	23.1	10.1	76.3	3.56	215	46	18	39	4.66
1	1	43	46.1	0.11	618.87	448.47	4.69	4.41	133	92	328	30.2	182	0.147	83	93	11.9	4.6	65.3	34.6	134	140	22	42	3.99
1	1	68	0.1	0.01	4000	4.48	6.03	3.05	99	98.6	328	32.3	206	0.187	33	22	15.3	4.1	62.6	33.2	81	18	22	47	4.57
1	1	59	26.6	0.72	10.44	4.67	4.98	2.06	77	113.4	328	37.2	45	0.042	161	71	139	74.8	71	23.1	177	70	22	43	4.58
1	2	64	76	0.34	2.27	2.72	2.58	3.55	109	96.6	319	30.8	70	0.063	452	348	18.5	8.5	54.7	28	60	56	15	30	5
1	1	46	73.36	0.64	2.41	4.23	4.72	2.78	101	109.6	330	36.2	53	0.051	68	37	73.9	26.7	57.4	18.4	128	107	20	33	3.44
1	1	70	66.1	0.12	1.25	0.24	8.43	4.75	146	93.9	327	30.7	214	0.204	22	16	18.9	6.3	75.1	41.3	95	62	14	36	5.19
1	1	64	27.3	0.18	1.23	1.77	1.78	3.54	88	77.8	321	25	43	0.039	24	23	29.3	9.4	53.7	30.9	74	34	28	35	3.5
1	1	36	82.05	0.57	1.33	1.46	8.47	2.27	71	96.8	324	31.3	182	0.179	47	40	37.4	12.6	48.8	25	102	124	37	54	3.86
1	1	61	5.5	0.01	12.46	3.59	5.72	4.42	140	100.5	315	31.7	171	0.16	22	16	7.9	3	64.9	35.7	110	89	35	39	4.27
1	1	71	88.3	0.6	2.08	20.38	8.49	2.47	80	98.4	39	32.4	192	0.193	56	69	88.8	47.9	54.5	25.9	228	287	24	32	3.9
1	1	58	27.1	0.75	5.94	1200.63	18.07	4.71	160	95.4	357	34.1	18	0.015	2100	1300	134.1	84.5	67.2	35.2	145	97	16	41	5.31
1	2	36	45.07	0.0257	3.02	3.02	12.6	4.59	141	31.7	312	101.4	233	0.25	32	33	34.2	15.4	65.1	36.6	144	12	20	39	4.38
1	1	57	1.23	0.0112	4	1.35	9.6	4.13	118	34.3	329	104.2	122	0.14	24	25	20.7	7.7	65.1	40.9	48	9	23	41	5.8
1	1	15	1.49	0.0203	3.43	24.62	4.05	5.3	170	31.7	308	102.7	195	0.19	42	29	53.8	26.1	65.1	30.7	88	24	14	25	3.96
1	2	58	11.27	0.0501	3.45	1.5	11.79	4.73	150	31.8	303	105	310	0.29	22	29	15.4	6.8	65.1	35.4	127	43	17	26	5.32
1	1	24	39.68	0.4326	1.82	8.19	13.81	3.88	113	33.2	339	98	121	0.14	51	23	13.7	3.9	65.1	39.9	110	62	18	38	4.81
1	1	27	2.11	0.0239	2.98	0.79	15.62	4.18	117	32.2	311	103.7	321	0.33	22	43	11.8	3.3	65.2	44.5	94	33	18	47	5.39
1	2	14	19.1	0.012	5.66	396.98	7.54	3.33	86	29.7	309	96.1	155	0.2	67	57	10.2	3.2	65.2	39.8	63	80	22	47	4.74
1	1	24	0.46	0.4934	1.2	1.6	9.98	3.98	121	29.8	337	88.5	202	0.21	25	38	12	3.7	65.2	42	64	21	30	43	4.13
1	2	26	3.52	0.0193	2.63	50.42	11.86	3.83	113	29.9	331	90.3	294	0.28	27	12	6.4	2	65.2	31.7	105	51	40	62	4.81
1	1	29	69.63	0.0105	2.18	5.25	11.72	4.56	135	29.2	334	87.6	131	0.15	117	147	27.9	5.9	65.2	38.8	49	46	20	33	4.37
1	1	38	0.8	0.0134	2.57	4.2	7.13	4.3	129	28.8	333	86.4	128	0.13	20	72	11.6	4.7	65.3	39.2	104	467	26	25	3.98
1	2	75	0.56	0.6035	4.67	13.03	9.04	5.09	159	25.5	304	83.9	162	0.17	39	51	11.8	2.3	65.3	41.5	105	180	19	60	4.19
1	2	30	0.23	4.5824	1.65	12.6	4.95	2.36	64	30.5	334	91.2	181	0.16	31	45	21.6	6.3	65.3	41.6	87	50	22	40	4.34
1	1	68	0.2	0.0546	6.05	4.88	4.97	2.77	74	31.6	309	102	180	0.23	58	181	14.7	4.9	65.3	38.9	45	81	33	40	4.86
1	1	22	52.35	0.0391	2.68	52.63	18.95	3.35	101	31.4	339	92.7	250	0.23	23	16	32.7	9.2	65.3	44.4	63	15	31	27	5.12
1	2	20	0.8	0.01	14.51	3.15	9.92	4.34	137	30.5	300	101.6	235	0.26	103	354	236.1	145.7	65.4	39.5	164	761	19	37	4.3
1	2	32	94.65	0.023	2.68	2.53	6.38	3.86	120	29.6	306	96.7	278	0.26	14	12	8.4	2.9	65.4	38.5	56	12	19	32	5.2
1	2	84	1.64	0.0236	2.52	3.85	13.55	5.29	154	30.6	318	96.3	220	0.2	51	50	21.9	9.6	65.5	34.8	514	213	17	32	4.63
1	1	24	12.56	0.0561	2.51	1.79	9.18	4.1	122	26.2	308	85	225	0.22	24	21	13	4.1	65.5	40.8	119	42	17	25	5.02
1	1	37	5.75	0.0493	2.68	3.19	20.27	4.46	132	29.7	317	93.7	290	0.26	29	36	17.8	7.5	65.6	40.1	53	25	20	27	3.36
1	1	32	0.95	0.1871	2.87	2.44	15.73	3.55	113	29.8	326	91.4	181	0.21	15	7	17.3	6.9	65.6	39.7	68	22	21	36	4.89
1	1	14	0.38	0.0114	1.4	4.9	10.62	4.31	132	28.4	288	98.5	535	0.45	44	35	121.7	71.9	65.6	39.2	175	75	38	60	4.53
1	1	42	13.06	0.0163	3.08	1.54	9.76	4.53	137	30.2	321	94.1	181	0.22	34	26	44.7	17.3	65.6	40.8	90	17	32	21	3.03
1	1	16	21.82	0.5999	1.89	3.34	10.29	5.23	153	30.4	309	98.4	176	0.14	20	27	11.7	5.5	65.7	38.6	117	118	17	46	4.33
1	2	53	1.15	0.2168	1159.51	12.48	15.14	4.47	126	30	325	92.2	217	0.23	35	43	14.9	4.7	65.7	33.3	87	89	23	34	4.58
1	1	65	1.64	0.0257	35.51	18.28	6.36	4.26	127	33.2	314	105.8	288	0.29	24	40	15.2	3.9	65.7	45.8	60	236	20	35	3.51
1	1	74	17.22	0.0175	4.04	0.85	8.61	4.19	126	18.7	271	69.1	309	0.3	314	96	10	3.2	65.7	42.8	24	42	20	35	5.76
1	1	84	0.2	0.01	2.18	4.52	23.83	5.01	150	33.5	331	101.2	107	0.12	44	49	14.2	1.9	65.7	41.1	54	10	35	32	3.74
1	1	21	8.83	5.4859	2.35	2.89	17.24	4.55	139	29.2	298	98.1	216	0.22	51	32	16.8	5.2	65.7	28.7	107	31	15	31	5.46
1	1	61	10.16	0.7098	3.04	1.45	7.53	4.15	127	31.6	328	96.3	227	0.23	16	18	18.7	5.5	65.8	42.9	70	18	26	38	4.46
1	1	30	1.33	0.0446	3.13	16.24	20.74	4.91	137	29.9	335	89.3	410	0.38	25	33	46.2	14.1	65.8	36.7	146	22	26	38	4.52
1	1	73	1.88	0.8368	3.87	1.61	8.53	4.52	121	32.3	325	99.6	118	0.16	34	22	20.3	6.6	65.8	41.8	42	25	43	49	3.81
1	2	28	4.09	0.01	1.56	1.66	22.31	4.14	116	28.3	313	90.2	259	0.24	89	43	27.5	13.4	65.8	33.5	335	127	34	45	3.57
1	1	65	7.18	0.01	3.22	1.21	14.57	4.12	125	30.9	318	97.2	148	0.17	15	16	13.8	4.7	65.8	39.7	95	29	26	48	4.71
1	2	32	0.3	0.0124	2.1	1.85	10.3	5.08	146	30.1	296	101.9	159	0.16	23	15	11.1	4	65.8	37.2	87	45	28	35	3.82
1	2	76	1.04	0.01	2.5	9.09	7.61	3.73	106	27.2	303	89.8	236	0.22	31	35	43.7	16.3	65.8	38.4	91	40	27	45	5.23
1	1	60	0.74	0.01	1.65	153.9	13.96	4.96	126	29.4	320	91.9	10	0.01	36	34	51.5	30.2	65.9	35.3	72	59	41	64	4.53
1	2	21	0.82	0.4625	4.12	2.78	12.49	5.02	149	29.6	325	90.9	245	0.18	88	49	11.3	4.3	65.9	32.1	49	28	18	31	4.92
1	2	64	33.25	0.0744	2.11	2.15	16.77	5.25	153	27.8	291	95.4	252	0.2	24	60	11.1	2.9	66	41	82	47	32	44	4.78
1	1	29	48.9	0.0485	11.58	4.93	7.37	4.09	128	31.4	324	96.9	160	0.19	29	27	10.3	3	66	40.4	117	20	29	52	4.75
1	1	21	314.73	0.5271	4.26	2.17	8.84	4.51	123	30.8	329	93.5	158	0.18	52	163	32.5	18.4	66	41.7	700	343	16	33	3.77
1	1	33	129.47	0.0852	18.63	7.05	9.44	3.39	97	30.7	334	91.8	178	0.2	29	22	32.6	11	66	42.6	77	80	20	45	4.49
1	2	20	0.7	0.2587	2.85	29.21	4.51	4.59	126	30.8	324	95	177	0.18	24	20	9.5	3	66	39.3	66	20	31	42	4.27
1	1	17	1.83	0.1682	5.32	5.22	7.51	5.06	152	29.4	291	100.9	290	0.26	30	20	19.3	5.8	66	39.7	30	17	22	34	5.1
1	2	33	28.19	0.0106	4.6	1.84	7.95	4.32	137	29.5	297	99.4	34	0.04	42	24	10.1	1.6	66	37.5	59	19	41	40	4.61
1	1	21	127.26	0.0293	2.88	3.87	22.83	5.65	159	28.5	317	90	185	0.19	92	248	6.5	2	66.1	45.2	70	195	23	35	4.53
1	2	75	2.34	0.202	1.4	1.15	7.31	4.9	143	29.5	302	97.8	221	0.2	39	95	18.8	6.5	66.1	42	104	69	21	28	4.04
1	1	41	0.34	86.6693	3.34	1.44	13.84	5.22	147	29.5	342	86.1	337	0.31	42	123	13.5	3.6	66.1	44.9	79	132	26	40	4.41
1	1	32	16.51	0.01	4.57	1.68	11.33	4.47	131	32	332	96.3	214	0.22	52	102	17.8	7.5	66.1	46.7	73	58	20	34	4.76
1	1	16	2.19	0.0647	4.95	4.31	8.48	4.19	116	30.1	321	93.6	139	0.17	23	37	16.1	5.7	66.1	43	89	36	16	32	3.62
1	2	31	49.77	0.0493	2.01	1.18	7.24	4.19	115	30.4	295	103.1	148	0.13	109	108	22.9	9.2	66.1	39.3	131	138	40	39	4.74
1	2	19	99.43	0.0124	4.42	2.95	9.39	4.39	121	27.2	293	92.7	100	0.11	22	21	15.1	4.7	66.2	41.4	81	14	20	28	4.31
1	1	17	1.52	0.0155	2.02	2.6	15.66	4.54	134	31.3	323	97	235	0.22	59	126	11.9	3.6	66.2	46.4	62	137	19	41	3.21
1	1	49	8.3	0.0105	1.82	850.63	5.51	4.94	108	28.6	305	93.7	25	0.03	17	17	12.5	3.6	66.2	43.2	111	22	20	34	3.75
1	1	31	7.35	2.9516	3.23	2.32	15.59	4.68	116	30.6	310	98.6	256	0.28	37	17	40.3	17.9	66.2	33.9	53	22	23	40	4.29
1	2	21	1.56	0.0144	4.21	30.5	10.02	4.97	139	30.3	308	98.2	188	0.2	12	10	12	4.4	66.2	45.1	56	14	24	26	4.28
1	1	22	43.06	0.0672	2.94	1.84	8.05	3.98	116	29.4	321	91.7	234	0.25	31	13	20.6	7.9	66.3	30.1	135	11	21	34	3.89
1	1	32	11.29	0.1177	4.21	50.58	18.53	4.47	122	27.9	315	88.4	286	0.33	38	59	17	5.3	66.3	43.6	51	71	22	37	4.94
1	2	19	29.79	0.0338	1.7	55.52	13.72	4.64	141	27.1	298	91.1	152	0.17	27	22	15.3	6	66.3	43.7	145	11	23	43	3.31
1	1	45	0.69	0.0132	3.54	3.01	5.86	5.49	159	28.7	328	87.5	217	0.22	23	18	17	5.3	66.3	44.1	62	31	27	45	4.28
1	1	34	0.81	0.0327	1.18	1.52	5.7	3.85	113	29.2	312	93.6	218	0.23	24	11	28	10.4	66.4	42.2	128	68	16	27	4.86
1	2	68	2.37	0.0366	1.7	2.01	15.25	4.93	154	30.3	327	92.6	291	0.29	28	36	26.2	7.9	66.4	41.4	85	210	19	41	3.57
1	2	72	98.83	0.0446	0.58	4.81	6.17	2.87	99	32.3	326	99.3	243	0.24	208	303	149	92.7	66.4	37.7	563	739	25	26	6.04
1	2	16	11.51	0.8459	4.79	1159.99	14.21	5.01	134	28.6	292	98.2	210	0.18	33	105	16.3	5.3	66.4	43.9	73	127	34	40	3.82
1	2	50	129.11	0.0271	1.76	1.34	16.18	4.95	139	30.3	295	102.7	312	0.29	32	43	8	3.3	66.4	40.9	62	21	16	34	4.3
1	2	57	1.77	0.0433	2.28	0.4	14.85	5.31	135	29.7	309	96	255	0.21	24	16	24.2	9.1	66.4	41.4	80	31	22	32	3.89
1	1	31	1.06	0.0103	2.48	8.55	13.97	4.93	149	28.4	320	88.7	221	0.22	24	45	25.4	9.1	66.4	40.5	58	36	19	40	3.68
1	2	34	12.31	0.0194	1000	1.07	11.59	4.81	150	25.9	305	84.9	199	0.22	26	15	19	5.7	66.4	38	97	16	17	32	4.31
1	1	29	0.89	0.0376	3.48	1.6	7.89	5.16	162	31.1	320	97	287	0.32	54	38	49.8	15.8	66.4	34.7	160	77	19	38	4.69
1	1	61	40.61	0.0187	3.4	2.29	5.88	4.74	138	30.2	326	92.8	281	0.3	49	27	12.7	4.6	66.4	36.1	79	12	34	36	3.84
1	1	20	0.88	0.0116	2.57	3.88	18.93	3.89	126	29.7	299	99.3	152	0.15	33	21	35.1	19	66.5	35.5	275	338	23	40	4.8
1	2	87	0.91	0.0285	1.43	2.29	7.15	4.13	114	31.3	314	99.7	196	0.23	41	115	16.6	6.3	66.5	39.8	41	58	15	30	3.34
1	2	19	9.14	0.0151	24.69	8.85	21.85	5.34	153	29.8	314	95.1	151	0.14	33	29	12.2	4	66.5	37.8	81	36	21	45	4.86
1	1	30	0.25	0.0132	1.56	9.41	11.38	3.62	112	28.5	302	94.6	260	0.27	45	93	15.1	6.7	66.5	41.2	195	138	83	34	4.28
1	1	14	0.2	0.0358	3.86	1.75	7.93	5.36	162	29.9	299	100	178	0.2	55	37	30.7	16.3	66.5	35.9	295	133	22	40	3.73
1	1	32	1.2	0.0122	3.19	0.88	16.72	5.11	147	30	327	91.6	153	0.16	14	11	17.1	4	66.5	35.4	101	27	20	40	4.69
1	2	34	6.12	0.0364	1.96	0.39	6.22	4.63	151	29.4	327	90	204	0.21	17	19	12.2	4.5	66.6	39.5	81	294	26	52	3.66
1	1	35	149.18	0.0258	2.46	2.59	8.46	5.36	161	29.5	325	90.8	216	0.25	22	14	16.9	5.9	66.6	44.6	70	37	19	32	4.06
1	2	23	1.87	0.0342	2.31	3.06	14.89	5.38	158	26.4	319	83	231	0.24	45	17	27.1	10.2	66.6	41.4	121	129	63	34	3.7
1	1	22	34.13	0.01	2.98	1.9	5.06	5.17	159	29.2	319	91.5	227	0.22	23	13	25.6	9.4	66.6	42.2	101	55	17	42	4.43
1	2	55	1.82	0.0137	1.63	530.45	4.51	3.9	118	31	323	96	241	0.2	54	44	11.8	2.3	66.6	34.1	96	17	17	39	6.4
1	1	24	0.76	0.0103	2.84	2.84	15.1	4.42	143	29.1	312	93.4	257	0.22	33	55	10.5	3.6	66.7	45.4	94	52	19	42	5.09
1	1	36	0.2	0.0156	1.55	4.08	16.7	2.85	83	28	291	96.2	198	0.18	21	14	12.2	3.2	66.7	41.5	51	17	18	28	3.63
1	1	28	12.28	0.0332	3.66	48.6	14.97	1.58	51	32.7	305	107.4	183	0.2	16	21	12.8	3.5	66.7	43.7	64	16	20	39	3.91
1	1	33	71.68	0.0128	4.62	1.14	8.33	4.46	128	32.7	333	98	180	0.18	21	16	17.8	6.3	66.7	44.1	86	32	20	40	3.51
1	2	20	2.3	0.01	3.89	2.12	6.76	3.95	120	31.1	329	94.5	80	0.1	19	17	29.8	8.6	66.7	39	86	20	24	44	3.77
1	2	74	69.16	0.0571	3.68	2.11	14.38	4.83	138	31.7	330	96.1	214	0.21	84	48	54.2	21	66.7	37.7	93	51	21	53	3.71
1	1	15	12.54	0.0241	2.69	2.04	9.97	3.58	111	32.1	338	95.1	163	0.16	19	25	13.1	5.3	66.8	37.8	88	65	53	48	3.87
1	2	32	197.61	0.0201	2.9	3.53	8.3	4.33	123	30.3	299	101.3	211	0.18	25	31	16.6	5.5	66.8	39.2	71	28	18	29	3.46
1	2	83	5.56	0.01	4.84	4.29	8.84	4.76	154	30.5	319	95.7	133	0.15	48	47	44.1	16.9	66.8	34.9	275	15	24	50	3.53
1	1	54	60.43	0.01	3.89	4.32	15.59	5.17	160	28.2	297	94.7	282	0.23	33	82	19.1	8.8	66.8	38.8	157	181	19	40	3.54
1	2	51	3.47	0.0144	75.55	15.78	3.91	4.57	124	28	303	92.3	282	0.29	28	55	23.9	13.5	66.8	43.5	502	253	19	29	5.11
1	2	25	0.18	0.0118	3.34	2.99	6.62	4.89	132	28.7	315	91	40	0.05	24	30	35.2	10.7	66.8	42.3	61	58	24	34	4.39
1	1	17	0.89	0.014	2.41	0.96	6.67	2.8	89	29.6	302	98.2	161	0.18	23	42	8.3	2.8	66.8	45.5	41	34	30	35	4.83
1	2	19	72	0.0103	1.8	56	8.45	3.1	94	29.3	302	97	185	0.21	83	85	15.1	5.6	66.8	39.8	343	62	30	60	4.35
1	2	30	4.48	0.011	2.99	3.54	12.76	4.04	115	28.7	291	98.5	285	0.26	31	27	13.1	3.8	66.8	40.8	102	37	15	38	4.28
1	2	51	9.21	0.0167	3.88	5.03	15.73	4.47	120	31.2	328	94.9	217	0.19	15	45	14.9	3.4	66.9	42.8	115	319	42	33	4.67
1	2	22	9.59	0.0105	4.24	1.19	10.95	3.85	117	29.6	324	91.5	248	0.22	28	11	7.1	2.5	66.9	26.5	89	21	27	42	4.82
1	1	24	4.39	1.7141	2.35	2.5	12.04	4.4	125	29.8	327	91.4	100	0.13	21	17	29.4	12.7	66.9	42.7	105	22	24	33	5.54
1	2	19	4.69	0.0342	3.01	1.65	6.5	4.03	120	29.6	321	92	127	0.13	39	10	10.1	3.4	66.9	39.3	377	333	19	31	4.46
1	2	74	71.51	0.2045	4.51	4.51	9.75	4.38	93	31.8	278	114.4	272	0.3	33	20	12.5	1.9	66.9	41.6	81	15	22	30	4.52
1	2	26	3.46	0.0536	4.82	3.31	9.34	4.82	131	26.8	322	83.1	207	0.23	35	16	27.1	4.1	66.9	39.4	127	18	21	55	5.04
1	2	20	3.05	0.8663	201.73	42.51	7.51	4.01	119	26.5	291	91	102	0.11	23	39	18.6	8.7	67	36.4	133	20	25	27	3.21
1	1	66	0.24	0.01	2.16	13.56	13.2	5.88	179	29	327	88.7	231	0.19	19	15	6	2	67	40.6	48	12	50	56	4.11
1	1	22	115.85	0.0322	49.22	15.71	7.16	4.98	152	30.3	325	93.1	200	0.22	67	37	59.7	27.5	67.1	31.4	112	45	18	33	4.39
1	1	60	129.16	0.0103	3.94	1.98	16.65	5.6	147	29.8	315	94.6	306	0.32	22	60	13.2	4	67.1	41.7	103	197	45	54	4.51
1	2	10	7.88	0.0198	4.45	3.01	5.38	4.42	129	17.8	297	59.8	137	0.15	161	179	49.4	26.9	67.1	31.6	586	1396	27	24	3.28
1	2	18	2	0.0272	4.17	164.87	8.5	5.18	161	31	317	97.9	390	0.38	40	102	20.6	5	67.1	46.6	86	94	16	44	4.81
1	1	28	2.71	0.0112	3.24	1.43	19.23	5.21	142	29.8	300	99.5	256	0.29	12	10	8.2	3	67.1	39.4	86	13	20	42	4.19
1	1	39	0.54	0.2261	2.67	2.22	14.52	4.87	128	28.6	298	95.8	326	0.22	39	23	16.6	5.4	67.1	40.7	65	73	45	56	3.83
1	2	16	1.02	0.038	1	0.91	5.25	4.02	120	28.2	290	97.3	282	0.27	50	17	31.1	10.5	67.1	40.2	138	133	18	31	3.89
1	1	19	10.94	0.0745	1.4	1.8	13.43	4.75	152	27.9	314	88.7	227	0.22	65	156	21.2	4.9	67.1	43.3	127	137	15	34	6.24
1	2	74	0.39	0.0687	2.06	5.07	5.57	5.31	153	32.2	332	97.1	179	0.17	63	28	65.7	11.6	67.1	34.9	132	19	38	44	3.27
1	2	30	0.25	0.0322	1.75	3.76	8.78	3.47	87	30.9	300	103	166	0.16	21	42	14.6	5.3	67.2	41.5	63	40	24	43	5.15
1	2	16	1.57	0.0979	2.62	1.53	6.64	4.6	124	30.8	316	97.5	267	0.25	34	46	15.5	4.6	67.2	41.1	62	27	14	37	4.27
1	2	20	0.29	39.7288	1.62	0.49	14.19	4.51	132	28.5	319	89.4	273	0.23	48	41	20	8.1	67.2	29.2	117	21	18	43	3.23
1	2	32	13.13	1.3624	2.48	2.74	6.84	4.72	144	31.6	313	101.1	145	0.17	106	188	22.9	8.2	67.2	43.3	75	19	17	35	4.69
1	1	17	1.09	0.0126	1.3	0.63	6.85	4.99	141	29.4	300	98.1	361	0.36	22	32	25.9	7.5	67.2	45.2	79	47	22	38	4.54
1	1	28	21.58	0.01	1.95	0.49	5.65	5.22	137	32.4	341	95	297	0.28	58	17	19.7	4.7	67.2	41.4	65	56	40	40	3.91
1	2	25	1.13	0.0669	1.71	8.93	7.31	3.89	117	28.6	308	92.9	205	0.23	35	12	16.8	4.5	67.2	40	34	7	19	33	4.03
1	2	58	0.2	0.0753	3	2.21	12.62	5.46	166	26.7	305	87.6	366	0.37	14	9	7.9	2.4	67.3	42.7	43	16	24	31	3.44
1	2	20	36.16	0.0306	2.18	2.54	6.49	3.21	113	28.5	290	98.3	216	0.23	38	101	18.6	6.3	67.4	45.7	70	104	36	28	4.66
[truncated: 142 more rows]
